# Supplementary material for: Key pathways regulated by HoxA9,10,11/HoxD9,10,11 during limb development
Source: BMC Dev Biol. 2015 Jul 19;15:28. doi: 10.1186/s12861-015-0078-5 (PMC4506574; doi:10.1186/s12861-015-0078-5)
Supplement: Additional file 1: Table S1. — Proliferative versus resting gene expression differences. [file 12861_2015_78_MOESM1_ESM.xls]

Gene Symbol	Description	FC ([proliferative] vs [resting])	Regulation ([proliferative] vs [resting])	Gene ID	resting 1	resting 2	resting 3	proliferative 1	proliferative 2	proliferative 3	Chromosome	Start	End
Ihh	Indian hedgehog	59.45371	up	16147	0.27542168	0.7834645	0.5173666	26.987314	40.498993	20.078728	chr1	74945318	74951651
Gm10629	predicted gene 10629	49.301414	up	100038487	0	0.34159374	0.40281066	14.643083	37.52276	18.250479	chr8	106282286	106335754
Alpl	"alkaline phosphatase, liver/bone/kidney"	48.127148	up	11647	0.662063	1.6142607	0.4663702	18.32487	60.31571	47.020824	chr4	137741732	137796377
Smpd3	"sphingomyelin phosphodiesterase 3, neutral"	28.174955	up	58994	3.6219475	4.049996	5.641696	133.7671	160.84633	80.46798	chr8	106252548	106337988
Ibsp	integrin binding sialoprotein	27.096123	up	15891	4.9887314	6.3293996	6.60218	82.19932	277.6152	169.99565	chr5	104299287	104311472
Entpd3	ectonucleoside triphosphate diphosphohydrolase 3	25.76146	up	215446	0.52838844	0.49023268	0.22661017	6.1541185	12.420542	12.280828	chr9	120539818	120568326
Panx3	pannexin 3	25.327286	up	208098	7.015601	21.103136	6.0238237	293.74976	247.71304	186.25632	chr9	37659902	37669222
Col10a1	"collagen, type X, alpha 1"	23.57402	up	12813	5.790212	1.8620526	3.6163826	98.882385	110.95645	43.54895	chr10	34389981	34397085
Hck	hemopoietic cell kinase	18.810734	up	15162	0.09554974	2.4138496	0.37392843	8.560686	9.457377	14.466327	chr2	153108468	153151441
Sp7	Sp7 transcription factor 7	18.006578	up	170574	1.4587638	10.913391	5.6439857	61.6891	93.21313	85.334785	chr15	102357177	102366968
Slc13a5	"solute carrier family 13 (sodium-dependent citrate transporter), member 5"	17.488325	up	237831	2.2142074	0.9141104	1.1301068	16.446922	34.13139	20.385906	chr11	72241994	72267222
Satb2	special AT-rich sequence binding protein 2	15.995648	up	212712	2.1775134	1.0244621	1.6396937	11.754156	34.11302	34.922165	chr1	56793981	56971334
Parm1	prostate androgen-regulated mucin-like protein 1	15.158531	up	231440	1.1304734	0.58438563	3.7518384	17.299196	29.981173	15.56999	chr5	91517700	91623996
Sgms2	sphingomyelin synthase 2	14.158939	up	74442	10.56126	10.703181	14.22251	165.0674	191.8245	134.8092	chr3	131318986	131344923
Pltp	phospholipid transfer protein	10.901949	up	18830	2.651105	3.9172676	0.8199225	16.71146	15.775613	39.145515	chr2	164839518	164857708
Tcf7	"transcription factor 7, T cell specific"	8.5717745	up	21414	2.0944183	1.7394984	3.0899775	10.404836	27.753956	22.965836	chr11	52252295	52283014
Ifitm5	interferon induced transmembrane protein 5	7.832549	up	73835	13.6149845	7.5711174	10.051303	36.96758	133.34175	94.47335	chr7	140948962	140950239
Thrb	thyroid hormone receptor beta	7.3268194	up	21834	1.099065	1.4746487	0.67425776	9.569549	6.687722	6.2820606	chr14	17660960	18038088
Lcp1	lymphocyte cytosolic protein 1	7.3151913	up	18826	2.1105359	2.4525845	3.3495908	26.063364	17.617533	13.826038	chr14	75131123	75230842
Loxl4	lysyl oxidase-like 4	7.2526326	up	67573	4.2211194	6.431735	5.041444	35.379177	41.400185	33.345356	chr19	42592279	42612806
Slc35g1	"solute carrier family 35, member G1"	6.9993963	up	240660	7.7232485	2.7961354	1.1474652	23.314415	18.952614	17.9876	chr19	38395980	38405607
Dlx3	distal-less homeobox 3	6.807192	up	13393	1.4393004	4.029246	3.004064	10.037184	19.726784	25.960184	chr11	95120117	95125291
Cd200	CD200 antigen	6.737887	up	17470	3.6930332	4.4624104	7.568706	27.356195	32.534878	40.098484	chr16	45382135	45409053
Serinc5	serine incorporator 5	6.058223	up	218442	8.781503	8.128787	11.1396675	59.26681	61.97173	45.02828	chr13	92611138	92711946
Nrp1	neuropilin 1	6.0059767	up	18186	1.4910007	2.1465402	2.4425173	12.932874	9.778101	12.526884	chr8	128359073	128505475
Dlx5	distal-less homeobox 5	5.9533644	up	13395	6.8122797	15.420721	5.8419003	43.320957	49.868713	56.066036	chr6	6877805	6882068
Mef2c	myocyte enhancer factor 2C	5.813502	up	17260	7.4580307	10.437659	12.456281	58.077618	58.5721	52.38625	chr13	83504034	83667079
Vdr	vitamin D receptor	5.22131	up	22337	6.123183	5.8953958	4.1322784	27.02766	27.286245	26.93108	chr15	97854427	97908296
Unc5b	unc-5 homolog B (C. elegans)	5.078545	up	107449	4.593062	5.4955926	3.3436038	17.90807	27.833036	20.74568	chr10	60762595	60831581
Maf	avian musculoaponeurotic fibrosarcoma (v-maf) AS42 oncogene homolog	4.901098	up	17132	3.6946304	5.558214	6.019551	13.13514	28.31291	36.603172	chr8	115682942	115706894
Nhej1	nonhomologous end-joining factor 1	4.8033533	up	75570	4.92243	4.12069	7.8688164	21.37906	26.954365	28.711924	chr1	74967346	75046639
Gsn	gelsolin	4.6031046	up	227753	3.241266	1.8829395	3.8267999	10.402615	11.8656645	17.262043	chr2	35256359	35307902
Ccdc80	coiled-coil domain containing 80	4.5794525	up	67896	3.4038875	4.942903	8.225246	24.84689	35.190685	14.217879	chr16	45093676	45127924
Atp6v0a4	"ATPase, H+ transporting, lysosomal V0 subunit A4"	4.564616	up	140494	1.9181962	3.5076525	5.339152	11.747646	14.749899	18.443462	chr6	38048483	38124586
Fyb	FYN binding protein	4.551449	up	23880	2.0488646	1.9028358	1.7325182	9.850223	8.773354	6.8931437	chr15	6579871	6663312
Prkg2	"protein kinase, cGMP-dependent, type II"	4.530048	up	19092	3.644983	12.528966	8.188258	36.820118	30.410671	29.03937	chr5	98929773	99037079
Lyn	Yamaguchi sarcoma viral (v-yes-1) oncogene homolog	4.519018	up	17096	10.991736	8.790471	2.788606	38.34612	24.25369	25.008423	chr4	3678121	3791612
D10Bwg1379e	"DNA segment, Chr 10, Brigham & Women's Genetics 1379 expressed"	4.4515486	up	215821	3.5490458	1.1658134	4.1797876	14.213651	9.469913	10.601425	chr10	18588011	18743758
Fabp3	"fatty acid binding protein 3, muscle and heart"	4.444683	up	14077	1.9520513	2.6441927	5.500253	12.464	15.721686	11.89928	chr4	130308778	130315463
Pth1r	parathyroid hormone 1 receptor	4.430604	up	19228	18.362436	16.354383	16.122396	70.75096	81.718834	68.12644	chr9	110722085	110747145
Kbtbd8	kelch repeat and BTB (POZ) domain containing 8	4.3722415	up	243574	2.392301	3.231901	1.3315035	16.293808	9.57287	5.16002	chr6	95117906	95129787
Plxna2	plexin A2	4.263218	up	18845	0.9524508	1.3293498	2.5673509	5.919196	7.339872	5.4227047	chr1	194619829	194816868
Pdgfa	"platelet derived growth factor, alpha"	4.176442	up	18590	6.8959303	4.0290976	12.23403	21.3409	25.285023	42.92409	chr5	138976972	138994953
Luzp2	leucine zipper protein 2	4.0912075	up	233271	0.8508856	2.4699903	1.5876926	7.960763	5.0657907	5.2999663	chr7	54835245	55268888
Cadm1	cell adhesion molecule 1	4.008573	up	54725	1.9192697	2.6263158	4.37238	8.377974	15.672196	10.113208	chr9	47530352	47853385
L1cam	L1 cell adhesion molecule	3.9228022	up	16728	3.634206	4.604049	1.773519	14.1924715	7.091138	16.649006	chrX	73853780	73880834
Gpr17	G protein-coupled receptor 17	3.8298612	up	574402	1.0829662	1.6318048	2.7912064	7.2367005	6.8054395	5.2627754	chr18	31942999	31949636
Ppm1e	protein phosphatase 1E (PP2C domain containing)	3.637203	up	320472	4.956366	2.9410417	3.433761	14.752513	12.048928	12.673907	chr11	87226906	87358994
Speer8-ps1	"spermatogenesis associated glutamate (E)-rich protein 8, pseudogene 1"	3.6043673	up	74062	7.8012395	11.171184	4.291604	40.102894	22.203312	18.397705	chr5	14945294	14978541
Cdkn1a	cyclin-dependent kinase inhibitor 1A (P21)	3.5649235	up	12575	11.46331	5.4983935	11.091406	27.434233	39.909126	27.058605	chr17	29090986	29100722
Lbh	limb-bud and heart	3.5356424	up	77889	9.528658	21.18112	19.63295	49.922363	52.30134	62.74089	chr17	72918305	72941946
Gper1	G protein-coupled estrogen receptor 1	3.4956837	up	76854	3.804205	3.4830413	2.3664172	13.338222	11.186667	8.396516	chr5	139423179	139427800
Lims2	LIM and senescent cell antigen like domains 2	3.4744773	up	225341	5.4810867	4.423783	9.484295	25.574038	21.667837	16.281965	chr18	31931507	31958619
Fah	fumarylacetoacetate hydrolase	3.4744387	up	14085	3.6362755	4.1597066	2.2209227	14.81472	9.174805	9.6962595	chr7	84585159	84605942
Pcolce2	procollagen C-endopeptidase enhancer 2	3.4372156	up	76477	19.938122	23.358225	22.218481	89.016495	80.61082	54.775	chr9	95637628	95695551
Ttll3	"tubulin tyrosine ligase-like family, member 3"	3.4197745	up	101100	3.7191927	3.795038	5.16554	11.739973	14.842064	15.653068	chr6	113389260	113414571
Lepr	leptin receptor	3.4043593	up	16847	4.5470896	5.964897	4.6093554	18.111296	12.140313	20.984154	chr4	101717407	101815354
Apod	apolipoprotein D	3.3794284	up	11815	6.709521	6.554644	2.5207036	21.81906	7.900927	23.21483	chr16	31296192	31314596
Gm2837	"spindlin family, member 2 pseudogene"	3.3248203	up	100040552	1.6058006	5.220411	1.5082101	7.390877	7.48753	7.854452	chrX	33056286	33057063
Plxnd1	plexin D1	3.2955115	up	67784	4.8669767	7.256213	4.39093	13.654572	15.275291	24.889397	chr6	115954811	115995005
A830039N20Rik	RIKEN cDNA A830039N20 gene	3.290178	up	268723	6.7813673	2.0041845	4.3542433	18.649815	7.055742	14.982904	chr14	23292293	23293643
Leprel1	leprecan-like 1	3.2822242	up	210530	10.925929	12.520488	20.903137	52.24576	56.250607	32.181416	chr16	25960323	26105784
Lox	lysyl oxidase	3.1969159	up	16948	13.100457	13.212916	17.669027	27.714033	91.282166	36.94821	chr18	52517238	52529867
Ppa1	pyrophosphatase (inorganic) 1	3.186685	up	67895	34.03056	58.920795	37.38129	189.77734	126.835106	94.25688	chr10	61648621	61674165
Ston2	stonin 2	3.169692	up	108800	2.141264	2.392908	2.4420881	8.66252	7.1478443	6.019728	chr12	91633009	91786436
Bmp4	bone morphogenetic protein 4	3.1062071	up	12159	5.2211337	8.98248	10.98457	17.82652	25.495974	31.774948	chr14	46383520	46390599
Rbp1	"retinol binding protein 1, cellular"	3.0947523	up	19659	1.5852212	4.2516446	3.8710911	5.639267	8.567505	14.971605	chr9	98422961	98446550
Fam89a	"family with sequence similarity 89, member A"	3.031215	up	69627	1.9000957	2.059052	3.8071887	7.950366	6.040752	8.079917	chr8	124740257	124751809
Wnt5a	wingless-related MMTV integration site 5A	2.99888	up	22418	4.9823956	10.909868	5.7421656	13.959565	18.57924	30.359753	chr14	28505473	28525515
Rras2	related RAS viral (r-ras) oncogene homolog 2	2.9872305	up	66922	4.304985	8.639502	2.5048113	12.478606	9.569261	19.452911	chr7	114046782	114117781
Calml3	calmodulin-like 3	2.9796736	up	70405	10.080945	4.6472516	7.1313863	20.8948	18.939833	20.890583	chr13	3802893	3804318
Runx3	runt related transcription factor 3	2.9569807	up	12399	24.100222	39.394638	13.85736	67.80454	64.21716	73.073875	chr4	135120645	135177990
Otogl	otogelin-like	2.9521544	up	628870	2.7225862	3.6394753	3.6850364	15.156667	7.7297573	7.5006256	chr10	107762310	107912134
Arhgap18	Rho GTPase activating protein 18	2.9294884	up	73910	2.036122	1.9824424	2.6911762	7.4565134	6.5229993	5.2520175	chr10	26772512	26918648
Speer7-ps1	"spermatogenesis associated glutamate (E)-rich protein 7, pseudogene 1"	2.9229357	up	75858	4.4718432	3.674882	3.39743	17.498337	6.61247	11.271074	chr5	15536013	15714596
Klk10	kallikrein related-peptidase 10	2.8698103	up	69540	12.363954	5.0893483	11.133026	33.526176	22.988747	20.094664	chr7	43781054	43785410
Rbpms2	RNA binding protein with multiple splicing 2	2.8578587	up	71973	6.8401575	8.842201	3.6436064	13.821247	21.031673	16.551865	chr9	65629648	65660518
Ormdl2	ORM1-like 2 (S. cerevisiae)	2.8556798	up	66844	4.5368347	2.5039518	2.5921385	9.106998	8.294941	8.491112	chr10	128817457	128821631
Gp1bb	"glycoprotein Ib, beta polypeptide"	2.8472795	up	14724	5.5725293	11.002756	5.71924	33.087322	10.787181	21.212921	chr16	18620319	18622403
Tmem119	transmembrane protein 119	2.8412597	up	231633	14.22862	15.9618635	8.101154	19.10831	57.0552	36.207306	chr5	113793729	113800352
Adam19	a disintegrin and metallopeptidase domain 19 (meltrin beta)	2.8097374	up	11492	2.1339417	4.2824264	3.0987065	6.1581097	8.222128	11.603956	chr11	46055987	46147342
Sidt2	"SID1 transmembrane family, member 2"	2.7613328	up	214597	22.6124	18.971819	19.919409	51.151035	65.83816	49.973988	chr9	45937875	45955249
Ptpla	"protein tyrosine phosphatase-like (proline instead of catalytic arginine), member a"	2.7603793	up	30963	4.9039946	9.245485	2.9636712	13.038139	17.328678	11.700991	chr2	13850282	14056035
Runx2	runt related transcription factor 2	2.7587779	up	12393	27.65718	41.089752	23.180965	69.174644	80.56006	92.841896	chr17	44604001	44814797
Gadd45g	growth arrest and DNA-damage-inducible 45 gamma	2.7548838	up	23882	1.9279519	3.1338577	3.2594094	7.2602305	6.2764163	8.451808	chr13	51846675	51848474
Arsi	arylsulfatase i	2.7416954	up	545260	6.070026	19.85534	15.781448	28.364985	29.763088	43.430958	chr18	60912240	60917768
Dkk1	dickkopf homolog 1 (Xenopus laevis)	2.7379737	up	13380	6.846265	3.9355426	7.1718674	12.353041	19.070297	15.748332	chr19	30545885	30549496
Snora5c	"small nucleolar RNA, H/ACA box 5C"	2.7266498	up	100217467	5.6074767	3.351056	3.872566	10.972292	10.486586	17.01636	chr11	6620319	6620419
Msx2	msh homeobox 2	2.7259805	up	17702	3.0356417	3.4440548	2.8945727	7.495298	8.328154	9.18593	chr13	53466881	53472780
Slc22a8	"solute carrier family 22 (organic anion transporter), member 8"	2.705007	up	19879	4.510814	2.6035128	3.1022892	11.101079	10.410402	5.8365626	chr19	8591254	8611835
Abcc4	"ATP-binding cassette, sub-family C (CFTR/MRP), member 4"	2.7022777	up	239273	1.9779905	2.7076533	2.0395775	5.6680784	6.5848475	5.401988	chr14	118482692	118706219
Scn1b	"sodium channel, voltage-gated, type I, beta"	2.6882484	up	20266	1.6492579	3.0740354	3.6350484	6.8594084	7.9698052	6.1258893	chr7	31116524	31126945
Zfp185	zinc finger protein 185	2.6513638	up	22673	9.527605	6.2457952	2.8567712	12.079569	16.91893	14.501681	chrX	72987339	73031543
Hmox1	heme oxygenase (decycling) 1	2.6394062	up	15368	3.435082	4.295135	1.4890704	5.30697	7.5336394	9.451133	chr8	75093618	75100593
Zfp608	zinc finger protein 608	2.6250436	up	269023	4.8923616	4.887164	8.61593	14.277742	13.162529	18.547102	chr18	54888045	54992591
Myo6	myosin VI	2.5971825	up	17920	5.239459	3.1780248	3.8258367	11.314583	12.538448	7.3583903	chr9	80165034	80311729
Rnase4	"ribonuclease, RNase A family 4"	2.5951815	up	58809	3.1295412	3.391349	4.115086	5.5933495	16.185575	7.887202	chr14	51091077	51106151
Leprotl1	leptin receptor overlapping transcript-like 1	2.5886416	up	68192	3.6472523	6.8084126	4.8418307	12.537589	14.750184	10.549045	chr8	34135572	34146739
9530059O14Rik	RIKEN cDNA 9530059O14 gene	2.5880487	up	319626	5.118319	4.19363	4.310813	16.432474	9.248716	9.8718195	chr9	122572501	122679596
Lipi	"lipase, member I"	2.5800004	up	320355	7.4092455	6.089749	6.245219	19.192444	21.149082	11.151832	chr16	75540514	75586061
Chst15	carbohydrate (N-acetylgalactosamine 4-sulfate 6-O) sulfotransferase 15	2.576776	up	77590	5.094823	6.021016	4.519082	11.267656	14.190468	13.875113	chr7	132236255	132317155
Mir1931	microRNA 1931	2.5753431	up	100316689	5.599161	5.9727645	6.639335	28.20142	8.989384	13.993135	chr10	93162785	93162903
Scd1	stearoyl-Coenzyme A desaturase 1	2.558811	up	20249	27.594913	43.81394	31.379278	99.10704	86.538086	69.32249	chr19	44394450	44407709
Il17ra	interleukin 17 receptor A	2.5483322	up	16172	6.358803	4.9600525	3.3871589	16.72757	9.308205	10.620723	chr6	120463197	120483727
4930417O22Rik	RIKEN cDNA 4930417O22 gene	2.507802	up	73887	9.137028	6.854818	6.271269	21.174139	16.982075	16.114883	chr11	101952421	101960574
Vmn2r55	"vomeronasal 2, receptor 55"	2.4671478	up	100042499	6.212837	5.0494394	7.0023117	20.499472	14.446993	10.419034	chr7	12651706	12684991
Klhl13	kelch-like 13	2.4334593	up	67455	23.06263	35.08053	26.241112	77.63622	59.30918	62.148487	chrX	23219271	23365053
Raph1	Ras association (RalGDS/AF-6) and pleckstrin homology domains 1	2.4207618	up	77300	26.442444	20.751396	26.514582	72.898155	62.153484	42.608448	chr1	60483185	60566765
Slc25a1	"solute carrier family 25 (mitochondrial carrier, citrate transporter), member 1"	2.4207122	up	13358	11.644369	22.336525	13.011221	36.516792	37.253124	33.00741	chr16	17925211	17928219
Pde8a	phosphodiesterase 8A	2.420644	up	18584	6.0167885	11.360942	9.090874	20.515902	18.206402	22.072435	chr7	81213804	81333622
Kcnma1	"potassium large conductance calcium-activated channel, subfamily M, alpha member 1"	2.4134624	up	16531	14.025418	5.434222	6.8923388	22.16411	16.916306	18.423548	chr14	23298694	24014491
Tnfrsf13c	"tumor necrosis factor receptor superfamily, member 13c"	2.4132626	up	72049	4.666084	3.090913	4.072242	13.217435	6.5638647	8.899538	chr15	82221744	82224339
Sptlc2	"serine palmitoyltransferase, long chain base subunit 2"	2.4097106	up	20773	13.013146	32.06134	17.914335	53.344906	40.948296	44.783524	chr12	87307889	87388230
Nhsl1	NHS-like 1	2.4076786	up	215819	2.760793	4.431745	2.4465754	5.7407184	6.6749434	10.198503	chr10	18407638	18533891
Rerg	"RAS-like, estrogen-regulated, growth-inhibitor"	2.406428	up	232441	3.2000976	1.8118323	3.5183203	7.406118	5.902614	6.0825834	chr6	137054825	137170496
Slc25a13	"solute carrier family 25 (mitochondrial carrier, adenine nucleotide translocator), member 13"	2.4063587	up	50799	2.9078605	5.084439	4.384856	8.552653	9.051801	10.914524	chr6	6041218	6217173
Rasa3	RAS p21 protein activator 3	2.3583162	up	19414	14.676987	10.640133	9.508986	22.463085	29.956572	27.07388	chr8	13567218	13677587
Wnt4	wingless-related MMTV integration site 4	2.3554173	up	22417	8.596719	7.2595983	8.3771	16.271423	18.285007	21.478783	chr4	137277635	137299501
Pid1	phosphotyrosine interaction domain containing 1	2.3539534	up	98496	9.874982	7.373899	14.128877	33.86954	19.502512	19.003016	chr1	84036293	84341110
Mir22hg	Mir22 host gene (non-protein coding)	2.3138647	up	100042498	4.2586994	3.4957244	1.8869877	8.643209	6.31896	5.960244	chr11	75461539	75466690
Psma8	"proteasome (prosome, macropain) subunit, alpha type, 8"	2.302955	up	73677	2.5921113	3.6608574	4.416833	8.410013	10.345279	5.503671	chr18	14706151	14762299
Foxo1	forkhead box O1	2.3026083	up	56458	9.210833	14.143002	12.435538	25.044655	28.126867	26.261314	chr3	52268337	52350109
Foxo4	forkhead box O4	2.2960563	up	54601	10.792018	7.072055	5.6840515	21.101404	20.05874	11.604491	chrX	101254528	101260873
Dhcr7	7-dehydrocholesterol reductase	2.2889667	up	13360	20.588226	25.708763	23.523306	48.256603	51.78001	55.896606	chr7	143823167	143848410
Rtp3	receptor transporter protein 3	2.2845254	up	235636	3.6279426	2.951267	2.3253813	6.215655	7.7662253	5.752304	chr9	110984935	110989713
Tmem192	transmembrane protein 192	2.2808914	up	73067	4.001647	3.8294299	4.5157003	10.2133255	8.211667	9.158005	chr8	64947185	64969037
Lgmn	legumain	2.276862	up	19141	9.268384	4.173343	6.268839	15.814997	11.051461	15.317367	chr12	102394098	102439697
Snora52	"small nucleolar RNA, H/ACA box 52"	2.2767549	up	100217419	23.205404	22.224419	8.84447	44.88054	34.234303	32.77239	chr7	141448803	141448936
1700010I02Rik	RIKEN cDNA 1700010I02 gene	2.2712808	up	75476	10.372735	14.625053	11.662107	38.365986	23.077705	21.899239	chr3	7925303	7954887
Rps27l	ribosomal protein S27-like	2.2682252	up	67941	35.594646	81.783966	46.901783	131.33757	100.481834	112.93062	chr9	66946118	66949509
Pak3	p21 protein (Cdc42/Rac)-activated kinase 3	2.238811	up	18481	7.9433746	15.689207	9.994072	27.832754	22.031353	21.320194	chrX	143518591	143797796
A630012P03Rik	RIKEN cDNA A630012P03 gene	2.2370465	up	100504594	4.74722	6.9716597	2.4872007	10.675216	9.099103	8.874087	chrX	52575843	52619047
Eif5a2	eukaryotic translation initiation factor 5A2	2.2305472	up	208691	8.425521	14.311185	8.784735	24.796476	23.020283	19.26292	chr3	28781311	28798846
A330049N07Rik	RIKEN cDNA A330049N07 gene	2.2144723	up	327768	7.1185923	5.61542	3.7362766	17.235327	10.660678	8.256751	chr10	72973303	73086705
3110079O15Rik	RIKEN cDNA 3110079O15 gene	2.211896	up	73234	155.88469	77.72781	90.80631	297.28094	231.43013	161.87901	chr1	87470264	87475459
Yipf1	"Yip1 domain family, member 1"	2.209956	up	230584	4.3783407	6.637497	5.935826	15.65043	12.055293	9.230586	chr4	107314363	107359823
Timp1	tissue inhibitor of metalloproteinase 1	2.201389	up	21857	23.573175	31.647598	37.732975	58.804928	89.87263	53.151627	chrX	20870166	20874737
Mpv17l2	MPV17 mitochondrial membrane protein-like 2	2.1871426	up	234384	7.3977757	4.6720247	4.2827935	16.553259	8.3471365	10.484105	chr8	70758649	70760921
Hip1r	huntingtin interacting protein 1 related	2.1856852	up	29816	7.5759034	6.047832	6.2409678	18.083923	12.793182	12.0716095	chr5	123973628	124003215
Sh2d2a	SH2 domain protein 2A	2.1787314	up	27371	4.0488453	3.6989796	2.3839314	10.217423	6.3441863	5.3282957	chr3	87846755	87855722
E130008D07Rik	RIKEN cDNA E130008D07 gene	2.1580927	up	545207	9.51295	8.798007	8.472668	22.955936	20.648952	14.064504	chr17	43146041	43158291
Dpm3	dolichyl-phosphate mannosyltransferase polypeptide 3	2.1576202	up	68563	26.800442	15.917516	17.136105	37.52317	43.257168	42.314014	chr3	89266552	89267077
Taf10	"TAF10 RNA polymerase II, TATA box binding protein (TBP)-associated factor"	2.1527836	up	24075	16.184153	35.309235	15.557991	46.707466	32.410168	54.809116	chr7	105742894	105744338
Antxr2	anthrax toxin receptor 2	2.1388931	up	71914	7.7025976	8.288625	9.048838	17.068722	19.531078	15.861349	chr5	97884688	98030962
Tomm6	translocase of outer mitochondrial membrane 6 homolog (yeast)	2.1358032	up	66119	18.200733	22.790195	13.924934	38.499916	36.864132	37.08836	chr17	47686645	47688386
Adk	adenosine kinase	2.129754	up	11534	12.678632	13.513153	15.572444	38.97706	33.503014	18.461582	chr14	21052574	21448569
Chd7	chromodomain helicase DNA binding protein 7	2.1225991	up	320790	5.514067	6.4706445	3.4202528	9.541287	8.374461	13.661722	chr4	8690406	8866809
Cgref1	cell growth regulator with EF hand domain 1	2.1167343	up	68567	10.906849	18.562988	18.595531	33.12367	36.60457	27.546644	chr5	30933143	30945480
Tll1	tolloid-like	2.1147285	up	21892	7.5898557	8.735125	7.359923	17.484426	17.597591	14.028859	chr8	64014770	64205993
Pqlc2	PQ loop repeat containing 2	2.1052277	up	212555	3.6152089	3.9148479	3.3987327	8.691386	5.0483446	9.567803	chr4	139298005	139310700
Idi1	isopentenyl-diphosphate delta isomerase	2.1031399	up	319554	14.525205	21.87986	13.182088	37.833218	26.051943	36.985363	chr13	8885606	8892396
Efemp1	epidermal growth factor-containing fibulin-like extracellular matrix protein 1	2.1005778	up	216616	4.536634	4.4883747	5.955306	12.909231	12.583852	6.471677	chr11	28853205	28926743
Tmem258	transmembrane protein 258	2.0869322	up	69038	33.608967	43.09161	25.385048	89.39821	55.740116	62.72518	chr19	10204202	10207824
Gm20594	"predicted gene, 20594"	2.0830755	up	100463512	1236.8447	999.1565	1181.5847	2670.026	2547.9734	1814.7047	chr6	79818031	79818364
Slc6a9	"solute carrier family 6 (neurotransmitter transporter, glycine), member 9"	2.0756724	up	14664	3.8238065	4.89728	3.3789668	10.74473	8.90478	5.5319734	chr4	117835258	117869305
Snord17	"small nucleolar RNA, C/D box 17"	2.0717914	up	100313519	15.074664	18.438997	8.565905	23.889772	28.89885	28.687408	chr2	144265982	144266202
Tmem30a	transmembrane protein 30A	2.0675006	up	69981	20.377499	25.186747	20.599518	66.54766	39.569794	33.19005	chr9	79768941	79793430
Hs3st3a1	heparan sulfate (glucosamine) 3-O-sulfotransferase 3A1	2.065366	up	15478	3.9754632	9.139443	7.7020564	13.202391	13.634503	12.811531	chr11	64435332	64522835
Tmsb10	"thymosin, beta 10"	2.061498	up	19240	41.91756	47.06809	26.545351	76.59782	76.307884	73.42798	chr6	72957347	72958748
Dgkh	"diacylglycerol kinase, eta"	2.0581388	up	380921	4.2017345	2.7112257	3.887211	6.5634017	8.422859	6.5321364	chr14	78569609	78725089
Ptp4a1	protein tyrosine phosphatase 4a1	2.056414	up	19243	28.802681	46.237976	27.849834	83.44794	61.16825	59.105984	chr1	30940303	30949755
D630008O14Rik	RIKEN cDNA D630008O14 gene	2.0552	up	320761	5.443508	9.481499	5.990796	14.502556	11.98276	14.447374	chr1	106541945	106575045
Sp110	Sp110 nuclear body protein	2.0513952	up	109032	3.8088803	3.0956402	2.8619206	7.4904327	7.2654777	5.0069137	chr1	85576899	85603891
Magel2	"melanoma antigen, family L, 2"	2.0491357	up	27385	35.187283	31.653175	36.7403	79.336655	84.17274	49.317352	chr7	62376979	62381640
Fam96b	"family with sequence similarity 96, member B"	2.0399184	up	68523	11.452035	14.722865	12.654179	32.378918	24.921062	20.994516	chr8	104639839	104641728
Nim1	serine/threonine-protein kinase NIM1	2.026009	up	245269	5.470628	6.2692437	9.052308	14.315058	14.152811	11.920308	chr13	119710094	119755882
1110058L19Rik	RIKEN cDNA 1110058L19 gene	2.0234687	up	68002	11.238196	8.758264	9.722521	28.339062	13.497353	19.388163	chr1	23995939	24005640
Slc44a2	"solute carrier family 44, member 2"	2.02144	up	68682	44.168964	43.714806	43.403145	102.98143	92.45111	68.00894	chr9	21320719	21355028
Sobp	sine oculis-binding protein homolog (Drosophila)	2.0185778	up	109205	11.805756	15.694057	19.358536	34.71475	24.753798	32.112186	chr10	43002500	43174530
Smad1	SMAD family member 1	2.0113351	up	17125	11.857085	9.0550375	7.4497876	19.163605	18.228882	17.426716	chr8	79338398	79399468
Gpc1	glypican 1	2.00805	up	14733	11.597412	14.555923	11.656794	18.637207	30.202932	26.476534	chr1	92831686	92860196
Plce1	"phospholipase C, epsilon 1"	-2.009707	down	74055	11.47991	10.766865	11.082591	6.200763	4.13966	6.149627	chr19	38524197	38785100
Fbln1	fibulin 1	-2.0127175	down	14114	15.800519	20.029509	13.203696	5.122819	7.5868244	12.334095	chr15	85206008	85286294
Dennd2a	DENN/MADD domain containing 2A	-2.0156372	down	209773	5.7739587	8.611818	7.1164722	2.8460188	3.1816044	4.46375	chr6	39462378	39557834
Mir154	microRNA 154	-2.0162632	down	387172	12.619321	12.102388	15.289595	0	1.444289	0	chr12	109738433	109738498
Itpkb	"inositol 1,4,5-trisphosphate 3-kinase B"	-2.017893	down	320404	8.89399	6.7465734	10.340654	3.2469404	4.9313273	4.411466	chr1	180330476	180423659
Pradc1	protease-associated domain containing 1	-2.024339	down	73327	12.142911	14.748483	10.531462	7.085903	4.663233	6.4359736	chr6	85446785	85451970
Ephb4	Eph receptor B4	-2.0332515	down	13846	43.60611	30.222525	43.755344	14.718658	20.872936	20.886786	chr5	137350109	137378669
Trpm5	"transient receptor potential cation channel, subfamily M, member 5"	-2.0350869	down	56843	38.130733	31.771055	34.22361	12.803893	19.157652	18.758018	chr7	143071529	143094642
Cpt1c	carnitine palmitoyltransferase 1c	-2.04799	down	78070	8.62722	5.989852	7.933312	3.7560942	2.9719071	3.999205	chr7	44958484	44974851
Cbx2	chromobox 2	-2.048728	down	12416	13.742441	16.948172	9.098459	4.193074	6.6493926	8.267504	chr11	119023029	119031270
B9d1	B9 protein domain 1	-2.0563867	down	27078	14.52492	18.841475	28.270912	11.440273	8.9319	8.144442	chr11	61505172	61512927
Zfp212	Zinc finger protein 212	-2.057138	down	232784	10.614776	8.487047	5.152444	3.282793	3.5213544	4.3144426	chr6	47920568	47932637
Pomgnt2	"protein O-linked mannose beta 1,4-N-acetylglucosaminyltransferase 2"	-2.0646765	down	215494	12.368265	9.4815035	13.600936	4.840828	5.2649727	6.6507487	chr9	121981606	121996026
Pcdhga3	"protocadherin gamma subfamily A, 3"	-2.066395	down	93711	8.675357	8.609524	7.830628	4.3600597	3.1941128	4.4521317	chr18	37674335	37841872
Tmem63a	transmembrane protein 63a	-2.0764303	down	208795	56.05911	33.706295	60.68872	21.815495	27.972628	19.633692	chr1	180942518	180975104
Shq1	SHQ1 homolog (S. cerevisiae)	-2.0776277	down	72171	7.3518457	9.290168	5.6816654	2.6516762	2.6863537	5.681938	chr6	100573082	100671157
Nbea	neurobeachin	-2.079969	down	26422	9.050929	8.901354	8.991947	2.8465064	4.0358324	6.5550294	chr3	55625198	56183701
Samd4	sterile alpha motif domain containing 4	-2.0804405	down	74480	17.411932	19.08894	20.786972	5.6604533	9.468304	13.391163	chr14	46882965	47105817
Adamts10	"a disintegrin-like and metallopeptidase (reprolysin type) with thrombospondin type 1 motif, 10"	-2.0810032	down	224697	60.054188	39.44321	64.706665	20.691923	29.250845	26.284178	chr17	33524196	33553782
Rabl5	"RAB, member of RAS oncogene family-like 5"	-2.0838187	down	67286	13.869063	9.013127	13.464115	7.7578464	4.0342855	5.559051	chr5	136908150	136913244
Ephb3	Eph receptor B3	-2.0897684	down	13845	14.820797	15.701576	16.493734	6.942091	7.392345	7.6657434	chr16	21204795	21223304
Dlg4	"discs, large homolog 4 (Drosophila)"	-2.0902586	down	13385	38.173027	32.15236	37.03379	14.343038	15.657963	20.729012	chr11	70018605	70045531
Smad3	SMAD family member 3	-2.0912936	down	17127	21.384117	16.380081	24.744724	7.2964263	13.105575	9.269712	chr9	63646767	63758111
Hist2h2ab	"histone cluster 2, H2ab"	-2.0917013	down	621893	10.9142685	13.572714	12.480304	5.3204737	6.2794104	5.6559553	chr3	96219916	96220308
Frmd4a	FERM domain containing 4A	-2.096196	down	209630	10.237988	9.709511	9.657371	3.1660855	5.392639	5.710036	chr2	4152863	4614043
Chst3	carbohydrate (chondroitin 6/keratan) sulfotransferase 3	-2.1090095	down	53374	17.148186	17.2628	17.929008	8.040864	8.553318	7.694853	chr10	60181528	60219260
Dock6	dedicator of cytokinesis 6	-2.1092494	down	319899	25.005972	19.20102	25.406683	6.3635707	12.528692	15.251528	chr9	21800180	21852635
Copg2	"coatomer protein complex, subunit gamma 2"	-2.1136322	down	54160.chr6.1	53.62884	43.287643	62.433353	23.350483	30.775837	19.978943	chr6	30748412	30750638
Snord37	"small nucleolar RNA, C/D box 37"	-2.1136775	down	100217454	20.271868	22.095472	14.9071865	0	9.792097	4.4677753	chr10	81178961	81179013
Cyp39a1	"cytochrome P450, family 39, subfamily a, polypeptide 1"	-2.1152127	down	56050	7.5648966	7.3167834	11.157541	3.410715	3.7987683	4.7111726	chr17	43667425	43751431
Smarcd3	"SWI/SNF related, matrix associated, actin dependent regulator of chromatin, subfamily d, member 3"	-2.1223273	down	66993	12.13827	13.29466	11.167144	6.609172	3.4017348	7.84294	chr5	24592622	24602002
Nnat	neuronatin	-2.1235635	down	18111	18.912157	21.091434	13.80146	7.3077517	5.8199496	12.643312	chr2	157560110	157562519
Atp13a2	ATPase type 13A2	-2.1273623	down	74772	8.467903	7.2988267	7.0639014	2.8165634	3.725466	4.0423746	chr4	140986873	141007701
Ppp1r9a	"protein phosphatase 1, regulatory (inhibitor) subunit 9A"	-2.1351867	down	243725	68.042465	42.03507	64.59625	28.534723	27.26765	22.816952	chr6	4902974	5165661
Cacng7	"calcium channel, voltage-dependent, gamma subunit 7"	-2.139246	down	81904	59.2478	59.1404	51.000908	16.322296	23.968943	43.6425	chr7	3332955	3366948
Mab21l1	mab-21-like 1 (C. elegans)	-2.1463685	down	17116	8.39156	5.7592444	5.491014	3.5752323	2.0969398	3.348461	chr3	55782510	55785287
Snrnp25	small nuclear ribonucleoprotein 25 (U11/U12)	-2.148049	down	78372	11.011572	14.237961	10.859475	6.546773	4.4555387	5.508501	chr11	32205415	32208995
Cep250	centrosomal protein 250	-2.1544132	down	16328	15.223602	13.194863	14.831295	6.1442895	6.180244	7.338795	chr2	155956558	155998900
Tef	thyrotroph embryonic factor	-2.1562605	down	21685	10.451299	6.061879	7.3700957	4.0020533	2.967018	3.6688643	chr15	81802673	81826863
Tnfrsf12a	"tumor necrosis factor receptor superfamily, member 12a"	-2.1583204	down	27279	9.637016	13.54528	14.8559065	6.4028463	7.119482	3.9577487	chr17	23675445	23677449
Cers4	ceramide synthase 4	-2.1678197	down	67260	8.038109	6.53476	6.35105	3.4174545	2.642088	3.3923235	chr8	4493405	4526079
Cacnb1	"calcium channel, voltage-dependent, beta 1 subunit"	-2.1919801	down	12295	6.788527	5.346374	5.4168596	2.712694	1.4797833	4.3497186	chr11	98002901	98022627
Mir377	microRNA 377	-2.194147	down	723857	185.69969	118.3745	213.62552	65.49583	92.05219	68.97076	chr12	109740510	109740577
Gm129	predicted gene 129	-2.20109	down	229599	7.8230777	5.139015	5.623479	3.7711716	2.3344424	2.2525644	chr3	95878505	95882228
Mum1	melanoma associated antigen (mutated) 1	-2.2038968	down	68114	11.042296	12.13915	11.254652	5.085905	5.3690743	4.8275423	chr10	80226598	80245144
Josd1	Josephin domain containing 1	-2.2061615	down	74158	13.619729	19.38678	20.536295	6.4630365	5.6527243	12.929382	chr15	79674247	79687872
Ifitm3	interferon induced transmembrane protein 3	-2.218695	down	66141	21.464533	30.816269	41.044415	12.907075	8.989658	20.039156	chr7	141009590	141010744
Epb4.1l4b	erythrocyte protein band 4.1-like 4b	-2.2198346	down	54357	10.833373	9.068335	8.385728	4.618418	2.7726314	5.501386	chr4	57061726	57143156
Ikzf4	IKAROS family zinc finger 4	-2.2222786	down	22781	11.199211	14.353937	12.412843	3.7190075	5.938743	7.7001686	chr10	128632415	128645993
Tbx15	T-box 15	-2.2311506	down	21384	105.60961	115.40508	102.88439	36.484577	49.285645	58.728508	chr3	99253760	99354260
Pbx1	pre B cell leukemia homeobox 1	-2.2378623	down	18514	19.380991	12.966829	16.761278	5.7093062	7.844727	7.849517	chr1	168119364	168432258
Eno2	"enolase 2, gamma neuronal"	-2.238265	down	13807	14.941738	12.475684	13.1308	6.5843744	4.1303043	7.507808	chr6	124760055	124769509
Mir382	microRNA 382	-2.2532024	down	723912	19.716358	13.883288	20.2181	7.1284184	10.847739	0	chr12	109733771	109733846
Kcns1	"K+ voltage-gated channel, subfamily S, 1"	-2.2612982	down	16538	18.432585	15.687318	16.22782	5.8248887	6.283793	10.370498	chr2	164163619	164171113
Sgms1	sphingomyelin synthase 1	-2.2645917	down	208449	17.284897	11.882551	16.2676	5.5398383	6.5199285	7.450369	chr19	32122727	32389714
Mir701	microRNA 701	-2.2826343	down	735278	10.239017	10.805771	11.769757	0	6.4131727	3.5038784	chr5	111004144	111004252
Fgfr1	fibroblast growth factor receptor 1	-2.2837906	down	14182	104.27375	53.50808	79.36571	26.214312	37.618572	35.261875	chr8	25518772	25575714
Runx1t1	"runt-related transcription factor 1; translocated to, 1 (cyclin D-related)"	-2.284572	down	12395	9.796885	11.649853	19.892906	4.1386843	6.87594	6.258721	chr4	13743302	13893643
B3galnt1	"UDP-GalNAc:betaGlcNAc beta 1,3-galactosaminyltransferase, polypeptide 1"	-2.2914064	down	26879	6.3528094	14.841529	12.756447	3.8497171	3.9000611	6.2280927	chr3	69574186	69598861
Pou5f2	"POU domain class 5, transcription factor 2"	-2.2941375	down	75507	5.164423	5.580289	5.4786124	3.4998991	2.1562526	1.6207762	chr13	78024902	78026296
Mir532	microRNA 532	-2.304015	down	751544	7.894963	8.461416	16.94893	3.9205244	0	2.8644207	chrX	7248402	7248497
Abtb2	ankyrin repeat and BTB (POZ) domain containing 2	-2.3142774	down	99382	21.83054	20.02374	22.975193	7.947706	8.311897	11.472763	chr2	103566310	103718423
Prrt2	proline-rich transmembrane protein 2	-2.3180172	down	69017	25.777328	17.062601	29.612997	6.210403	11.271081	13.9739065	chr7	127017542	127021211
Gria3	"glutamate receptor, ionotropic, AMPA3 (alpha 3)"	-2.3236172	down	53623	10.916977	5.8365507	10.00413	3.6078477	4.2761836	3.080543	chrX	41400854	41678601
Mir453	microRNA 453	-2.3290877	down	100124484	89.991165	40.697346	67.44592	22.439425	27.511942	29.622297	chr12	109735619	109735700
Tenm4	teneurin transmembrane protein 4	-2.3304594	down	23966	13.071996	8.304005	8.371366	4.7942486	4.1111555	3.4072526	chr7	96210637	96908554
Hoxa10	homeobox A10	-2.3392873	down	15395	20.567408	22.797888	11.4575205	5.94276	6.246328	10.5752	chr6	52231197	52240854
Cdon	cell adhesion molecule-related/down-regulated by oncogenes	-2.3405297	down	57810	68.93539	48.656223	83.01268	26.75581	31.287193	24.265293	chr9	35421124	35507652
Pknox2	Pbx/knotted 1 homeobox 2	-2.3453999	down	208076	5.559823	5.3850627	5.2000885	2.0338557	1.5395889	3.6047437	chr9	36890983	37147314
Snord89	"small nucleolar RNA, C/D box 89"	-2.3531408	down	100217461	20.910486	13.1782055	11.31778	8.786423	2.1408253	5.9319916	chr1	39548747	39548840
Erg	avian erythroblastosis virus E-26 (v-ets) oncogene related	-2.3573055	down	13876	28.461767	39.879303	37.662846	8.664478	14.645787	24.055101	chr16	95360204	95586593
Adcy4	adenylate cyclase 4	-2.3692284	down	104110	7.999543	11.3880005	9.402447	2.7328293	3.7861538	5.822504	chr14	55769092	55784042
Cdhr4	cadherin-related family member 4	-2.3935392	down	69398	7.645114	6.644299	6.0200953	1.5935453	2.7364297	4.7835884	chr9	107983097	107999675
D130040H23Rik	RIKEN cDNA D130040H23 gene	-2.4007936	down	211135	9.223198	11.124101	7.3732333	2.0679688	3.9255033	6.299245	chr8	69271080	69303375
Prkcz	"protein kinase C, zeta"	-2.4147606	down	18762	7.9837976	5.2266245	8.224062	3.5505736	2.1866763	2.9362938	chr4	155260120	155361391
Adprhl2	ADP-ribosylhydrolase like 2	-2.4154084	down	100206	9.881261	7.1353	8.159961	3.8211737	2.2917178	4.360843	chr4	126316351	126321703
Snora61	"small nucleolar RNA, H/ACA box 61"	-2.4163332	down	100217440	14.911155	33.954845	20.313478	12.140979	0	8.624062	chr4	132310307	132310368
Osr1	odd-skipped related 1 (Drosophila)	-2.424451	down	23967	9.206771	9.626913	18.994368	4.4189568	5.2667584	4.747921	chr12	9574442	9581500
Ltbp4	latent transforming growth factor beta binding protein 4	-2.4300025	down	108075	23.583422	14.110726	26.072515	6.790776	9.32362	8.933106	chr7	27305141	27337612
Mir32	microRNA 32	-2.4318438	down	723837	20.583916	8.0262575	20.785719	0	0	0.87296623	chr4	56895229	56895298
Mrgbp	MRG/MORF4L binding protein	-2.4347541	down	73247	7.79494	8.901801	6.3969994	3.8912592	3.1569886	2.341673	chr2	180581304	180585634
Zgpat	"zinc finger, CCCH-type with G patch domain"	-2.438221	down	229007	6.623863	5.5542865	5.5731206	1.800267	2.281318	3.22169	chr2	181364931	181381394
Pitpnm2	"phosphatidylinositol transfer protein, membrane-associated 2"	-2.4410162	down	19679	9.583993	7.65346	8.201293	2.207689	3.9423242	4.4450026	chr5	124118690	124216417
Vcan	versican	-2.4433267	down	13003	53.975758	81.66159	49.091835	14.207038	29.042633	33.630177	chr13	89655310	89742512
Egfr	epidermal growth factor receptor	-2.4536169	down	13649	23.705591	20.860401	28.730602	5.9107795	14.407007	10.564929	chr11	16752203	16913907
Calcoco1	calcium binding and coiled coil domain 1	-2.4599884	down	67488	14.513121	11.541345	16.935488	4.443883	7.223353	5.5526695	chr15	102706777	102722178
Ltbp3	latent transforming growth factor beta binding protein 3	-2.4659255	down	16998	38.617096	24.141754	36.464993	12.382168	16.663641	10.277935	chr19	5740904	5758532
Mir1188	microRNA 1188	-2.4810646	down	100316669	157.96866	109.095856	188.58942	41.636143	73.3458	65.18148	chr12	109611822	109611941
Casp7	caspase 7	-2.4858239	down	12369	5.4424815	9.66856	7.8555613	2.591645	2.174552	4.4664993	chr19	56397129	56442343
Hmcn1	hemicentin 1	-2.489853	down	545370	11.247936	16.596323	12.348208	3.6980793	5.4927607	6.8768287	chr1	150562502	150993435
Nck2	non-catalytic region of tyrosine kinase adaptor protein 2	-2.504942	down	17974	10.785539	9.983676	9.084727	3.2546527	3.6877437	4.8503523	chr1	43445751	43570518
Csad	cysteine sulfinic acid decarboxylase	-2.5052502	down	246277	20.256435	16.19228	18.515274	7.3928394	5.730662	8.527453	chr15	102176998	102203163
Mllt3	"myeloid/lymphoid or mixed-lineage leukemia (trithorax homolog, Drosophila); translocated to, 3"	-2.507815	down	70122	13.60743	9.54535	11.890663	6.357033	3.5269668	4.085257	chr4	87769925	88033407
Fli1	Friend leukemia integration 1	-2.5178816	down	14247	23.456493	37.419907	24.993237	8.03663	9.623915	16.620504	chr9	32422208	32541368
Gprasp2	G protein-coupled receptor associated sorting protein 2	-2.5361707	down	245607	6.8715477	6.5016885	5.553968	1.5349692	2.80791	3.301061	chrX	135839034	135844730
Fat4	FAT tumor suppressor homolog 4 (Drosophila)	-2.5382457	down	329628	40.421967	53.817432	31.132631	9.150555	17.454943	24.253637	chr3	38886940	39011983
Lrp5	low density lipoprotein receptor-related protein 5	-2.5426972	down	16973	41.73397	26.679478	36.370956	7.2717967	15.455648	20.502014	chr19	3584825	3686564
Usf1	upstream transcription factor 1	-2.5496662	down	22278	7.364411	9.13641	6.2218366	2.2283006	2.017181	5.25595	chr1	171411328	171418757
Aff3	"AF4/FMR2 family, member 3"	-2.5639446	down	16764	66.24286	54.53656	51.372314	19.645554	24.799795	21.140001	chr1	38177327	38664955
Sft2d2	SFT2 domain containing 2	-2.565389	down	108735	16.024483	11.807396	13.024898	5.5376396	4.759062	5.180769	chr1	165174341	165194433
Nlgn2	neuroligin 2	-2.5910358	down	216856	18.580418	21.588333	13.179396	4.3902955	7.6939816	8.415743	chr11	69823123	69837784
Clmn	calmin	-2.6316159	down	94040	15.740419	12.406907	12.852494	4.44702	4.2477865	6.8195534	chr12	104763114	104865076
Ifi27	"interferon, alpha-inducible protein 27"	-2.644398	down	52668	13.414466	6.2420025	11.110758	3.0182703	5.373446	2.9015973	chr12	103434189	103440245
Dagla	"diacylglycerol lipase, alpha"	-2.6495209	down	269060	5.462326	5.27209	8.973616	1.6979196	3.5417635	2.1611106	chr19	10245265	10304877
Fxyd6	FXYD domain-containing ion transport regulator 6	-2.6527686	down	59095	38.661163	24.496264	40.130028	8.560669	14.18498	15.681849	chr9	45370185	45396159
Tns1	tensin 1	-2.6658928	down	21961	33.737816	30.687786	34.00703	6.4684706	12.587003	21.349463	chr1	73910231	74124447
C530008M17Rik	RIKEN cDNA C530008M17 gene	-2.6667113	down	320827	28.45695	21.393764	21.037024	7.7926	6.2334566	13.004935	chr5	76809988	76873554
4931406H21Rik	RIKEN cDNA 4931406H21 gene	-2.6690443	down	77592	34.064125	23.849874	38.088963	13.251332	11.014232	10.430114	chr14	25586804	25590661
Zfp61	zinc finger protein 61	-2.6709566	down	22719	13.442399	18.155811	18.034935	3.8219686	5.6544905	9.998012	chr7	24291046	24299549
Hist1h3e	"histone cluster 1, H3e"	-2.679895	down	319151	6.2414975	6.884423	7.6132197	1.2718651	3.8654935	3.2337983	chr13	23561955	23562365
Stx1b	syntaxin 1B	-2.681898	down	56216	7.6673203	6.012229	7.588999	2.749847	1.863934	3.3096738	chr7	127806844	127824531
Dapk1	death associated protein kinase 1	-2.7462316	down	69635	6.5176754	6.674062	6.3426003	2.7829762	1.7500747	2.5583525	chr13	60601947	60763186
Itga8	integrin alpha 8	-2.7889085	down	241226	8.908636	10.108941	7.3513737	2.088544	3.7739453	3.621855	chr2	12106660	12301920
Fam198a	"family with sequence similarity 198, member A"	-2.794998	down	245050	32.585712	32.84384	26.83169	10.48843	11.826126	9.917886	chr9	121950988	121980208
Rhoj	"ras homolog gene family, member J"	-2.8011382	down	80837	25.208872	13.634689	20.379694	5.068403	8.936478	6.581769	chr12	75308313	75401455
Bai2	brain-specific angiogenesis inhibitor 2	-2.815756	down	230775	9.1255665	6.8228865	7.5888953	1.3184545	3.4223468	4.387526	chr4	129985078	130022633
Nmral1	NmrA-like family domain containing 1	-2.818822	down	67824	17.18119	17.11815	11.332976	3.6379945	3.4210114	11.184645	chr16	4711318	4719059
Bcl11a	B cell CLL/lymphoma 11A (zinc finger protein)	-2.8227386	down	14025	8.579843	9.873239	8.665837	2.2573974	3.0575666	4.423246	chr11	24078056	24173558
Lrig3	leucine-rich repeats and immunoglobulin-like domains 3	-2.8242664	down	320398	57.700947	48.7754	51.50819	14.280972	22.42238	18.797115	chr10	125966219	126015359
Hist1h2bc	"histone cluster 1, H2bc"	-2.8776462	down	68024	8.008415	11.157911	12.797659	2.0966907	3.6371746	5.886226	chr13	23684199	23692480
Cpm	carboxypeptidase M	-2.8818285	down	70574	24.798914	11.614367	17.161667	5.8232417	6.157821	5.387397	chr10	117629500	117687352
Gpr124	G protein-coupled receptor 124	-2.886682	down	78560	30.324385	28.929262	26.486622	5.798709	12.816483	12.157561	chr8	27085841	27123436
Klf14	Kruppel-like factor 14	-2.9371948	down	619665	16.685547	20.512526	19.809307	10.032317	6.062447	4.1149926	chr6	30956021	30958990
Axl	AXL receptor tyrosine kinase	-2.9513414	down	26362	30.150387	19.643806	28.606878	4.389491	10.299665	13.635804	chr7	25756500	25788733
Mtmr11	myotubularin related protein 11	-2.9910884	down	194126	13.82271	6.0965824	12.742668	3.642546	2.0217338	5.096953	chr3	96161970	96171718
Tex264	testis expressed gene 264	-2.9933789	down	21767	9.444636	10.0865755	9.549826	1.8568783	4.0377283	4.231616	chr9	106658746	106685948
Sulf1	sulfatase 1	-2.9951248	down	240725	12.927818	21.30829	28.946722	4.114906	6.8571315	9.838159	chr1	12692430	12860372
Baalc	"brain and acute leukemia, cytoplasmic"	-3.0019612	down	118452	8.99822	6.581915	8.147115	1.8072137	4.302491	2.1456335	chr15	38933910	38951264
2610035D17Rik	RIKEN cDNA 2610035D17 gene	-3.0340393	down	72386	16.09882	9.41671	14.5391865	5.9340577	3.00583	4.1384816	chr11	113043906	113201838
Car11	carbonic anhydrase 11	-3.047665	down	12348	15.164476	8.583637	11.125452	2.9186127	5.499796	2.9811192	chr7	45699967	45704661
Dhrs3	dehydrogenase/reductase (SDR family) member 3	-3.1236436	down	20148	57.669785	50.43559	48.033546	14.600204	17.954466	16.356936	chr4	144892827	144927645
Mfsd2a	major facilitator superfamily domain containing 2A	-3.143322	down	76574	6.221384	9.073787	7.182222	1.9596543	2.5567274	2.4372	chr4	122946851	122961188
Cacna1g	"calcium channel, voltage-dependent, T type, alpha 1G subunit"	-3.1743963	down	12291	24.389668	17.632227	13.296182	3.3164442	5.7080727	8.832468	chr11	94408391	94474198
BC006965	cDNA sequence BC006965	-3.1925313	down	217294	26.66155	39.703197	20.822863	8.651365	7.696253	9.516332	chr11	112687643	112781976
Syngap1	synaptic Ras GTPase activating protein 1 homolog (rat)	-3.2216852	down	240057	53.244522	50.768497	72.63826	10.454731	22.695967	4.092029	chr17	26958124	26958151
Car9	carbonic anhydrase 9	-3.2593064	down	230099	33.315014	11.060742	24.182524	5.304749	7.1799126	6.320538	chr4	43507026	43513725
Gdf1	growth differentiation factor 1	-3.271086	down	14559	6.6310105	6.9021974	6.9736342	1.4316634	1.550725	3.8420422	chr8	70315775	70331592
Mir376c	microRNA 376c	-3.3403103	down	723856	28.807684	12.582624	13.712526	0	0	0	chr12	109722718	109722802
Homer2	homer homolog 2 (Drosophila)	-3.4066367	down	26557	5.346067	6.6881804	5.7460217	1.2332705	1.5940601	2.4726174	chr7	81600481	81707527
Ccdc102a	coiled-coil domain containing 102A	-3.4371812	down	234582	12.048495	14.407911	15.0951395	2.6545217	3.4293501	6.630603	chr8	94902869	94918098
Emilin3	elastin microfibril interfacer 3	-3.5289273	down	280635	19.597342	12.137492	20.067009	1.9158657	7.1664743	7.399417	chr2	160906438	160912328
Igfbp5	insulin-like growth factor binding protein 5	-3.5565841	down	16011	128.01474	165.70625	180.05104	19.253197	90.46753	45.59182	chr1	72858036	72874865
Cpq	carboxypeptidase Q	-3.559467	down	54381	9.73622	5.054123	10.52664	1.3496107	3.7530117	2.1211433	chr15	33083129	33594552
Smoc1	SPARC related modular calcium binding 1	-3.5825124	down	64075	5.2126174	8.480779	16.05688	3.5467138	1.6147723	2.5213892	chr12	81026808	81186414
Ldlrad4	low density lipoprotein receptor class A domain containing 4	-3.6382463	down	52662	11.595363	8.702074	13.432119	2.8351142	3.13257	2.96409	chr18	67933257	68255549
Dcx	doublecortin	-3.7008288	down	13193	5.011237	7.0543475	8.878678	1.2074361	2.3536558	2.038138	chrX	143855842	143933219
Trabd2b	TraB domain containing 2B	-3.7602715	down	666048	18.900492	14.328015	28.119684	4.357586	8.763518	3.5081248	chr4	114406724	114615098
Fam19a5	"family with sequence similarity 19, member A5"	-3.7756155	down	106014	11.733106	7.679549	9.775013	1.6364527	3.1032503	3.0141878	chr15	87544299	87759364
Tbx5	T-box 5	-3.8228445	down	21388	70.10016	70.056496	74.911	10.9110155	19.100088	29.555643	chr5	119834663	119885218
Shroom4	shroom family member 4	-3.8271103	down	208431	9.056353	8.070283	12.914938	2.4333336	1.5063597	4.2971344	chrX	6400145	6633717
Mir665	microRNA 665	-3.8428402	down	751555	182.31749	147.5674	232.86362	22.911434	39.661602	113.639275	chr12	109586314	109586407
Mir666	microRNA 666	-3.8889582	down	751521	50.05665	19.145023	15.013038	9.7155075	5.242234	0	chr12	109717085	109717183
Mir493	microRNA 493	-3.8977652	down	100124466	58.10058	37.923462	78.13158	21.79119	8.804942	14.172555	chr12	109580233	109580315
Creb5	cAMP responsive element binding protein 5	-3.9283626	down	231991	18.353529	7.4795036	28.544666	4.6781335	5.2499757	2.4617302	chr6	53573374	53695832
Gng7	"guanine nucleotide binding protein (G protein), gamma 7"	-3.971715	down	14708	17.346205	11.039789	9.288617	3.4699538	1.9728283	3.8793297	chr10	80948624	81014925
Nthl1	nth (endonuclease III)-like 1 (E.coli)	-3.9922218	down	18207	10.326111	9.608408	8.720733	1.984463	2.0006075	3.2039073	chr17	24632682	24638838
Sfrp2	secreted frizzled-related protein 2	-4.011355	down	20319	63.15866	50.107147	35.26613	11.985585	9.5540085	14.12408	chr3	83766321	83774314
LOC100861595	uncharacterized LOC100861595	-4.011715	down	100861595	23.18787	14.935568	18.307507	3.4806907	3.877542	6.8059244	chr6	34598544	34746015
Hoxd10	homeobox D10	-4.2682595	down	15430	12.337169	23.281427	12.230165	3.2141433	4.1442237	3.1723711	chr2	74691948	74695102
Fras1	Fraser syndrome 1 homolog (human)	-4.3648186	down	231470	25.871895	7.275797	15.417548	3.1807036	4.238711	2.4213402	chr5	96373955	96784728
Ptgs1	prostaglandin-endoperoxide synthase 1	-4.46223	down	19224	13.883193	9.196473	12.351159	1.4601579	5.6840305	2.0002937	chr2	36230426	36252269
Kazald1	Kazal-type serine peptidase inhibitor domain 1	-4.655907	down	107250	11.019123	13.566454	20.335924	1.0199738	5.0405483	5.4800572	chr19	45075241	45079289
Pthlh	parathyroid hormone-like peptide	-4.7138243	down	19227	18.497324	18.713608	16.157358	5.040674	2.451725	4.0415106	chr6	147252110	147264085
Osr2	odd-skipped related 2	-4.9089766	down	107587	5.0195603	8.706948	16.478933	1.750234	2.6596837	1.2233462	chr15	35296112	35303305
Limch1	LIM and calponin homology domains 1	-4.9476995	down	77569	32.09499	17.11771	19.815699	3.4146564	5.669768	4.3426747	chr5	66745840	67057159
Gas1	growth arrest specific 1	-5.2229204	down	14451	16.625584	11.998942	23.860003	4.5077887	2.7062156	2.5616024	chr13	60174405	60177535
Mir329	microRNA 329	-5.366241	down	723842	46.452114	9.072035	40.322594	5.3890367	1.6378535	3.858601	chr12	109713481	109713577
Ass1	argininosuccinate synthetase 1	-6.0011525	down	11898	12.419084	5.9349236	12.705103	0.9615019	0.81822383	5.151625	chr2	31470270	31520670
Boc	biregional cell adhesion molecule-related/down-regulated by oncogenes (Cdon) binding protein	-6.1529946	down	117606	108.693085	51.4515	89.29853	10.970176	15.117034	12.091832	chr16	44485045	44558870
Mir370	microRNA 370	-6.201051	down	723854	62.729206	29.390036	80.899376	5.5582113	3.8880012	20.594822	chr12	109618258	109618336
Dlgap1	"discs, large (Drosophila) homolog-associated protein 1"	-6.217559	down	224997	6.295404	6.39489	5.1525497	0.7971705	0.73154396	1.3842511	chr17	69969368	70821413
Mir540	microRNA 540	-6.6185503	down	723880	61.2847	37.68488	124.46081	7.802038	5.058604	19.723175	chr12	109586080	109586146
Inhba	inhibin beta-A	-6.848544	down	16323	21.103437	13.83902	32.317898	2.1003711	3.901037	3.3544276	chr13	16014451	16027211
Itgbl1	"integrin, beta-like 1"	-6.9965305	down	223272	23.747353	14.225652	40.276524	1.6588228	7.041362	3.181427	chr14	123660140	123974079
Ssc5d	scavenger receptor cysteine rich domain containing (5 domains)	-8.46065	down	269855	22.07706	7.299858	34.503838	4.049368	3.4484372	0.6150211	chr7	4925844	4944797
Tbx4	T-box 4	-12.337988	down	21387	9.589444	5.979367	9.275657	0.64198536	0.32519042	1.2687762	chr11	85890063	85916097
