# Supplementary material for: Key pathways regulated by HoxA9,10,11/HoxD9,10,11 during limb development
Source: BMC Dev Biol. 2015 Jul 19;15:28. doi: 10.1186/s12861-015-0078-5 (PMC4506574; doi:10.1186/s12861-015-0078-5)
Supplement: Additional file 2: Table S2. — Functional enrichment analysis of proliferative versus resting. [file 12861_2015_78_MOESM2_ESM.xls]

		Higher Resting Vs. Proliferative				
						
Category	ID	Name	p-value	Hit Count in Query List	Hit Count in Genome	Hit in Query List
GO: Molecular Function	GO:0043565	sequence-specific DNA binding	2.28E-06	21	816	"TBX15,FLI1,ERG,POU5F2,CIART,CALCOCO1,OSR2,IRF4,BCL11A,TEF,CREB5,IKZF4,PKNOX2,HOXA10,ZGPAT,HOXD10,USF1,PBX1,CERS4,SMAD3,TBX5"
GO: Molecular Function	GO:0019199	transmembrane receptor protein kinase activity	9.15E-05	6	91	"EPHB3,EPHB4,AXL,EGFR,FGFR1,LTBP4"
GO: Molecular Function	GO:0046982	protein heterodimerization activity	1.45E-04	13	484	"TBX15,INHBA,AXL,HIST2H2AB,BCL11A,TEF,IKZF4,EGFR,USF1,PBX1,ENO2,HOMER2,ABTB2"
GO: Molecular Function	GO:0004714	transmembrane receptor protein tyrosine kinase activity	1.87E-04	5	66	"EPHB3,EPHB4,AXL,EGFR,FGFR1"
GO: Molecular Function	GO:0019838	growth factor binding	4.73E-04	6	123	"IGFBP5,EGFR,KAZALD1,FGFR1,LTBP2,LTBP4"
GO: Molecular Function	GO:0003700	sequence-specific DNA binding transcription factor activity	5.66E-04	21	1195	"TBX15,FLI1,TBX4,ERG,POU5F2,AFF3,IRF4,BCL11A,RUNX1T1,TEF,CREB5,IKZF4,PKNOX2,HOXA10,ZGPAT,HOXD10,USF1,PBX1,CERS4,SMAD3,TBX5"
GO: Molecular Function	GO:0001071	nucleic acid binding transcription factor activity	5.72E-04	21	1196	"TBX15,FLI1,TBX4,ERG,POU5F2,AFF3,IRF4,BCL11A,RUNX1T1,TEF,CREB5,IKZF4,PKNOX2,HOXA10,ZGPAT,HOXD10,USF1,PBX1,CERS4,SMAD3,TBX5"
GO: Molecular Function	GO:0003690	double-stranded DNA binding	8.04E-04	6	136	"NTHL1,AFF3,TEF,EGFR,USF1,SMAD3"
GO: Molecular Function	GO:0043425	bHLH transcription factor binding	1.59E-03	3	29	"IKZF4,USF1,SMAD3"
GO: Molecular Function	GO:0017147	Wnt-protein binding	1.75E-03	3	30	"TRABD2B,SFRP2,LRP5"
GO: Molecular Function	GO:0001968	fibronectin binding	1.75E-03	3	30	"SFRP2,SSC5D,IGFBP5"
GO: Molecular Function	GO:0016835	carbon-oxygen lyase activity	3.75E-03	4	79	"CA9,CA11,NTHL1,ENO2"
GO: Molecular Function	GO:0016829	lyase activity	4.02E-03	6	187	"CA9,CA11,ADCY4,NTHL1,CSAD,ENO2"
GO: Molecular Function	GO:0005245	voltage-gated calcium channel activity	5.27E-03	3	44	"CACNB1,CACNG7,CACNA1G"
GO: Molecular Function	GO:0046983	protein dimerization activity	6.01E-03	18	1172	"TBX15,INHBA,AXL,HIST2H2AB,BCL11A,RUNX1T1,TEF,IKZF4,TENM4,CPQ,EGFR,FGFR1,USF1,PBX1,ENO2,HOMER2,ABTB2,SMAD3"
GO: Molecular Function	GO:0004089	carbonate dehydratase activity	6.27E-03	2	15	"CA9,CA11"
GO: Molecular Function	GO:0042043	neurexin family protein binding	6.27E-03	2	15	"DLG4,NLGN2"
GO: Molecular Function	GO:0019901	protein kinase binding	6.67E-03	10	495	"NBEA,DCX,STX1B,SYNGAP1,EGFR,CEP250,DLG4,PRKCZ,USF1,SMAD3"
GO: Molecular Function	GO:0004713	protein tyrosine kinase activity	7.05E-03	5	149	"EPHB3,EPHB4,AXL,EGFR,FGFR1"
GO: Molecular Function	GO:0005003	ephrin receptor activity	8.03E-03	2	17	"EPHB3,EPHB4"
GO: Molecular Function	GO:0033782	24-hydroxycholesterol 7alpha-hydroxylase activity	8.09E-03	1	1	CYP39A1
GO: Molecular Function	GO:0031811	G-protein coupled nucleotide receptor binding	8.09E-03	1	1	DLG4
GO: Molecular Function	GO:0004055	argininosuccinate synthase activity	8.09E-03	1	1	ASS1
GO: Molecular Function	GO:0004782	sulfinoalanine decarboxylase activity	8.09E-03	1	1	CSAD
GO: Molecular Function	GO:0010577	metalloenzyme activator activity	8.09E-03	1	1	SFRP2
GO: Molecular Function	GO:0047273	galactosylgalactosylglucosylceramide beta-D-acetylgalactosaminyltransferase activity	8.09E-03	1	1	B3GALNT1
GO: Molecular Function	GO:0008387	steroid 7-alpha-hydroxylase activity	8.09E-03	1	1	CYP39A1
GO: Molecular Function	GO:0031812	P2Y1 nucleotide receptor binding	8.09E-03	1	1	DLG4
GO: Molecular Function	GO:0051015	actin filament binding	8.31E-03	4	99	"PPP1R9A,PKNOX2,SHROOM4,EGFR"
GO: Molecular Function	GO:0005234	extracellular-glutamate-gated ion channel activity	9.99E-03	2	19	"GRIA3,STX1B"
						
						
GO: Biological Process	GO:0030326	embryonic limb morphogenesis	5.51E-11	13	132	"FRAS1,SFRP2,TBX4,GAS1,AFF3,OSR2,HOXA10,HOXD10,B9D1,LRP5,FGFR1,PBX1,TBX5"
GO: Biological Process	GO:0035113	embryonic appendage morphogenesis	5.51E-11	13	132	"FRAS1,SFRP2,TBX4,GAS1,AFF3,OSR2,HOXA10,HOXD10,B9D1,LRP5,FGFR1,PBX1,TBX5"
GO: Biological Process	GO:0048736	appendage development	1.39E-10	14	173	"FRAS1,SFRP2,TBX4,GAS1,AFF3,OSR2,SMOC1,HOXA10,HOXD10,B9D1,LRP5,FGFR1,PBX1,TBX5"
GO: Biological Process	GO:0060173	limb development	1.39E-10	14	173	"FRAS1,SFRP2,TBX4,GAS1,AFF3,OSR2,SMOC1,HOXA10,HOXD10,B9D1,LRP5,FGFR1,PBX1,TBX5"
GO: Biological Process	GO:0035107	appendage morphogenesis	4.17E-10	13	155	"FRAS1,SFRP2,TBX4,GAS1,AFF3,OSR2,HOXA10,HOXD10,B9D1,LRP5,FGFR1,PBX1,TBX5"
GO: Biological Process	GO:0035108	limb morphogenesis	4.17E-10	13	155	"FRAS1,SFRP2,TBX4,GAS1,AFF3,OSR2,HOXA10,HOXD10,B9D1,LRP5,FGFR1,PBX1,TBX5"
GO: Biological Process	GO:0048598	embryonic morphogenesis	8.86E-09	21	577	"TBX15,FRAS1,SFRP2,TBX4,INHBA,GAS1,AFF3,ITGA8,OSR2,HOXA10,LRIG3,TENM4,HOXD10,SULF1,B9D1,LRP5,FGFR1,PBX1,SMAD3,CDON,TBX5"
GO: Biological Process	GO:0009887	organ morphogenesis	2.40E-08	26	920	"TBX15,EPHB4,FLI1,FAT4,FRAS1,SFRP2,TBX4,DHRS3,INHBA,GAS1,ITGA8,OSR2,PTHLH,LRIG3,IGFBP5,HOXD10,SULF1,SP6,LRP5,MLLT3,SMARCD3,FGFR1,PBX1,SMAD3,CDON,TBX5"
GO: Biological Process	GO:0048705	skeletal system morphogenesis	1.94E-06	11	221	"TBX15,SFRP2,TBX4,DHRS3,GAS1,OSR2,PTHLH,HOXD10,LRP5,FGFR1,SMAD3"
GO: Biological Process	GO:0001503	ossification	2.32E-06	14	375	"FAT4,SFRP2,DHRS3,OSR2,SMOC1,PTHLH,IGFBP5,EGFR,VCAN,LRP5,KAZALD1,FGFR1,PBX1,SMAD3"
GO: Biological Process	GO:0072358	cardiovascular system development	3.96E-06	22	905	"EPHB3,EPHB4,FAT4,SFRP2,TBX4,DHRS3,RHOJ,BAI2,CASP7,GPR124,TNFRSF12A,TENM4,SULF1,VCAN,MMRN2,B9D1,LRP5,SMARCD3,FGFR1,SMAD3,PLCE1,TBX5"
GO: Biological Process	GO:0072359	circulatory system development	3.96E-06	22	905	"EPHB3,EPHB4,FAT4,SFRP2,TBX4,DHRS3,RHOJ,BAI2,CASP7,GPR124,TNFRSF12A,TENM4,SULF1,VCAN,MMRN2,B9D1,LRP5,SMARCD3,FGFR1,SMAD3,PLCE1,TBX5"
GO: Biological Process	GO:0045944	positive regulation of transcription from RNA polymerase II promoter	5.33E-06	22	922	"FLI1,SFRP2,INHBA,CALCOCO1,ITGA8,OSR2,IRF4,BCL11A,TEF,CREB5,IKZF4,HOXA10,HOXD10,EGFR,LRP5,FGFR1,USF1,PBX1,NCK2,SMAD3,CDON,TBX5"
GO: Biological Process	GO:0001501	skeletal system development	5.65E-06	15	463	"TBX15,FAT4,SFRP2,TBX4,DHRS3,GAS1,OSR2,PTHLH,HOXA10,HOXD10,SULF1,LRP5,FGFR1,PBX1,SMAD3"
GO: Biological Process	GO:0007423	sensory organ development	5.89E-06	16	525	"FAT4,RHOJ,INHBA,GAS1,ITGA8,OSR2,SMOC1,LRIG3,EGFR,B9D1,LRP5,SMARCD3,FGFR1,MAB21L1,SMAD3,CDON"
GO: Biological Process	GO:0006357	regulation of transcription from RNA polymerase II promoter	1.63E-05	30	1629	"CA9,TBX15,FLI1,SFRP2,ERG,INHBA,CALCOCO1,ITGA8,OSR2,IRF4,BCL11A,TEF,CREB5,IKZF4,PKNOX2,HOXA10,HOXD10,EGFR,SULF1,SP6,LRP5,SMARCD3,FGFR1,USF1,PBX1,NCK2,SMAD3,CDON,CBX2,TBX5"
GO: Biological Process	GO:0048729	tissue morphogenesis	1.71E-05	16	572	"CA9,FAT4,FRAS1,SFRP2,TBX4,INHBA,PTHLH,IGFBP5,EGFR,SULF1,LRP5,MLLT3,FGFR1,PBX1,SMAD3,TBX5"
GO: Biological Process	GO:2000026	regulation of multicellular organismal development	1.77E-05	28	1469	"EPHB3,BOC,FAT4,SFRP2,INHBA,AXL,BAI2,OSR2,IRF4,BCL11A,GPR124,PTHLH,ITPKB,SYNGAP1,TNFRSF12A,TENM4,SULF1,SP6,MMRN2,MLLT3,SMARCD3,NLGN2,FGFR1,PRKCZ,PBX1,SMAD3,CDON,TBX5"
GO: Biological Process	GO:0009790	embryo development	1.87E-05	23	1075	"TBX15,FRAS1,SFRP2,TBX4,INHBA,GAS1,AFF3,ITGA8,OSR2,GDF1,HOXA10,LRIG3,TENM4,HOXD10,EGFR,SULF1,B9D1,LRP5,FGFR1,PBX1,SMAD3,CDON,TBX5"
GO: Biological Process	GO:0030278	regulation of ossification	1.96E-05	9	184	"SFRP2,DHRS3,OSR2,SMOC1,IGFBP5,LRP5,FGFR1,PBX1,SMAD3"
GO: Biological Process	GO:0050793	regulation of developmental process	2.15E-05	33	1912	"EPHB3,BOC,FAT4,SFRP2,RHOJ,INHBA,AXL,BAI2,OSR2,IRF4,BCL11A,SMOC1,GPR124,PTHLH,ITPKB,SYNGAP1,TNFRSF12A,TENM4,IGFBP5,SULF1,SP6,MMRN2,LRP5,MLLT3,SMARCD3,NLGN2,FGFR1,PRKCZ,PBX1,LTBP4,SMAD3,CDON,TBX5"
GO: Biological Process	GO:0007215	glutamate receptor signaling pathway	2.21E-05	6	70	"DAPK1,GRIA3,CACNG7,DLG4,NLGN2,HOMER2"
GO: Biological Process	GO:0010469	regulation of receptor activity	2.22E-05	7	104	"SFRP2,DAPK1,ZGPAT,CACNG7,DLG4,NLGN2,NCK2"
GO: Biological Process	GO:0048589	developmental growth	2.34E-05	12	342	"SFRP2,GAS1,BCL11A,DCX,PTHLH,TNFRSF12A,IGFBP5,CPQ,FGFR1,PRKCZ,SMAD3,TBX5"
GO: Biological Process	GO:0002009	morphogenesis of an epithelium	2.36E-05	14	460	"CA9,FAT4,FRAS1,SFRP2,TBX4,PTHLH,EGFR,SULF1,LRP5,MLLT3,FGFR1,PBX1,SMAD3,TBX5"
GO: Biological Process	GO:0060021	palate development	7.12E-05	6	86	"EPHB3,FRAS1,DHRS3,INHBA,GAS1,OSR2"
GO: Biological Process	GO:0016049	cell growth	7.73E-05	13	449	"SFRP2,INHBA,GAS1,BCL11A,DCX,TNFRSF12A,SGMS1,IGFBP5,KAZALD1,PRKCZ,LTBP4,SMAD3,PLCE1"
GO: Biological Process	GO:0040007	growth	7.94E-05	20	944	"SFRP2,INHBA,GAS1,BCL11A,GDF1,DCX,PTHLH,TNFRSF12A,TENM4,SGMS1,IGFBP5,CPQ,KAZALD1,FGFR1,PRKCZ,MRGBP,LTBP4,SMAD3,PLCE1,TBX5"
GO: Biological Process	GO:0035413	positive regulation of catenin import into nucleus	8.24E-05	3	11	"SFRP2,EGFR,SMAD3"
GO: Biological Process	GO:1900449	regulation of glutamate receptor signaling pathway	8.45E-05	4	29	"DAPK1,CACNG7,DLG4,NLGN2"
GO: Biological Process	GO:0007167	enzyme linked receptor protein signaling pathway	8.70E-05	21	1028	"EPHB3,EPHB4,ADCY4,SFRP2,INHBA,AXL,ITGA8,GPR124,ZGPAT,IGFBP5,EGFR,SULF1,MMRN2,FGFR1,LTBP2,PRKCZ,GNG7,LTBP4,NCK2,SMAD3,PLCE1"
GO: Biological Process	GO:0048706	embryonic skeletal system development	8.82E-05	7	129	"TBX15,GAS1,OSR2,HOXD10,SULF1,PBX1,SMAD3"
GO: Biological Process	GO:0022008	neurogenesis	9.24E-05	26	1441	"EPHB3,BOC,CACNB1,FAT4,AXL,PPP1R9A,GAS1,BCL11A,DCX,SYNGAP1,TNFRSF12A,TENM4,HOXD10,EGFR,CLMN,VCAN,SMARCD3,DLG4,CACNA1G,FGFR1,PRKCZ,NNAT,PBX1,DAGLA,NCK2,CDON"
GO: Biological Process	GO:0048468	cell development	9.53E-05	32	1970	"EPHB3,BOC,FLI1,CACNB1,FAT4,SFRP2,AXL,PPP1R9A,GAS1,BCL11A,GPR124,DCX,PTHLH,SYNGAP1,TNFRSF12A,MFSD2A,TENM4,HOXD10,EGFR,CLMN,SULF1,LRP5,SMARCD3,DLG4,CACNA1G,FGFR1,PRKCZ,PBX1,NCK2,SMAD3,CDON,TBX5"
GO: Biological Process	GO:0002062	chondrocyte differentiation	9.77E-05	6	91	"SFRP2,OSR2,PTHLH,SULF1,FGFR1,SMAD3"
GO: Biological Process	GO:0048699	generation of neurons	9.80E-05	25	1362	"EPHB3,BOC,CACNB1,FAT4,AXL,PPP1R9A,GAS1,BCL11A,DCX,SYNGAP1,TNFRSF12A,TENM4,HOXD10,EGFR,CLMN,SMARCD3,DLG4,CACNA1G,FGFR1,PRKCZ,NNAT,PBX1,DAGLA,NCK2,CDON"
GO: Biological Process	GO:0009888	tissue development	9.84E-05	30	1794	"CA9,BOC,FAT4,FRAS1,SFRP2,TBX4,RHOJ,INHBA,GAS1,ITGA8,OSR2,GDF1,PTGS1,PTHLH,CREB5,TENM4,IGFBP5,HOXD10,CPQ,EGFR,SULF1,B9D1,LRP5,MLLT3,SMARCD3,FGFR1,PBX1,SMAD3,CDON,TBX5"
GO: Biological Process	GO:0006366	transcription from RNA polymerase II promoter	1.01E-04	30	1797	"CA9,TBX15,FLI1,SFRP2,ERG,INHBA,CALCOCO1,ITGA8,OSR2,IRF4,BCL11A,TEF,CREB5,IKZF4,PKNOX2,HOXA10,HOXD10,EGFR,SULF1,SP6,LRP5,SMARCD3,FGFR1,USF1,PBX1,NCK2,SMAD3,CDON,CBX2,TBX5"
GO: Biological Process	GO:0001654	eye development	1.06E-04	11	340	"RHOJ,INHBA,GAS1,OSR2,SMOC1,B9D1,LRP5,SMARCD3,MAB21L1,SMAD3,CDON"
GO: Biological Process	GO:0010470	regulation of gastrulation	1.11E-04	4	31	"SFRP2,OSR2,TENM4,FGFR1"
GO: Biological Process	GO:0031328	positive regulation of cellular biosynthetic process	1.16E-04	27	1547	"FLI1,ADCY4,SFRP2,INHBA,CALCOCO1,ITGA8,OSR2,IRF4,BCL11A,TEF,PTHLH,CREB5,IKZF4,HOXA10,HOXD10,EGFR,ASS1,LRP5,SMARCD3,FGFR1,USF1,PBX1,NCK2,SMAD3,CDON,SAMD4A,TBX5"
GO: Biological Process	GO:0045893	"positive regulation of transcription, DNA-templated"	1.32E-04	23	1221	"FLI1,SFRP2,INHBA,CALCOCO1,ITGA8,OSR2,IRF4,BCL11A,TEF,CREB5,IKZF4,HOXA10,HOXD10,EGFR,LRP5,SMARCD3,FGFR1,USF1,PBX1,NCK2,SMAD3,CDON,TBX5"
GO: Biological Process	GO:0042733	embryonic digit morphogenesis	1.36E-04	5	61	"SFRP2,GAS1,OSR2,B9D1,LRP5"
GO: Biological Process	GO:0007507	heart development	1.38E-04	13	476	"EPHB4,FAT4,SFRP2,DHRS3,CASP7,TENM4,VCAN,B9D1,SMARCD3,FGFR1,SMAD3,PLCE1,TBX5"
GO: Biological Process	GO:0007389	pattern specification process	1.47E-04	13	479	"SFRP2,GAS1,SYNGAP1,HOXA10,HOXD10,LRP5,MLLT3,SMARCD3,FGFR1,PBX1,SMAD3,CDON,TBX5"
GO: Biological Process	GO:0051173	positive regulation of nitrogen compound metabolic process	1.49E-04	26	1484	"FLI1,ADCY4,SFRP2,INHBA,CALCOCO1,ITGA8,OSR2,IRF4,BCL11A,TEF,PTHLH,CREB5,IKZF4,HOXA10,HOXD10,EGFR,ASS1,LRP5,SMARCD3,FGFR1,USF1,PBX1,NCK2,SMAD3,CDON,TBX5"
GO: Biological Process	GO:0043010	camera-type eye development	1.55E-04	10	296	"RHOJ,INHBA,GAS1,OSR2,B9D1,LRP5,SMARCD3,MAB21L1,SMAD3,CDON"
GO: Biological Process	GO:0045595	regulation of cell differentiation	1.60E-04	25	1405	"EPHB3,BOC,FAT4,SFRP2,INHBA,AXL,IRF4,BCL11A,SMOC1,GPR124,PTHLH,ITPKB,SYNGAP1,TNFRSF12A,TENM4,IGFBP5,LRP5,SMARCD3,FGFR1,PRKCZ,PBX1,LTBP4,SMAD3,CDON,TBX5"
GO: Biological Process	GO:0009891	positive regulation of biosynthetic process	1.61E-04	27	1578	"FLI1,ADCY4,SFRP2,INHBA,CALCOCO1,ITGA8,OSR2,IRF4,BCL11A,TEF,PTHLH,CREB5,IKZF4,HOXA10,HOXD10,EGFR,ASS1,LRP5,SMARCD3,FGFR1,USF1,PBX1,NCK2,SMAD3,CDON,SAMD4A,TBX5"
GO: Biological Process	GO:0022603	regulation of anatomical structure morphogenesis	1.64E-04	17	766	"EPHB3,SFRP2,RHOJ,BAI2,OSR2,BCL11A,GPR124,SYNGAP1,TNFRSF12A,TENM4,SULF1,SP6,MMRN2,MLLT3,FGFR1,SMAD3,TBX5"
GO: Biological Process	GO:0003002	regionalization	1.67E-04	11	358	"SFRP2,GAS1,HOXA10,HOXD10,LRP5,MLLT3,SMARCD3,FGFR1,PBX1,SMAD3,CDON"
GO: Biological Process	GO:0010628	positive regulation of gene expression	1.82E-04	24	1332	"FLI1,SFRP2,INHBA,CALCOCO1,ITGA8,OSR2,IRF4,BCL11A,TEF,CREB5,IKZF4,HOXA10,SGMS1,HOXD10,EGFR,LRP5,SMARCD3,FGFR1,USF1,PBX1,NCK2,SMAD3,CDON,TBX5"
GO: Biological Process	GO:0060348	bone development	1.99E-04	7	147	"FAT4,SFRP2,DHRS3,OSR2,PTHLH,SULF1,LRP5"
GO: Biological Process	GO:1902680	positive regulation of RNA biosynthetic process	2.14E-04	23	1262	"FLI1,SFRP2,INHBA,CALCOCO1,ITGA8,OSR2,IRF4,BCL11A,TEF,CREB5,IKZF4,HOXA10,HOXD10,EGFR,LRP5,SMARCD3,FGFR1,USF1,PBX1,NCK2,SMAD3,CDON,TBX5"
GO: Biological Process	GO:0035418	protein localization to synapse	2.22E-04	3	15	"DLGAP1,DLG4,NLGN2"
GO: Biological Process	GO:0040011	locomotion	2.22E-04	26	1522	"EPHB3,EPHB4,BOC,CACNB1,SFRP2,AXL,GAS1,GPR124,DCX,TNFRSF12A,IGFBP5,EGFR,IFITM3,SULF1,VCAN,MMRN2,LRP5,DLG4,CACNA1G,NLGN2,FGFR1,PRKCZ,TNS1,NCK2,SMAD3,TBX5"
GO: Biological Process	GO:0045935	positive regulation of nucleobase-containing compound metabolic process	2.54E-04	25	1448	"FLI1,ADCY4,SFRP2,INHBA,CALCOCO1,ITGA8,OSR2,IRF4,BCL11A,TEF,PTHLH,CREB5,IKZF4,HOXA10,HOXD10,EGFR,LRP5,SMARCD3,FGFR1,USF1,PBX1,NCK2,SMAD3,CDON,TBX5"
GO: Biological Process	GO:0007369	gastrulation	2.54E-04	7	153	"SFRP2,INHBA,OSR2,TENM4,LRP5,FGFR1,SMAD3"
GO: Biological Process	GO:0007267	cell-cell signaling	2.65E-04	23	1281	"EPHB3,DLGAP1,ADCY4,SFRP2,INHBA,GRIA3,PTGS1,PTHLH,STX1B,SYNGAP1,EGFR,LRP5,KCNS1,DLG4,CACNA1G,NLGN2,FGFR1,PRKCZ,NNAT,GNG7,LTBP4,DAGLA,TBX5"
GO: Biological Process	GO:0051254	positive regulation of RNA metabolic process	2.74E-04	23	1284	"FLI1,SFRP2,INHBA,CALCOCO1,ITGA8,OSR2,IRF4,BCL11A,TEF,CREB5,IKZF4,HOXA10,HOXD10,EGFR,LRP5,SMARCD3,FGFR1,USF1,PBX1,NCK2,SMAD3,CDON,TBX5"
GO: Biological Process	GO:0045668	negative regulation of osteoblast differentiation	2.75E-04	4	39	"IGFBP5,LRP5,FGFR1,SMAD3"
GO: Biological Process	GO:0001649	osteoblast differentiation	2.92E-04	8	207	"SFRP2,SMOC1,PTHLH,IGFBP5,VCAN,LRP5,FGFR1,SMAD3"
GO: Biological Process	GO:0045667	regulation of osteoblast differentiation	3.05E-04	6	112	"SFRP2,SMOC1,IGFBP5,LRP5,FGFR1,SMAD3"
GO: Biological Process	GO:0001655	urogenital system development	3.13E-04	10	323	"EPHB3,FAT4,FRAS1,ITGA8,OSR2,SULF1,FGFR1,PBX1,SMAD3,PLCE1"
GO: Biological Process	GO:2000463	positive regulation of excitatory postsynaptic membrane potential	3.28E-04	3	17	"DLG4,NLGN2,PRKCZ"
GO: Biological Process	GO:0001822	kidney development	3.38E-04	9	267	"FAT4,FRAS1,ITGA8,OSR2,SULF1,FGFR1,PBX1,SMAD3,PLCE1"
GO: Biological Process	GO:0001944	vasculature development	3.55E-04	14	595	"EPHB3,EPHB4,SFRP2,TBX4,RHOJ,BAI2,GPR124,TNFRSF12A,SULF1,MMRN2,B9D1,LRP5,FGFR1,TBX5"
GO: Biological Process	GO:0045597	positive regulation of cell differentiation	3.75E-04	15	671	"BOC,SFRP2,INHBA,AXL,BCL11A,ITPKB,TNFRSF12A,TENM4,LRP5,SMARCD3,FGFR1,PRKCZ,SMAD3,CDON,TBX5"
GO: Biological Process	GO:0009952	anterior/posterior pattern specification	4.01E-04	8	217	"SFRP2,HOXA10,HOXD10,LRP5,MLLT3,PBX1,SMAD3,CDON"
GO: Biological Process	GO:2001236	regulation of extrinsic apoptotic signaling pathway	4.02E-04	7	165	"SFRP2,INHBA,GAS1,DAPK1,TNFRSF12A,SGMS1,FGFR1"
GO: Biological Process	GO:0051094	positive regulation of developmental process	4.31E-04	18	911	"EPHB3,BOC,SFRP2,INHBA,AXL,OSR2,BCL11A,ITPKB,TNFRSF12A,TENM4,LRP5,SMARCD3,NLGN2,FGFR1,PRKCZ,SMAD3,CDON,TBX5"
GO: Biological Process	GO:0032989	cellular component morphogenesis	4.40E-04	22	1242	"EPHB3,BOC,CACNB1,SFRP2,RHOJ,AXL,GAS1,BCL11A,DCX,SYNGAP1,TNFRSF12A,SHROOM4,TENM4,EGFR,B9D1,DLG4,CACNA1G,FGFR1,PRKCZ,NCK2,SMAD3,TBX5"
GO: Biological Process	GO:0002076	osteoblast development	4.62E-04	3	19	"PTHLH,LRP5,SMAD3"
GO: Biological Process	GO:0022612	gland morphogenesis	4.62E-04	6	121	"PTHLH,IGFBP5,EGFR,SULF1,LRP5,FGFR1"
GO: Biological Process	GO:0000902	cell morphogenesis	4.78E-04	21	1165	"EPHB3,BOC,CACNB1,SFRP2,RHOJ,AXL,GAS1,BCL11A,DCX,SYNGAP1,TNFRSF12A,SHROOM4,EGFR,B9D1,DLG4,CACNA1G,FGFR1,PRKCZ,NCK2,SMAD3,TBX5"
GO: Biological Process	GO:0072001	renal system development	5.03E-04	9	282	"FAT4,FRAS1,ITGA8,OSR2,SULF1,FGFR1,PBX1,SMAD3,PLCE1"
GO: Biological Process	GO:0000904	cell morphogenesis involved in differentiation	5.11E-04	17	845	"EPHB3,BOC,CACNB1,SFRP2,AXL,GAS1,BCL11A,DCX,SYNGAP1,TNFRSF12A,EGFR,DLG4,CACNA1G,FGFR1,NCK2,SMAD3,TBX5"
GO: Biological Process	GO:0030182	neuron differentiation	5.17E-04	22	1257	"EPHB3,BOC,CACNB1,FAT4,PPP1R9A,GAS1,BCL11A,DCX,SYNGAP1,TNFRSF12A,TENM4,HOXD10,EGFR,CLMN,DLG4,CACNA1G,FGFR1,PRKCZ,NNAT,PBX1,NCK2,CDON"
GO: Biological Process	GO:0048646	anatomical structure formation involved in morphogenesis	5.35E-04	19	1009	"EPHB3,EPHB4,SFRP2,TBX4,INHBA,BAI2,GPR124,PTHLH,TNFRSF12A,TENM4,SULF1,MMRN2,B9D1,LRP5,SMARCD3,FGFR1,SMAD3,CDON,TBX5"
GO: Biological Process	GO:0048666	neuron development	5.35E-04	19	1009	"EPHB3,BOC,CACNB1,FAT4,PPP1R9A,GAS1,BCL11A,DCX,SYNGAP1,TNFRSF12A,TENM4,HOXD10,EGFR,CLMN,DLG4,CACNA1G,FGFR1,PRKCZ,NCK2"
GO: Biological Process	GO:0001525	angiogenesis	5.40E-04	11	411	"EPHB3,EPHB4,SFRP2,TBX4,BAI2,GPR124,TNFRSF12A,SULF1,MMRN2,LRP5,FGFR1"
GO: Biological Process	GO:0044708	single-organism behavior	5.40E-04	11	411	"CIART,ITGA8,PTGS1,SYNGAP1,HOXD10,EGFR,DLG4,NLGN2,PRKCZ,GNG7,HOMER2"
GO: Biological Process	GO:0010557	positive regulation of macromolecule biosynthetic process	5.48E-04	24	1436	"FLI1,SFRP2,INHBA,CALCOCO1,ITGA8,OSR2,IRF4,BCL11A,TEF,CREB5,IKZF4,HOXA10,HOXD10,EGFR,LRP5,SMARCD3,FGFR1,USF1,PBX1,NCK2,SMAD3,CDON,SAMD4A,TBX5"
GO: Biological Process	GO:0001708	cell fate specification	5.75E-04	5	83	"SFRP2,TENM4,HOXD10,FGFR1,CDON"
GO: Biological Process	GO:0061448	connective tissue development	6.78E-04	8	235	"SFRP2,OSR2,PTHLH,CREB5,SULF1,LRP5,FGFR1,SMAD3"
GO: Biological Process	GO:0097191	extrinsic apoptotic signaling pathway	6.78E-04	8	235	"SFRP2,INHBA,GAS1,DAPK1,TNFRSF12A,SGMS1,FGFR1,SMAD3"
GO: Biological Process	GO:0007409	axonogenesis	7.00E-04	13	564	"EPHB3,BOC,CACNB1,GAS1,BCL11A,DCX,SYNGAP1,TNFRSF12A,EGFR,DLG4,CACNA1G,FGFR1,NCK2"
GO: Biological Process	GO:0001558	regulation of cell growth	7.13E-04	10	359	"SFRP2,INHBA,GAS1,BCL11A,TNFRSF12A,IGFBP5,KAZALD1,LTBP4,SMAD3,PLCE1"
GO: Biological Process	GO:0048514	blood vessel morphogenesis	7.94E-04	12	500	"EPHB3,EPHB4,SFRP2,TBX4,BAI2,GPR124,TNFRSF12A,SULF1,MMRN2,LRP5,FGFR1,TBX5"
GO: Biological Process	GO:0048562	embryonic organ morphogenesis	8.19E-04	9	302	"TBX15,GAS1,ITGA8,OSR2,LRIG3,HOXD10,LRP5,FGFR1,SMAD3"
GO: Biological Process	GO:0035412	regulation of catenin import into nucleus	8.24E-04	3	23	"SFRP2,EGFR,SMAD3"
GO: Biological Process	GO:0060349	bone morphogenesis	8.74E-04	5	91	"SFRP2,DHRS3,OSR2,PTHLH,LRP5"
GO: Biological Process	GO:0042474	middle ear morphogenesis	9.36E-04	3	24	"GAS1,OSR2,FGFR1"
GO: Biological Process	GO:0048812	neuron projection morphogenesis	9.52E-04	14	658	"EPHB3,BOC,CACNB1,GAS1,BCL11A,DCX,SYNGAP1,TNFRSF12A,EGFR,DLG4,CACNA1G,FGFR1,PRKCZ,NCK2"
GO: Biological Process	GO:0072089	stem cell proliferation	9.58E-04	6	139	"SFRP2,GAS1,LRP5,SMARCD3,FGFR1,DAGLA"
GO: Biological Process	GO:0048568	embryonic organ development	9.63E-04	11	441	"TBX15,GAS1,ITGA8,OSR2,LRIG3,HOXD10,EGFR,LRP5,FGFR1,PBX1,SMAD3"
GO: Biological Process	GO:0007155	cell adhesion	1.04E-03	19	1067	"EPHB3,EPHB4,BOC,FAT4,SFRP2,AXL,PCDHGA3,ITGA8,SMOC1,TNFRSF12A,ITGBL1,EGFR,VCAN,ASS1,NLGN2,PRKCZ,SMAD3,CDON,CDHR4"
GO: Biological Process	GO:0035411	catenin import into nucleus	1.06E-03	3	25	"SFRP2,EGFR,SMAD3"
GO: Biological Process	GO:0061564	axon development	1.06E-03	13	590	"EPHB3,BOC,CACNB1,GAS1,BCL11A,DCX,SYNGAP1,TNFRSF12A,EGFR,DLG4,CACNA1G,FGFR1,NCK2"
GO: Biological Process	GO:0016477	cell migration	1.12E-03	19	1073	"EPHB3,EPHB4,SFRP2,AXL,GPR124,DCX,TNFRSF12A,IGFBP5,EGFR,SULF1,VCAN,MMRN2,LRP5,FGFR1,PRKCZ,TNS1,NCK2,SMAD3,TBX5"
GO: Biological Process	GO:0007411	axon guidance	1.16E-03	10	383	"EPHB3,BOC,CACNB1,GAS1,DCX,EGFR,DLG4,CACNA1G,FGFR1,NCK2"
GO: Biological Process	GO:0097485	neuron projection guidance	1.16E-03	10	383	"EPHB3,BOC,CACNB1,GAS1,DCX,EGFR,DLG4,CACNA1G,FGFR1,NCK2"
GO: Biological Process	GO:0022610	biological adhesion	1.17E-03	19	1077	"EPHB3,EPHB4,BOC,FAT4,SFRP2,AXL,PCDHGA3,ITGA8,SMOC1,TNFRSF12A,ITGBL1,EGFR,VCAN,ASS1,NLGN2,PRKCZ,SMAD3,CDON,CDHR4"
GO: Biological Process	GO:0048546	digestive tract morphogenesis	1.18E-03	4	57	"EPHB3,SFRP2,EGFR,SMAD3"
GO: Biological Process	GO:0033687	osteoblast proliferation	1.19E-03	3	26	"OSR2,LRP5,SMAD3"
GO: Biological Process	GO:0006928	movement of cell or subcellular component	1.21E-03	26	1703	"EPHB3,EPHB4,BOC,CACNB1,SFRP2,IFT22,AXL,GAS1,GPR124,DCX,TNFRSF12A,IGFBP5,EGFR,SULF1,VCAN,MMRN2,LRP5,DLG4,CACNA1G,FGFR1,PRKCZ,TNS1,NCK2,SMAD3,CHST3,TBX5"
GO: Biological Process	GO:0048704	embryonic skeletal system morphogenesis	1.22E-03	5	98	"TBX15,GAS1,OSR2,HOXD10,SMAD3"
GO: Biological Process	GO:0042661	regulation of mesodermal cell fate specification	1.34E-03	2	7	"SFRP2,FGFR1"
GO: Biological Process	GO:0009968	negative regulation of signal transduction	1.47E-03	17	930	"TRABD2B,SFRP2,DHRS3,GAS1,DAPK1,IRF4,GPR124,SYNGAP1,ZGPAT,SGMS1,IGFBP5,EGFR,SULF1,MMRN2,MLLT3,PRKCZ,SMAD3"
GO: Biological Process	GO:0045838	positive regulation of membrane potential	1.48E-03	3	28	"DLG4,NLGN2,PRKCZ"
GO: Biological Process	GO:0060571	morphogenesis of an epithelial fold	1.48E-03	3	28	"PTHLH,EGFR,SULF1"
GO: Biological Process	GO:0018108	peptidyl-tyrosine phosphorylation	1.55E-03	9	331	"EPHB3,EPHB4,SFRP2,AXL,ZGPAT,EGFR,FGFR1,PRKCZ,NCK2"
GO: Biological Process	GO:0045995	regulation of embryonic development	1.59E-03	5	104	"SFRP2,OSR2,TENM4,SULF1,FGFR1"
GO: Biological Process	GO:0018212	peptidyl-tyrosine modification	1.62E-03	9	333	"EPHB3,EPHB4,SFRP2,AXL,ZGPAT,EGFR,FGFR1,PRKCZ,NCK2"
GO: Biological Process	GO:0060429	epithelium development	1.65E-03	19	1110	"CA9,FAT4,FRAS1,SFRP2,TBX4,INHBA,GAS1,PTGS1,PTHLH,IGFBP5,EGFR,SULF1,B9D1,LRP5,MLLT3,FGFR1,PBX1,SMAD3,TBX5"
GO: Biological Process	GO:0048645	organ formation	1.71E-03	4	63	"SULF1,SMARCD3,FGFR1,TBX5"
GO: Biological Process	GO:0030030	cell projection organization	1.72E-03	20	1201	"EPHB3,BOC,CACNB1,FAT4,IFT22,PPP1R9A,GAS1,ITGA8,BCL11A,DCX,SYNGAP1,TNFRSF12A,EGFR,CLMN,B9D1,DLG4,CACNA1G,FGFR1,PRKCZ,NCK2"
GO: Biological Process	GO:2000543	positive regulation of gastrulation	1.77E-03	2	8	"OSR2,TENM4"
GO: Biological Process	GO:0042473	outer ear morphogenesis	1.77E-03	2	8	"GAS1,FGFR1"
GO: Biological Process	GO:0060059	embryonic retina morphogenesis in camera-type eye	1.77E-03	2	8	"LRP5,CDON"
GO: Biological Process	GO:0034765	regulation of ion transmembrane transport	1.79E-03	9	338	"CACNB1,DAPK1,CACNG7,TRPM5,KCNS1,DLG4,CACNA1G,NLGN2,OXSR1"
GO: Biological Process	GO:0048333	mesodermal cell differentiation	1.81E-03	3	30	"SFRP2,INHBA,FGFR1"
GO: Biological Process	GO:0040008	regulation of growth	1.82E-03	13	627	"SFRP2,INHBA,GAS1,BCL11A,TNFRSF12A,IGFBP5,KAZALD1,FGFR1,MRGBP,LTBP4,SMAD3,PLCE1,TBX5"
GO: Biological Process	GO:0007492	endoderm development	1.92E-03	4	65	"INHBA,GDF1,PTHLH,SMAD3"
GO: Biological Process	GO:0001823	mesonephros development	2.04E-03	5	110	"FAT4,OSR2,FGFR1,PBX1,SMAD3"
GO: Biological Process	GO:0031175	neuron projection development	2.09E-03	16	878	"EPHB3,BOC,CACNB1,PPP1R9A,GAS1,BCL11A,DCX,SYNGAP1,TNFRSF12A,EGFR,CLMN,DLG4,CACNA1G,FGFR1,PRKCZ,NCK2"
GO: Biological Process	GO:0051093	negative regulation of developmental process	2.10E-03	14	716	"SFRP2,INHBA,BAI2,BCL11A,PTHLH,SYNGAP1,IGFBP5,SULF1,MMRN2,LRP5,FGFR1,PBX1,SMAD3,TBX5"
GO: Biological Process	GO:2000648	positive regulation of stem cell proliferation	2.15E-03	4	67	"GAS1,LRP5,SMARCD3,FGFR1"
GO: Biological Process	GO:0001568	blood vessel development	2.27E-03	12	566	"EPHB3,EPHB4,SFRP2,TBX4,BAI2,GPR124,TNFRSF12A,SULF1,MMRN2,LRP5,FGFR1,TBX5"
GO: Biological Process	GO:0035641	locomotory exploration behavior	2.27E-03	2	9	"DLG4,NLGN2"
GO: Biological Process	GO:0060290	transdifferentiation	2.27E-03	2	9	"SMAD3,TBX5"
GO: Biological Process	GO:0034762	regulation of transmembrane transport	2.31E-03	9	351	"CACNB1,DAPK1,CACNG7,TRPM5,KCNS1,DLG4,CACNA1G,NLGN2,OXSR1"
GO: Biological Process	GO:0009954	proximal/distal pattern formation	2.39E-03	3	33	"HOXA10,HOXD10,PBX1"
GO: Biological Process	GO:0001707	mesoderm formation	2.39E-03	4	69	"SFRP2,INHBA,FGFR1,SMAD3"
GO: Biological Process	GO:2000027	regulation of organ morphogenesis	2.44E-03	6	167	"SFRP2,SULF1,SP6,MLLT3,FGFR1,TBX5"
GO: Biological Process	GO:0048667	cell morphogenesis involved in neuron differentiation	2.46E-03	13	649	"EPHB3,BOC,CACNB1,GAS1,BCL11A,DCX,SYNGAP1,TNFRSF12A,EGFR,DLG4,CACNA1G,FGFR1,NCK2"
GO: Biological Process	GO:0060284	regulation of cell development	2.48E-03	14	729	"EPHB3,BOC,SFRP2,BCL11A,GPR124,SYNGAP1,TNFRSF12A,TENM4,SMARCD3,FGFR1,PBX1,SMAD3,CDON,TBX5"
GO: Biological Process	GO:0023057	negative regulation of signaling	2.52E-03	17	979	"TRABD2B,SFRP2,DHRS3,GAS1,DAPK1,IRF4,GPR124,SYNGAP1,ZGPAT,SGMS1,IGFBP5,EGFR,SULF1,MMRN2,MLLT3,PRKCZ,SMAD3"
GO: Biological Process	GO:0010648	negative regulation of cell communication	2.57E-03	17	981	"TRABD2B,SFRP2,DHRS3,GAS1,DAPK1,IRF4,GPR124,SYNGAP1,ZGPAT,SGMS1,IGFBP5,EGFR,SULF1,MMRN2,MLLT3,PRKCZ,SMAD3"
GO: Biological Process	GO:0003007	heart morphogenesis	2.63E-03	7	228	"EPHB4,FAT4,SFRP2,DHRS3,SMARCD3,SMAD3,TBX5"
GO: Biological Process	GO:0008284	positive regulation of cell proliferation	2.65E-03	15	816	"SFRP2,GAS1,OSR2,PTHLH,EGFR,SP6,LRP5,SMARCD3,FGFR1,PRKCZ,PBX1,MAB21L1,NCK2,CDON,TBX5"
GO: Biological Process	GO:0016202	regulation of striated muscle tissue development	2.76E-03	5	118	"BOC,FGFR1,SMAD3,CDON,TBX5"
GO: Biological Process	GO:0048332	mesoderm morphogenesis	2.80E-03	4	72	"SFRP2,INHBA,FGFR1,SMAD3"
GO: Biological Process	GO:0048858	cell projection morphogenesis	2.81E-03	15	821	"EPHB3,BOC,CACNB1,GAS1,BCL11A,DCX,SYNGAP1,TNFRSF12A,EGFR,B9D1,DLG4,CACNA1G,FGFR1,PRKCZ,NCK2"
GO: Biological Process	GO:0003211	cardiac ventricle formation	2.82E-03	2	10	"SMARCD3,TBX5"
GO: Biological Process	GO:0060560	developmental growth involved in morphogenesis	2.83E-03	6	172	"SFRP2,BCL11A,DCX,PTHLH,TNFRSF12A,PRKCZ"
GO: Biological Process	GO:0042330	taxis	2.91E-03	13	662	"EPHB3,BOC,CACNB1,GAS1,GPR124,DCX,EGFR,DLG4,CACNA1G,NLGN2,FGFR1,NCK2,SMAD3"
GO: Biological Process	GO:0042127	regulation of cell proliferation	2.93E-03	22	1439	"SFRP2,INHBA,GAS1,OSR2,PTGS1,PTHLH,IGFBP5,EGFR,IFITM3,CLMN,SULF1,SP6,LRP5,SMARCD3,FGFR1,PRKCZ,PBX1,MAB21L1,NCK2,SMAD3,CDON,TBX5"
GO: Biological Process	GO:0048634	regulation of muscle organ development	2.97E-03	5	120	"BOC,FGFR1,SMAD3,CDON,TBX5"
GO: Biological Process	GO:1901861	regulation of muscle tissue development	2.97E-03	5	120	"BOC,FGFR1,SMAD3,CDON,TBX5"
GO: Biological Process	GO:0051674	localization of cell	2.98E-03	19	1170	"EPHB3,EPHB4,SFRP2,AXL,GPR124,DCX,TNFRSF12A,IGFBP5,EGFR,SULF1,VCAN,MMRN2,LRP5,FGFR1,PRKCZ,TNS1,NCK2,SMAD3,TBX5"
GO: Biological Process	GO:0048870	cell motility	2.98E-03	19	1170	"EPHB3,EPHB4,SFRP2,AXL,GPR124,DCX,TNFRSF12A,IGFBP5,EGFR,SULF1,VCAN,MMRN2,LRP5,FGFR1,PRKCZ,TNS1,NCK2,SMAD3,TBX5"
GO: Biological Process	GO:0002053	positive regulation of mesenchymal cell proliferation	3.08E-03	3	36	"GAS1,LRP5,FGFR1"
GO: Biological Process	GO:0060856	establishment of blood-brain barrier	3.43E-03	2	11	"GPR124,MFSD2A"
GO: Biological Process	GO:0061299	retina vasculature morphogenesis in camera-type eye	3.43E-03	2	11	"RHOJ,LRP5"
GO: Biological Process	GO:0061029	eyelid development in camera-type eye	3.43E-03	2	11	"INHBA,OSR2"
GO: Biological Process	GO:0032990	cell part morphogenesis	3.48E-03	15	840	"EPHB3,BOC,CACNB1,GAS1,BCL11A,DCX,SYNGAP1,TNFRSF12A,EGFR,B9D1,DLG4,CACNA1G,FGFR1,PRKCZ,NCK2"
GO: Biological Process	GO:0060537	muscle tissue development	3.52E-03	9	374	"BOC,ITGA8,TENM4,IGFBP5,HOXD10,FGFR1,SMAD3,CDON,TBX5"
GO: Biological Process	GO:0045930	negative regulation of mitotic cell cycle	3.59E-03	3	38	"GAS1,EGFR,SMAD3"
GO: Biological Process	GO:0042471	ear morphogenesis	3.66E-03	5	126	"GAS1,ITGA8,OSR2,LRIG3,FGFR1"
GO: Biological Process	GO:0090287	regulation of cellular response to growth factor stimulus	3.83E-03	6	183	"ITGA8,GPR124,SULF1,MMRN2,LTBP4,SMAD3"
GO: Biological Process	GO:0051216	cartilage development	3.83E-03	6	183	"SFRP2,OSR2,PTHLH,SULF1,FGFR1,SMAD3"
GO: Biological Process	GO:0003156	regulation of organ formation	3.87E-03	3	39	"SULF1,FGFR1,TBX5"
GO: Biological Process	GO:0007610	behavior	3.99E-03	13	687	"CIART,ITGA8,GPR124,PTGS1,SYNGAP1,HOXD10,EGFR,DLG4,NLGN2,PRKCZ,GNG7,HOMER2,SMAD3"
GO: Biological Process	GO:0007498	mesoderm development	4.05E-03	5	129	"SFRP2,INHBA,GDF1,FGFR1,SMAD3"
GO: Biological Process	GO:0010518	positive regulation of phospholipase activity	4.09E-03	4	80	"ADCY4,EGFR,FGFR1,PRKCZ"
GO: Biological Process	GO:0003207	cardiac chamber formation	4.09E-03	2	12	"SMARCD3,TBX5"
GO: Biological Process	GO:0048565	digestive tract development	4.19E-03	5	130	"EPHB3,FAT4,SFRP2,EGFR,SMAD3"
GO: Biological Process	GO:0030198	extracellular matrix organization	4.25E-03	9	385	"SFRP2,ITGA8,SMOC1,FBLN1,SULF1,VCAN,KAZALD1,LTBP4,SMAD3"
GO: Biological Process	GO:0007417	central nervous system development	4.28E-03	15	859	"EPHB3,FAT4,SFRP2,AXL,GAS1,ITGA8,GPR124,DCX,SHROOM4,TENM4,HOXD10,EGFR,FGFR1,NNAT,CDON"
GO: Biological Process	GO:0032412	regulation of ion transmembrane transporter activity	4.32E-03	5	131	"DAPK1,CACNG7,DLG4,NLGN2,OXSR1"
GO: Biological Process	GO:0043062	extracellular structure organization	4.32E-03	9	386	"SFRP2,ITGA8,SMOC1,FBLN1,SULF1,VCAN,KAZALD1,LTBP4,SMAD3"
GO: Biological Process	GO:0001736	establishment of planar polarity	4.46E-03	3	41	"FAT4,SFRP2,MLLT3"
GO: Biological Process	GO:0050890	cognition	4.46E-03	7	251	"ITGA8,PTGS1,SYNGAP1,SHROOM4,EGFR,DLG4,PRKCZ"
GO: Biological Process	GO:0007164	establishment of tissue polarity	4.77E-03	3	42	"FAT4,SFRP2,MLLT3"
GO: Biological Process	GO:0010464	regulation of mesenchymal cell proliferation	4.77E-03	3	42	"GAS1,LRP5,FGFR1"
GO: Biological Process	GO:0060038	cardiac muscle cell proliferation	4.77E-03	3	42	"TENM4,FGFR1,TBX5"
GO: Biological Process	GO:0035136	forelimb morphogenesis	4.77E-03	3	42	"OSR2,HOXD10,TBX5"
GO: Biological Process	GO:0035137	hindlimb morphogenesis	4.77E-03	3	42	"AFF3,OSR2,HOXD10"
GO: Biological Process	GO:0032656	regulation of interleukin-13 production	4.81E-03	2	13	"IRF4,PRKCZ"
GO: Biological Process	GO:2000095	"regulation of Wnt signaling pathway, planar cell polarity pathway"	4.81E-03	2	13	"SFRP2,MLLT3"
GO: Biological Process	GO:0035295	tube development	4.83E-03	12	622	"EPHB3,FAT4,SFRP2,TBX4,GAS1,PTHLH,EGFR,LRP5,FGFR1,PBX1,SMAD3,TBX5"
GO: Biological Process	GO:0007268	synaptic transmission	4.94E-03	14	788	"EPHB3,DLGAP1,ADCY4,GRIA3,STX1B,SYNGAP1,EGFR,KCNS1,DLG4,CACNA1G,NLGN2,PRKCZ,GNG7,DAGLA"
GO: Biological Process	GO:0008283	cell proliferation	4.97E-03	26	1887	"SFRP2,ERG,INHBA,GAS1,OSR2,PTGS1,PTHLH,TENM4,IGFBP5,EGFR,IFITM3,CLMN,SULF1,SP6,LRP5,SMARCD3,FGFR1,PRKCZ,PBX1,DAGLA,MAB21L1,NCK2,SMAD3,CDON,PLCE1,TBX5"
GO: Biological Process	GO:0022898	regulation of transmembrane transporter activity	5.06E-03	5	136	"DAPK1,CACNG7,DLG4,NLGN2,OXSR1"
GO: Biological Process	GO:0090092	regulation of transmembrane receptor protein serine/threonine kinase signaling pathway	5.08E-03	6	194	"SFRP2,INHBA,ITGA8,SULF1,LTBP4,SMAD3"
GO: Biological Process	GO:0050732	negative regulation of peptidyl-tyrosine phosphorylation	5.10E-03	3	43	"SFRP2,ZGPAT,PRKCZ"
GO: Biological Process	GO:0007178	transmembrane receptor protein serine/threonine kinase signaling pathway	5.30E-03	8	327	"SFRP2,INHBA,ITGA8,SULF1,LTBP2,PRKCZ,LTBP4,SMAD3"
GO: Biological Process	GO:0045619	regulation of lymphocyte differentiation	5.38E-03	5	138	"INHBA,AXL,IRF4,ITPKB,PRKCZ"
GO: Biological Process	GO:0048701	embryonic cranial skeleton morphogenesis	5.44E-03	3	44	"TBX15,GAS1,SMAD3"
GO: Biological Process	GO:0045765	regulation of angiogenesis	5.47E-03	6	197	"SFRP2,BAI2,GPR124,TNFRSF12A,SULF1,MMRN2"
GO: Biological Process	GO:0045165	cell fate commitment	5.50E-03	7	261	"SFRP2,GAS1,IRF4,TENM4,HOXD10,FGFR1,CDON"
GO: Biological Process	GO:0045663	positive regulation of myoblast differentiation	5.59E-03	2	14	"BOC,CDON"
GO: Biological Process	GO:0007501	mesodermal cell fate specification	5.59E-03	2	14	"SFRP2,FGFR1"
GO: Biological Process	GO:0032616	interleukin-13 production	5.59E-03	2	14	"IRF4,PRKCZ"
GO: Biological Process	GO:0046339	diacylglycerol metabolic process	5.59E-03	2	14	"DAGLA,PLCE1"
GO: Biological Process	GO:0055123	digestive system development	5.89E-03	5	141	"EPHB3,FAT4,SFRP2,EGFR,SMAD3"
GO: Biological Process	GO:0060193	positive regulation of lipase activity	5.97E-03	4	89	"ADCY4,EGFR,FGFR1,PRKCZ"
GO: Biological Process	GO:0072091	regulation of stem cell proliferation	5.97E-03	4	89	"GAS1,LRP5,SMARCD3,FGFR1"
GO: Biological Process	GO:0050806	positive regulation of synaptic transmission	6.21E-03	4	90	"EGFR,DLG4,NLGN2,PRKCZ"
GO: Biological Process	GO:0030177	positive regulation of Wnt signaling pathway	6.21E-03	4	90	"SFRP2,SULF1,MLLT3,SMAD3"
GO: Biological Process	GO:1990138	neuron projection extension	6.21E-03	4	90	"BCL11A,DCX,TNFRSF12A,PRKCZ"
GO: Biological Process	GO:0010517	regulation of phospholipase activity	6.21E-03	4	90	"ADCY4,EGFR,FGFR1,PRKCZ"
GO: Biological Process	GO:0031589	cell-substrate adhesion	6.21E-03	7	267	"EPHB3,AXL,ITGA8,SMOC1,TNFRSF12A,PRKCZ,SMAD3"
GO: Biological Process	GO:0007169	transmembrane receptor protein tyrosine kinase signaling pathway	6.28E-03	13	726	"EPHB3,EPHB4,ADCY4,GPR124,ZGPAT,IGFBP5,EGFR,SULF1,MMRN2,FGFR1,PRKCZ,NCK2,PLCE1"
GO: Biological Process	GO:0010769	regulation of cell morphogenesis involved in differentiation	6.33E-03	7	268	"EPHB3,SFRP2,BCL11A,SYNGAP1,TNFRSF12A,SMAD3,TBX5"
GO: Biological Process	GO:2000310	regulation of N-methyl-D-aspartate selective glutamate receptor activity	6.41E-03	2	15	"DAPK1,DLG4"
GO: Biological Process	GO:0048875	chemical homeostasis within a tissue	6.41E-03	2	15	"PTHLH,HOMER2"
GO: Biological Process	GO:0007420	brain development	6.47E-03	12	646	"EPHB3,FAT4,SFRP2,AXL,GAS1,ITGA8,DCX,SHROOM4,EGFR,FGFR1,NNAT,CDON"
GO: Biological Process	GO:0001704	formation of primary germ layer	6.70E-03	4	92	"SFRP2,INHBA,FGFR1,SMAD3"
GO: Biological Process	GO:0045596	negative regulation of cell differentiation	6.78E-03	11	569	"SFRP2,INHBA,BCL11A,PTHLH,SYNGAP1,IGFBP5,LRP5,FGFR1,PBX1,SMAD3,TBX5"
GO: Biological Process	GO:0046637	regulation of alpha-beta T cell differentiation	6.94E-03	3	48	"IRF4,ITPKB,PRKCZ"
GO: Biological Process	GO:0043009	chordate embryonic development	7.19E-03	12	655	"TBX15,SFRP2,GAS1,OSR2,GDF1,HOXD10,EGFR,SULF1,B9D1,FGFR1,PBX1,SMAD3"
GO: Biological Process	GO:2000380	regulation of mesoderm development	7.29E-03	2	16	"SFRP2,FGFR1"
GO: Biological Process	GO:0060979	vasculogenesis involved in coronary vascular morphogenesis	7.29E-03	2	16	"FGFR1,TBX5"
GO: Biological Process	GO:2000050	regulation of non-canonical Wnt signaling pathway	7.29E-03	2	16	"SFRP2,MLLT3"
GO: Biological Process	GO:0033002	muscle cell proliferation	7.40E-03	5	149	"TENM4,IGFBP5,EGFR,FGFR1,TBX5"
GO: Biological Process	GO:0032409	regulation of transporter activity	7.40E-03	5	149	"DAPK1,CACNG7,DLG4,NLGN2,OXSR1"
GO: Biological Process	GO:0006935	chemotaxis	7.71E-03	12	661	"EPHB3,BOC,CACNB1,GAS1,GPR124,DCX,EGFR,DLG4,CACNA1G,FGFR1,NCK2,SMAD3"
GO: Biological Process	GO:0040013	negative regulation of locomotion	7.75E-03	6	212	"SFRP2,IGFBP5,IFITM3,SULF1,MMRN2,TBX5"
GO: Biological Process	GO:0023056	positive regulation of signaling	7.77E-03	18	1188	"SFRP2,INHBA,AXL,GAS1,ITGA8,ITPKB,TNFRSF12A,IGFBP5,EGFR,SULF1,MLLT3,DLG4,NLGN2,FGFR1,PRKCZ,SMAD3,CDON,PLCE1"
GO: Biological Process	GO:0014855	striated muscle cell proliferation	7.77E-03	3	50	"TENM4,FGFR1,TBX5"
GO: Biological Process	GO:0010463	mesenchymal cell proliferation	7.77E-03	3	50	"GAS1,LRP5,FGFR1"
GO: Biological Process	GO:0021987	cerebral cortex development	7.78E-03	4	96	"FAT4,EGFR,FGFR1,CDON"
GO: Biological Process	GO:0001656	metanephros development	7.78E-03	4	96	"FAT4,FRAS1,ITGA8,OSR2"
GO: Biological Process	GO:0006939	smooth muscle contraction	7.78E-03	4	96	"PTGS1,SULF1,CACNA1G,PLCE1"
GO: Biological Process	GO:0010952	positive regulation of peptidase activity	7.82E-03	5	151	"SFRP2,CASP7,IFI27,FBLN1,SMAD3"
GO: Biological Process	GO:0048638	regulation of developmental growth	7.82E-03	5	151	"SFRP2,BCL11A,TNFRSF12A,FGFR1,TBX5"
GO: Biological Process	GO:0048732	gland development	7.85E-03	9	424	"EPHB3,PTHLH,IGFBP5,EGFR,SULF1,LRP5,FGFR1,PBX1,SMAD3"
GO: Biological Process	GO:0061138	morphogenesis of a branching epithelium	7.92E-03	6	213	"FAT4,SFRP2,SULF1,LRP5,FGFR1,PBX1"
GO: Biological Process	GO:0009792	embryo development ending in birth or egg hatching	7.98E-03	12	664	"TBX15,SFRP2,GAS1,OSR2,GDF1,HOXD10,EGFR,SULF1,B9D1,FGFR1,PBX1,SMAD3"
GO: Biological Process	GO:0071363	cellular response to growth factor stimulus	8.07E-03	12	665	"ADCY4,GAS1,ITGA8,GPR124,EGFR,SULF1,MMRN2,FGFR1,LTBP2,PRKCZ,LTBP4,SMAD3"
GO: Biological Process	GO:1901342	regulation of vasculature development	8.09E-03	6	214	"SFRP2,BAI2,GPR124,TNFRSF12A,SULF1,MMRN2"
GO: Biological Process	GO:0060659	nipple sheath formation	8.18E-03	1	1	PTHLH
GO: Biological Process	GO:0019694	alkanesulfonate metabolic process	8.18E-03	1	1	EGFR
GO: Biological Process	GO:0021837	motogenic signaling involved in postnatal olfactory bulb interneuron migration	8.18E-03	1	1	FGFR1
GO: Biological Process	GO:0001966	thigmotaxis	8.18E-03	1	1	NLGN2
GO: Biological Process	GO:0007630	jump response	8.18E-03	1	1	NLGN2
GO: Biological Process	GO:0060649	mammary gland bud elongation	8.18E-03	1	1	PTHLH
GO: Biological Process	GO:0060989	lipid tube assembly involved in organelle fusion	8.18E-03	1	1	PCDHGA3
GO: Biological Process	GO:0061185	negative regulation of dermatome development	8.18E-03	1	1	SFRP2
GO: Biological Process	GO:0060079	regulation of excitatory postsynaptic membrane potential	8.21E-03	3	51	"DLG4,NLGN2,PRKCZ"
GO: Biological Process	GO:0001738	morphogenesis of a polarized epithelium	8.21E-03	3	51	"FAT4,SFRP2,MLLT3"
GO: Biological Process	GO:0003214	cardiac left ventricle morphogenesis	8.22E-03	2	17	"SFRP2,TBX5"
GO: Biological Process	GO:0043583	ear development	8.27E-03	6	215	"FAT4,GAS1,ITGA8,OSR2,LRIG3,FGFR1"
GO: Biological Process	GO:0010647	positive regulation of cell communication	8.30E-03	18	1196	"SFRP2,INHBA,AXL,GAS1,ITGA8,ITPKB,TNFRSF12A,IGFBP5,EGFR,SULF1,MLLT3,DLG4,NLGN2,FGFR1,PRKCZ,SMAD3,CDON,PLCE1"
GO: Biological Process	GO:0014706	striated muscle tissue development	8.81E-03	8	357	"BOC,TENM4,IGFBP5,HOXD10,FGFR1,SMAD3,CDON,TBX5"
GO: Biological Process	GO:0060572	morphogenesis of an epithelial bud	9.19E-03	2	18	"PTHLH,SULF1"
GO: Biological Process	GO:0061298	retina vasculature development in camera-type eye	9.19E-03	2	18	"RHOJ,LRP5"
GO: Biological Process	GO:2001237	negative regulation of extrinsic apoptotic signaling pathway	9.27E-03	4	101	"SFRP2,GAS1,DAPK1,SGMS1"
GO: Biological Process	GO:0048585	negative regulation of response to stimulus	9.47E-03	17	1120	"TRABD2B,SFRP2,DHRS3,GAS1,DAPK1,IRF4,GPR124,SYNGAP1,ZGPAT,SGMS1,IGFBP5,EGFR,SULF1,MMRN2,MLLT3,PRKCZ,SMAD3"
GO: Biological Process	GO:0007611	learning or memory	9.60E-03	6	222	"ITGA8,PTGS1,SYNGAP1,EGFR,DLG4,PRKCZ"
GO: Biological Process	GO:0030111	regulation of Wnt signaling pathway	9.60E-03	6	222	"TRABD2B,SFRP2,SULF1,LRP5,MLLT3,SMAD3"
GO: Biological Process	GO:0010717	regulation of epithelial to mesenchymal transition	9.61E-03	3	54	"SFRP2,SMAD3,TBX5"
GO: Biological Process	GO:0007405	neuroblast proliferation	9.61E-03	3	54	"SMARCD3,FGFR1,DAGLA"
GO: Biological Process	GO:0070848	response to growth factor	9.74E-03	12	682	"ADCY4,GAS1,ITGA8,GPR124,EGFR,SULF1,MMRN2,FGFR1,LTBP2,PRKCZ,LTBP4,SMAD3"
						
						
						
		Higher Proliferative Vs. Resting				
						
GO: Molecular Function	GO:0004720	protein-lysine 6-oxidase activity	3.90E-04	2	4	"LOX,LOXL4"
GO: Molecular Function	GO:0015137	citrate transmembrane transporter activity	3.90E-04	2	4	"SLC25A1,SLC13A5"
GO: Molecular Function	GO:0015142	tricarboxylic acid transmembrane transporter activity	3.90E-04	2	4	"SLC25A1,SLC13A5"
GO: Molecular Function	GO:1901681	sulfur compound binding	5.79E-04	8	229	"GPC1,ANG,CCDC80,NELL1,BMP4,CHST15,PCOLCE2,LIPI"
GO: Molecular Function	GO:0005507	copper ion binding	1.19E-03	4	57	"GPC1,ANG,LOX,LOXL4"
GO: Molecular Function	GO:0008201	heparin binding	1.38E-03	6	149	"ANG,CCDC80,NELL1,BMP4,PCOLCE2,LIPI"
GO: Molecular Function	GO:0008514	organic anion transmembrane transporter activity	1.48E-03	6	151	"PQLC2,SLC6A9,SLC22A8,SLC25A1,SLC25A13,SLC13A5"
GO: Molecular Function	GO:0015556	C4-dicarboxylate transmembrane transporter activity	1.78E-03	2	8	"SLC25A13,SLC13A5"
GO: Molecular Function	GO:0046943	carboxylic acid transmembrane transporter activity	2.05E-03	5	110	"PQLC2,SLC6A9,SLC25A1,SLC25A13,SLC13A5"
GO: Molecular Function	GO:0005342	organic acid transmembrane transporter activity	2.22E-03	5	112	"PQLC2,SLC6A9,SLC25A1,SLC25A13,SLC13A5"
GO: Molecular Function	GO:0005518	collagen binding	2.28E-03	4	68	"GPC1,PDGFA,TLL1,PCOLCE2"
GO: Molecular Function	GO:0000981	sequence-specific DNA binding RNA polymerase II transcription factor activity	2.32E-03	10	420	"FOXO1,GPER1,RUNX2,RUNX3,MEF2C,MSX2,THRB,DLX3,DLX5,MAF"
GO: Molecular Function	GO:0017154	semaphorin receptor activity	2.83E-03	2	10	"PLXND1,PLXNA2"
GO: Molecular Function	GO:0042562	hormone binding	3.59E-03	4	77	"GPER1,PTH1R,LEPR,THRB"
GO: Molecular Function	GO:0015179	L-amino acid transmembrane transporter activity	4.18E-03	3	40	"PQLC2,SLC6A9,SLC25A13"
GO: Molecular Function	GO:0030545	receptor regulator activity	5.82E-03	3	45	"WNT5A,WNT4,DKK1"
GO: Molecular Function	GO:0005539	glycosaminoglycan binding	6.22E-03	6	202	"ANG,CCDC80,NELL1,BMP4,PCOLCE2,LIPI"
GO: Molecular Function	GO:0016641	"oxidoreductase activity, acting on the CH-NH2 group of donors, oxygen as acceptor"	6.43E-03	2	15	"LOX,LOXL4"
GO: Molecular Function	GO:0048018	receptor agonist activity	7.31E-03	2	16	"WNT5A,WNT4"
GO: Molecular Function	GO:0005161	platelet-derived growth factor receptor binding	7.31E-03	2	16	"PDGFA,LYN"
GO: Molecular Function	GO:0086062	voltage-gated sodium channel activity involved in Purkinje myocyte action potential	8.20E-03	1	1	SCN1B
GO: Molecular Function	GO:0004498	calcidiol 1-monooxygenase activity	8.20E-03	1	1	CYP27B1
GO: Molecular Function	GO:0047598	7-dehydrocholesterol reductase activity	8.20E-03	1	1	DHCR7
GO: Molecular Function	GO:0060001	minus-end directed microfilament motor activity	8.20E-03	1	1	MYO6
GO: Molecular Function	GO:0004001	adenosine kinase activity	8.20E-03	1	1	ADK
GO: Molecular Function	GO:0004820	glycine-tRNA ligase activity	8.20E-03	1	1	GARS
GO: Molecular Function	GO:0004334	fumarylacetoacetase activity	8.20E-03	1	1	FAH
GO: Molecular Function	GO:0005115	receptor tyrosine kinase-like orphan receptor binding	8.20E-03	1	1	WNT5A
GO: Molecular Function	GO:0003682	chromatin binding	9.29E-03	9	435	"FOXO1,SATB2,TCF7,GPER1,CHD7,RUNX2,MEF2C,THRB,DLX3"
						
						
GO: Biological Process	GO:0001503	ossification	3.83E-12	21	375	"RRAS2,SATB2,COL10A1,WNT5A,IBSP,CYP27B1,TMEM119,WNT4,RUNX2,MEF2C,PTH1R,MSX2,NELL1,BMP4,IFITM5,THRB,ATP6V0A4,DLX5,IHH,ALPL,SP7"
GO: Biological Process	GO:0001649	osteoblast differentiation	1.56E-10	15	207	"RRAS2,SATB2,IBSP,TMEM119,WNT4,RUNX2,MEF2C,PTH1R,MSX2,NELL1,BMP4,DLX5,IHH,ALPL,SP7"
GO: Biological Process	GO:0051216	cartilage development	3.50E-09	13	183	"SATB2,COL10A1,WNT5A,RUNX2,RUNX3,MEF2C,PTH1R,MSX2,BMP4,EFEMP1,THRB,IHH,MAF"
GO: Biological Process	GO:0042127	regulation of cell proliferation	3.56E-09	35	1439	"CDKN1A,FOXO1,RERG,ABCC4,TCF7,ANG,PDGFA,GPER1,WNT5A,CYP27B1,EIF5A2,HMOX1,APOD,RUNX2,RUNX3,MEF2C,PTH1R,FABP3,LIMS2,ADK,MSX2,NELL1,BMP4,THRB,TIMP1,CGREF1,P3H2,DHCR7,TNFRSF13C,FOXO4,DLX5,IHH,LYN,PID1,HCK"
GO: Biological Process	GO:0002062	chondrocyte differentiation	3.58E-09	10	91	"RUNX2,RUNX3,MEF2C,PTH1R,MSX2,BMP4,EFEMP1,THRB,IHH,MAF"
GO: Biological Process	GO:0061448	connective tissue development	8.29E-09	14	235	"SATB2,COL10A1,PDGFA,WNT5A,RUNX2,RUNX3,MEF2C,PTH1R,MSX2,BMP4,EFEMP1,THRB,IHH,MAF"
GO: Biological Process	GO:0009888	tissue development	8.60E-09	39	1794	"GPC1,FOXO1,SATB2,COL10A1,TCF7,PDGFA,ARID4A,MYO6,WNT5A,IBSP,CYP27B1,CHD7,PLXND1,WNT4,APOD,RUNX2,LCP1,RUNX3,MEF2C,PTH1R,GSN,MSX2,NELL1,BMP4,IFITM5,SIDT2,EFEMP1,THRB,DKK1,KCNMA1,FOXO4,DLX3,DLX5,IHH,TAF10,HCK,PLXNA2,ALPL,MAF"
GO: Biological Process	GO:0008283	cell proliferation	3.44E-08	39	1887	"CDKN1A,FOXO1,RERG,ABCC4,TCF7,ANG,PDGFA,GPER1,WNT5A,CYP27B1,EIF5A2,SH2D2A,WNT4,HMOX1,APOD,RUNX2,RUNX3,MEF2C,PTH1R,FABP3,LIMS2,ADK,MSX2,NELL1,BMP4,SIDT2,CADM1,THRB,TIMP1,CGREF1,P3H2,DHCR7,TNFRSF13C,FOXO4,DLX5,IHH,LYN,PID1,HCK"
GO: Biological Process	GO:0001501	skeletal system development	4.59E-08	18	463	"SATB2,COL10A1,WNT5A,CHD7,RUNX2,RUNX3,MEF2C,PTH1R,MSX2,BMP4,CADM1,EFEMP1,THRB,TLL1,DLX5,IHH,ALPL,MAF"
GO: Biological Process	GO:0008285	negative regulation of cell proliferation	5.05E-08	21	634	"CDKN1A,RERG,ANG,GPER1,WNT5A,CYP27B1,HMOX1,APOD,RUNX3,MEF2C,PTH1R,FABP3,LIMS2,MSX2,NELL1,BMP4,CGREF1,P3H2,FOXO4,IHH,LYN"
GO: Biological Process	GO:0001775	cell activation	1.04E-07	25	916	"CDKN1A,ABCC4,TCF7,PDGFA,GPER1,WNT5A,DGKH,CHD7,WNT4,HMOX1,RUNX2,LCP1,MEF2C,ADK,BMP4,CADM1,GADD45G,TIMP1,TNFRSF13C,IL17RA,IHH,NHEJ1,LYN,FYB,GP1BB"
GO: Biological Process	GO:0031214	biomineral tissue development	1.13E-07	10	130	"IBSP,CYP27B1,WNT4,MEF2C,PTH1R,MSX2,NELL1,BMP4,IFITM5,ALPL"
GO: Biological Process	GO:0045778	positive regulation of ossification	1.18E-07	7	48	"WNT5A,WNT4,RUNX2,MEF2C,NELL1,BMP4,THRB"
GO: Biological Process	GO:0036075	replacement ossification	1.68E-07	6	31	"COL10A1,RUNX2,MEF2C,BMP4,DLX5,ALPL"
GO: Biological Process	GO:0001958	endochondral ossification	1.68E-07	6	31	"COL10A1,RUNX2,MEF2C,BMP4,DLX5,ALPL"
GO: Biological Process	GO:0046165	alcohol biosynthetic process	3.37E-07	10	146	"SGMS2,GPER1,SPTLC2,CYP27B1,SLC44A2,WNT4,IDI1,PTH1R,FABP3,DHCR7"
GO: Biological Process	GO:0030278	regulation of ossification	3.39E-07	11	184	"WNT5A,CYP27B1,WNT4,RUNX2,MEF2C,MSX2,NELL1,BMP4,IFITM5,THRB,DLX5"
GO: Biological Process	GO:0061035	regulation of cartilage development	3.51E-07	7	56	"WNT5A,RUNX2,BMP4,EFEMP1,THRB,IHH,MAF"
GO: Biological Process	GO:0006629	lipid metabolic process	3.56E-07	29	1265	"GPC1,LGMN,SGMS2,ANG,PDGFA,GPER1,SPTLC2,CYP27B1,SLC44A2,DPM3,DGKH,WNT4,APOD,IDI1,ARSI,LEPR,FABP3,THRB,ORMDL2,SCD,SLC25A1,DHCR7,KCNMA1,SMPD3,SERINC5,LYN,LIPI,PLTP,PTPLA"
GO: Biological Process	GO:0060350	endochondral bone morphogenesis	3.97E-07	7	57	"COL10A1,RUNX2,MEF2C,MSX2,BMP4,DLX5,ALPL"
GO: Biological Process	GO:0009725	response to hormone	6.39E-07	23	871	"CDKN1A,FOXO1,RERG,ANG,PDGFA,GPER1,CYP27B1,HMOX1,MEF2C,LEPR,FABP3,MSX2,BMP4,THRB,TIMP1,LOX,ATP6V0A4,KCNMA1,FOXO4,IHH,LYN,PID1,ALPL"
GO: Biological Process	GO:1901617	organic hydroxy compound biosynthetic process	7.39E-07	11	199	"SGMS2,GPER1,SPTLC2,CYP27B1,SLC44A2,WNT4,IDI1,PTH1R,FABP3,DHCR7,PLTP"
GO: Biological Process	GO:0006066	alcohol metabolic process	7.69E-07	15	391	"LGMN,SGMS2,GPER1,SPTLC2,CYP27B1,SLC44A2,WNT4,IDI1,PTH1R,LEPR,FABP3,THRB,DHCR7,KCNMA1,SMPD3"
GO: Biological Process	GO:0045669	positive regulation of osteoblast differentiation	7.97E-07	7	63	"WNT4,RUNX2,MEF2C,MSX2,NELL1,BMP4,DLX5"
GO: Biological Process	GO:0001568	blood vessel development	8.88E-07	18	566	"FOXO1,ANG,PDGFA,WNT5A,CHD7,SH2D2A,PLXND1,WNT4,HMOX1,APOD,MEF2C,LEPR,BMP4,LOX,DHCR7,FOXO4,DLX3,IHH"
GO: Biological Process	GO:0032330	regulation of chondrocyte differentiation	1.11E-06	6	42	"RUNX2,BMP4,EFEMP1,THRB,IHH,MAF"
GO: Biological Process	GO:0009719	response to endogenous stimulus	1.28E-06	30	1424	"GPC1,CDKN1A,FOXO1,RERG,ANG,PDGFA,GPER1,WNT5A,CYP27B1,WNT4,HMOX1,RUNX2,MEF2C,LEPR,GSN,FABP3,MSX2,BMP4,THRB,SLC22A8,TIMP1,LOX,ATP6V0A4,KCNMA1,FOXO4,DLX5,IHH,LYN,PID1,ALPL"
GO: Biological Process	GO:0001944	vasculature development	1.81E-06	18	595	"FOXO1,ANG,PDGFA,WNT5A,CHD7,SH2D2A,PLXND1,WNT4,HMOX1,APOD,MEF2C,LEPR,BMP4,LOX,DHCR7,FOXO4,DLX3,IHH"
GO: Biological Process	GO:1902930	regulation of alcohol biosynthetic process	1.93E-06	6	46	"GPER1,CYP27B1,WNT4,PTH1R,FABP3,DHCR7"
GO: Biological Process	GO:0008284	positive regulation of cell proliferation	3.10E-06	21	816	"CDKN1A,ABCC4,ANG,PDGFA,GPER1,WNT5A,EIF5A2,HMOX1,RUNX2,MEF2C,PTH1R,ADK,BMP4,THRB,TIMP1,TNFRSF13C,DLX5,IHH,LYN,PID1,HCK"
GO: Biological Process	GO:0045321	leukocyte activation	4.03E-06	19	695	"CDKN1A,TCF7,GPER1,WNT5A,CHD7,WNT4,HMOX1,RUNX2,LCP1,MEF2C,ADK,BMP4,CADM1,GADD45G,TNFRSF13C,IHH,NHEJ1,LYN,FYB"
GO: Biological Process	GO:1901615	organic hydroxy compound metabolic process	5.42E-06	16	518	"LGMN,SGMS2,GPER1,SPTLC2,CYP27B1,SLC44A2,WNT4,IDI1,PTH1R,LEPR,FABP3,THRB,DHCR7,KCNMA1,SMPD3,PLTP"
GO: Biological Process	GO:0009887	organ morphogenesis	5.75E-06	22	920	"SATB2,COL10A1,TCF7,PDGFA,MYO6,SOBP,WNT5A,CHD7,PLXND1,WNT4,RUNX2,RUNX3,MEF2C,LIMS2,MSX2,BMP4,THRB,DKK1,DLX3,DLX5,IHH,ALPL"
GO: Biological Process	GO:0033993	response to lipid	6.56E-06	19	719	"CDKN1A,PDGFA,GPER1,WNT5A,CYP27B1,HMOX1,MEF2C,FABP3,MSX2,BMP4,THRB,DKK1,LOX,KCNMA1,IHH,LYN,PID1,HCK,ALPL"
GO: Biological Process	GO:0044711	single-organism biosynthetic process	9.46E-06	29	1491	"GPC1,FOXO1,SGMS2,ANG,PDGFA,GPER1,SPTLC2,GARS,CYP27B1,SLC44A2,DPM3,WNT4,IDI1,PTH1R,LEPR,FABP3,ADK,BMP4,CHST15,SCD,SLC25A1,SLC25A13,DHCR7,SERINC5,IHH,HS3ST3A1,PID1,PLTP,PTPLA"
GO: Biological Process	GO:0060349	bone morphogenesis	9.64E-06	7	91	"COL10A1,RUNX2,MEF2C,MSX2,BMP4,DLX5,ALPL"
GO: Biological Process	GO:0060429	epithelium development	1.13E-05	24	1110	"TCF7,PDGFA,ARID4A,MYO6,WNT5A,CYP27B1,CHD7,PLXND1,WNT4,LCP1,RUNX3,MEF2C,MSX2,BMP4,SIDT2,THRB,DKK1,KCNMA1,DLX3,DLX5,IHH,TAF10,PLXNA2,MAF"
GO: Biological Process	GO:0042060	wound healing	1.17E-05	18	681	"ABCC4,PDGFA,WNT5A,L1CAM,DGKH,WNT4,HMOX1,APOD,LCP1,GSN,MSX2,TIMP1,LOX,KCNMA1,LBH,PRKG2,LYN,GP1BB"
GO: Biological Process	GO:0019216	regulation of lipid metabolic process	1.26E-05	11	267	"PDGFA,GPER1,CYP27B1,WNT4,APOD,FABP3,THRB,SCD,DHCR7,KCNMA1,LYN"
GO: Biological Process	GO:0002076	osteoblast development	1.51E-05	4	19	"SATB2,RUNX2,PTH1R,MSX2"
GO: Biological Process	GO:0072358	cardiovascular system development	1.51E-05	21	905	"FOXO1,ADAM19,ANG,PDGFA,WNT5A,CHD7,SH2D2A,PLXND1,WNT4,HMOX1,APOD,MEF2C,LEPR,MSX2,BMP4,DKK1,LOX,DHCR7,FOXO4,DLX3,IHH"
GO: Biological Process	GO:0072359	circulatory system development	1.51E-05	21	905	"FOXO1,ADAM19,ANG,PDGFA,WNT5A,CHD7,SH2D2A,PLXND1,WNT4,HMOX1,APOD,MEF2C,LEPR,MSX2,BMP4,DKK1,LOX,DHCR7,FOXO4,DLX3,IHH"
GO: Biological Process	GO:0030500	regulation of bone mineralization	1.63E-05	6	66	"CYP27B1,WNT4,MEF2C,NELL1,BMP4,IFITM5"
GO: Biological Process	GO:0043068	positive regulation of programmed cell death	1.85E-05	14	447	"CDKN1A,FOXO1,GPER1,UNC5B,WNT5A,SP110,MEF2C,MSX2,NELL1,BMP4,GADD45G,KCNMA1,PAK3,LYN"
GO: Biological Process	GO:0030282	bone mineralization	1.91E-05	7	101	"CYP27B1,WNT4,MEF2C,PTH1R,NELL1,BMP4,IFITM5"
GO: Biological Process	GO:0048839	inner ear development	2.56E-05	9	189	"PDGFA,MYO6,SOBP,WNT5A,CHD7,BMP4,KCNMA1,DLX5,MAF"
GO: Biological Process	GO:0030855	epithelial cell differentiation	2.65E-05	16	589	"ARID4A,MYO6,WNT5A,CYP27B1,WNT4,MEF2C,MSX2,BMP4,SIDT2,THRB,KCNMA1,DLX3,DLX5,IHH,TAF10,MAF"
GO: Biological Process	GO:0070167	regulation of biomineral tissue development	2.70E-05	6	72	"CYP27B1,WNT4,MEF2C,NELL1,BMP4,IFITM5"
GO: Biological Process	GO:0060348	bone development	2.82E-05	8	147	"COL10A1,RUNX2,MEF2C,MSX2,BMP4,CADM1,DLX5,ALPL"
GO: Biological Process	GO:0001101	response to acid chemical	2.88E-05	11	292	"LGMN,PDGFA,WNT5A,CYP27B1,MEF2C,GSN,FABP3,DKK1,SLC22A8,LYN,PID1"
GO: Biological Process	GO:0008610	lipid biosynthetic process	3.66E-05	16	605	"SGMS2,ANG,PDGFA,GPER1,SPTLC2,CYP27B1,SLC44A2,DPM3,WNT4,IDI1,FABP3,SCD,SLC25A1,DHCR7,SERINC5,PTPLA"
GO: Biological Process	GO:0045667	regulation of osteoblast differentiation	3.74E-05	7	112	"WNT4,RUNX2,MEF2C,MSX2,NELL1,BMP4,DLX5"
GO: Biological Process	GO:0048562	embryonic organ morphogenesis	3.91E-05	11	302	"SATB2,TCF7,MYO6,SOBP,WNT5A,CHD7,RUNX2,MEF2C,BMP4,DLX5,IHH"
GO: Biological Process	GO:0035107	appendage morphogenesis	4.12E-05	8	155	"WNT5A,CHD7,RUNX2,MSX2,BMP4,DKK1,DLX5,PLXNA2"
GO: Biological Process	GO:0035108	limb morphogenesis	4.12E-05	8	155	"WNT5A,CHD7,RUNX2,MSX2,BMP4,DKK1,DLX5,PLXNA2"
GO: Biological Process	GO:0010942	positive regulation of cell death	4.23E-05	14	482	"CDKN1A,FOXO1,GPER1,UNC5B,WNT5A,SP110,MEF2C,MSX2,NELL1,BMP4,GADD45G,KCNMA1,PAK3,LYN"
GO: Biological Process	GO:0033080	immature T cell proliferation in thymus	4.33E-05	3	9	"WNT4,BMP4,IHH"
GO: Biological Process	GO:0048468	cell development	4.52E-05	33	1970	"GPC1,FOXO1,SATB2,ANG,RAPH1,GPER1,ARID4A,MYO6,UNC5B,WNT5A,L1CAM,CHD7,PLXND1,WNT4,APOD,RUNX2,RUNX3,MEF2C,PTH1R,GSN,MSX2,BMP4,SIDT2,DKK1,SCN1B,KCNMA1,PAK3,TMEM30A,DLX5,IHH,LYN,PLXNA2,MAF"
GO: Biological Process	GO:0042110	T cell activation	5.10E-05	13	428	"TCF7,CHD7,WNT4,RUNX2,LCP1,ADK,BMP4,CADM1,GADD45G,TNFRSF13C,IHH,NHEJ1,LYN"
GO: Biological Process	GO:2000026	regulation of multicellular organismal development	5.44E-05	27	1469	"GPC1,PDGFA,GPER1,WNT5A,CYP27B1,CHD7,PLXND1,WNT4,HMOX1,RUNX2,MEF2C,LIMS2,MSX2,NELL1,BMP4,IFITM5,EFEMP1,THRB,DKK1,TIMP1,SCN1B,PAK3,TMEM30A,FOXO4,IHH,LYN,MAF"
GO: Biological Process	GO:0061311	cell surface receptor signaling pathway involved in heart development	5.57E-05	4	26	"WNT5A,MSX2,BMP4,DKK1"
GO: Biological Process	GO:0033079	immature T cell proliferation	6.15E-05	3	10	"WNT4,BMP4,IHH"
GO: Biological Process	GO:0050793	regulation of developmental process	6.17E-05	32	1912	"GPC1,FOXO1,PDGFA,GPER1,WNT5A,CYP27B1,CHD7,PLXND1,WNT4,HMOX1,RUNX2,MEF2C,LIMS2,MSX2,NELL1,BMP4,IFITM5,EFEMP1,THRB,DKK1,TIMP1,SCN1B,PAK3,TMEM30A,FOXO4,DLX5,IHH,LYN,PID1,HCK,SP7,MAF"
GO: Biological Process	GO:1901700	response to oxygen-containing compound	6.17E-05	25	1314	"CDKN1A,FOXO1,PDGFA,GPER1,WNT5A,CYP27B1,HMOX1,APOD,MEF2C,GSN,FABP3,MSX2,BMP4,SIDT2,DKK1,SLC22A8,TIMP1,ATP6V0A4,KCNMA1,FOXO4,IHH,LYN,PID1,HCK,ALPL"
GO: Biological Process	GO:0043065	positive regulation of apoptotic process	6.75E-05	13	440	"FOXO1,GPER1,UNC5B,WNT5A,SP110,MEF2C,MSX2,NELL1,BMP4,GADD45G,KCNMA1,PAK3,LYN"
GO: Biological Process	GO:0043583	ear development	6.99E-05	9	215	"PDGFA,MYO6,SOBP,WNT5A,CHD7,BMP4,KCNMA1,DLX5,MAF"
GO: Biological Process	GO:0048545	response to steroid hormone	7.09E-05	12	381	"CDKN1A,PDGFA,GPER1,CYP27B1,HMOX1,MSX2,BMP4,THRB,LOX,KCNMA1,IHH,ALPL"
GO: Biological Process	GO:0019218	regulation of steroid metabolic process	7.89E-05	6	87	"CYP27B1,WNT4,THRB,SCD,DHCR7,KCNMA1"
GO: Biological Process	GO:0040036	regulation of fibroblast growth factor receptor signaling pathway	8.67E-05	4	29	"GPC1,WNT5A,WNT4,RUNX2"
GO: Biological Process	GO:0048736	appendage development	8.94E-05	8	173	"WNT5A,CHD7,RUNX2,MSX2,BMP4,DKK1,DLX5,PLXNA2"
GO: Biological Process	GO:0060173	limb development	8.94E-05	8	173	"WNT5A,CHD7,RUNX2,MSX2,BMP4,DKK1,DLX5,PLXNA2"
GO: Biological Process	GO:0007169	transmembrane receptor protein tyrosine kinase signaling pathway	9.35E-05	17	726	"GPC1,CDKN1A,FOXO1,LGMN,PDGFA,GPER1,WNT5A,WNT4,APOD,RUNX2,MEF2C,BMP4,EFEMP1,ATP6V0A4,FOXO4,LYN,PID1"
GO: Biological Process	GO:0046649	lymphocyte activation	9.88E-05	15	589	"CDKN1A,TCF7,CHD7,WNT4,RUNX2,LCP1,MEF2C,ADK,BMP4,CADM1,GADD45G,TNFRSF13C,IHH,NHEJ1,LYN"
GO: Biological Process	GO:0032970	regulation of actin filament-based process	1.01E-04	10	279	"MAGEL2,PDGFA,PPM1E,WNT4,MEF2C,GSN,SCN1B,PAK3,TMSB10,HCK"
GO: Biological Process	GO:0030326	embryonic limb morphogenesis	1.06E-04	7	132	"WNT5A,CHD7,RUNX2,MSX2,BMP4,DKK1,DLX5"
GO: Biological Process	GO:0035113	embryonic appendage morphogenesis	1.06E-04	7	132	"WNT5A,CHD7,RUNX2,MSX2,BMP4,DKK1,DLX5"
GO: Biological Process	GO:0042981	regulation of apoptotic process	1.29E-04	25	1376	"CDKN1A,FOXO1,LGMN,TCF7,GPER1,UNC5B,WNT5A,WNT4,HMOX1,RUNX3,SP110,PSMA8,MEF2C,RPS27L,LIMS2,MSX2,NELL1,BMP4,GADD45G,TIMP1,KCNMA1,PAK3,IHH,LYN,HCK"
GO: Biological Process	GO:0031328	positive regulation of cellular biosynthetic process	1.30E-04	27	1547	"FOXO1,SATB2,PDGFA,GPER1,ARID4A,MYO6,WNT5A,EIF5A2,WNT4,HMOX1,RUNX2,MEF2C,PTH1R,RPS27L,FABP3,BMP4,THRB,TNFRSF13C,LBH,PAK3,FOXO4,DLX3,DLX5,IHH,PID1,SP7,MAF"
GO: Biological Process	GO:0032956	regulation of actin cytoskeleton organization	1.38E-04	9	235	"MAGEL2,PDGFA,PPM1E,WNT4,MEF2C,GSN,PAK3,TMSB10,HCK"
GO: Biological Process	GO:2000242	negative regulation of reproductive process	1.46E-04	4	33	"WNT5A,WNT4,BMP4,TIMP1"
GO: Biological Process	GO:0030501	positive regulation of bone mineralization	1.46E-04	4	33	"WNT4,MEF2C,NELL1,BMP4"
GO: Biological Process	GO:0044283	small molecule biosynthetic process	1.51E-04	13	477	"SGMS2,GPER1,SPTLC2,CYP27B1,SLC44A2,WNT4,IDI1,PTH1R,FABP3,SCD,DHCR7,PLTP,PTPLA"
GO: Biological Process	GO:0060322	head development	1.52E-04	5	62	"WNT5A,CHD7,DKK1,DLX5,IHH"
GO: Biological Process	GO:0043067	regulation of programmed cell death	1.54E-04	25	1392	"CDKN1A,FOXO1,LGMN,TCF7,GPER1,UNC5B,WNT5A,WNT4,HMOX1,RUNX3,SP110,PSMA8,MEF2C,RPS27L,LIMS2,MSX2,NELL1,BMP4,GADD45G,TIMP1,KCNMA1,PAK3,IHH,LYN,HCK"
GO: Biological Process	GO:0008543	fibroblast growth factor receptor signaling pathway	1.59E-04	8	188	"GPC1,CDKN1A,FOXO1,PDGFA,WNT5A,WNT4,RUNX2,FOXO4"
GO: Biological Process	GO:0014070	response to organic cyclic compound	1.59E-04	17	759	"CDKN1A,PDGFA,GPER1,CYP27B1,HMOX1,IDI1,MEF2C,GSN,MSX2,BMP4,THRB,SLC22A8,LOX,KCNMA1,IHH,LYN,ALPL"
GO: Biological Process	GO:0009891	positive regulation of biosynthetic process	1.80E-04	27	1578	"FOXO1,SATB2,PDGFA,GPER1,ARID4A,MYO6,WNT5A,EIF5A2,WNT4,HMOX1,RUNX2,MEF2C,PTH1R,RPS27L,FABP3,BMP4,THRB,TNFRSF13C,LBH,PAK3,FOXO4,DLX3,DLX5,IHH,PID1,SP7,MAF"
GO: Biological Process	GO:0042493	response to drug	1.81E-04	12	421	"CDKN1A,ABCC4,PDGFA,MYO6,CYP27B1,PPM1E,APOD,MEF2C,FABP3,LOX,TMEM30A,LYN"
GO: Biological Process	GO:0006684	sphingomyelin metabolic process	1.82E-04	3	14	"SGMS2,SPTLC2,SMPD3"
GO: Biological Process	GO:0003128	heart field specification	1.82E-04	3	14	"MEF2C,BMP4,DKK1"
GO: Biological Process	GO:0070169	positive regulation of biomineral tissue development	1.84E-04	4	35	"WNT4,MEF2C,NELL1,BMP4"
GO: Biological Process	GO:0032989	cellular component morphogenesis	1.87E-04	23	1242	"GPC1,TTLL3,RAPH1,UNC5B,WNT5A,L1CAM,PLXND1,WNT4,RUNX3,MEF2C,GSN,MSX2,BMP4,SIDT2,CADM1,DKK1,SCN1B,PAK3,DLX5,IHH,PID1,HCK,PLXNA2"
GO: Biological Process	GO:0044255	cellular lipid metabolic process	1.90E-04	19	922	"GPC1,SGMS2,ANG,PDGFA,SPTLC2,SLC44A2,DPM3,DGKH,APOD,IDI1,ARSI,FABP3,THRB,ORMDL2,SCD,SLC25A1,SMPD3,SERINC5,PTPLA"
GO: Biological Process	GO:0000902	cell morphogenesis	2.00E-04	22	1165	"GPC1,TTLL3,RAPH1,UNC5B,WNT5A,L1CAM,PLXND1,WNT4,RUNX3,MEF2C,GSN,MSX2,BMP4,SIDT2,CADM1,DKK1,SCN1B,PAK3,DLX5,IHH,HCK,PLXNA2"
GO: Biological Process	GO:0040037	negative regulation of fibroblast growth factor receptor signaling pathway	2.26E-04	3	15	"GPC1,WNT5A,WNT4"
GO: Biological Process	GO:0048514	blood vessel morphogenesis	2.39E-04	13	500	"ANG,PDGFA,WNT5A,CHD7,SH2D2A,PLXND1,WNT4,HMOX1,APOD,LEPR,BMP4,FOXO4,IHH"
GO: Biological Process	GO:0040011	locomotion	2.48E-04	26	1522	"GPC1,RRAS2,SATB2,ANG,PDGFA,GPER1,UNC5B,WNT5A,L1CAM,PLXND1,WNT4,HMOX1,APOD,LCP1,RUNX3,MEF2C,PTP4A1,MSX2,BMP4,TIMP1,SCN1B,DLX5,LYN,HCK,PLTP,PLXNA2"
GO: Biological Process	GO:0010557	positive regulation of macromolecule biosynthetic process	2.49E-04	25	1436	"FOXO1,SATB2,PDGFA,GPER1,ARID4A,MYO6,WNT5A,EIF5A2,WNT4,HMOX1,RUNX2,MEF2C,RPS27L,BMP4,THRB,TNFRSF13C,LBH,PAK3,FOXO4,DLX3,DLX5,IHH,PID1,SP7,MAF"
GO: Biological Process	GO:0090407	organophosphate biosynthetic process	2.51E-04	14	571	"SGMS2,PDGFA,GPER1,SPTLC2,GARS,SLC44A2,DPM3,IDI1,PTH1R,FABP3,ADK,SLC25A13,SERINC5,PID1"
GO: Biological Process	GO:0022008	neurogenesis	2.62E-04	25	1441	"GPC1,SATB2,TCF7,RAPH1,GPER1,MYO6,UNC5B,WNT5A,L1CAM,CHD7,PLXND1,WNT4,APOD,RUNX3,MEF2C,GSN,BMP4,SCN1B,KCNMA1,PAK3,TMEM30A,DLX5,IHH,LYN,PLXNA2"
GO: Biological Process	GO:0023056	positive regulation of signaling	2.62E-04	22	1188	"PDGFA,GPER1,UNC5B,WNT5A,L1CAM,CYP27B1,SLC44A2,SH2D2A,WNT4,HMOX1,RUNX3,MEF2C,LEPR,LIMS2,MSX2,BMP4,DKK1,GADD45G,PAK3,DLX5,IHH,LYN"
GO: Biological Process	GO:0007167	enzyme linked receptor protein signaling pathway	2.71E-04	20	1028	"GPC1,CDKN1A,FOXO1,LGMN,PDGFA,GPER1,WNT5A,WNT4,APOD,RUNX2,MEF2C,MSX2,BMP4,EFEMP1,DKK1,ATP6V0A4,FOXO4,DLX5,LYN,PID1"
GO: Biological Process	GO:0046651	lymphocyte proliferation	2.76E-04	9	258	"CDKN1A,WNT4,MEF2C,ADK,BMP4,CADM1,TNFRSF13C,IHH,LYN"
GO: Biological Process	GO:0045836	positive regulation of meiotic nuclear division	2.77E-04	3	16	"WNT5A,WNT4,MSX2"
GO: Biological Process	GO:0048598	embryonic morphogenesis	2.79E-04	14	577	"SATB2,TCF7,MYO6,SOBP,WNT5A,CHD7,WNT4,RUNX2,MEF2C,MSX2,BMP4,DKK1,DLX5,IHH"
GO: Biological Process	GO:0048699	generation of neurons	2.81E-04	24	1362	"GPC1,SATB2,TCF7,RAPH1,GPER1,MYO6,UNC5B,WNT5A,L1CAM,CHD7,PLXND1,WNT4,APOD,RUNX3,MEF2C,BMP4,SCN1B,KCNMA1,PAK3,TMEM30A,DLX5,IHH,LYN,PLXNA2"
GO: Biological Process	GO:0046173	polyol biosynthetic process	2.82E-04	4	39	"GPER1,SPTLC2,CYP27B1,PTH1R"
GO: Biological Process	GO:0010647	positive regulation of cell communication	2.88E-04	22	1196	"PDGFA,GPER1,UNC5B,WNT5A,L1CAM,CYP27B1,SLC44A2,SH2D2A,WNT4,HMOX1,RUNX3,MEF2C,LEPR,LIMS2,MSX2,BMP4,DKK1,GADD45G,PAK3,DLX5,IHH,LYN"
GO: Biological Process	GO:0032943	mononuclear cell proliferation	2.92E-04	9	260	"CDKN1A,WNT4,MEF2C,ADK,BMP4,CADM1,TNFRSF13C,IHH,LYN"
GO: Biological Process	GO:0009967	positive regulation of signal transduction	3.03E-04	21	1118	"PDGFA,GPER1,UNC5B,WNT5A,L1CAM,CYP27B1,SLC44A2,SH2D2A,WNT4,HMOX1,RUNX3,MEF2C,LEPR,LIMS2,MSX2,BMP4,GADD45G,PAK3,DLX5,IHH,LYN"
GO: Biological Process	GO:0044344	cellular response to fibroblast growth factor stimulus	3.06E-04	8	207	"GPC1,CDKN1A,FOXO1,PDGFA,WNT5A,WNT4,RUNX2,FOXO4"
GO: Biological Process	GO:0030217	T cell differentiation	3.06E-04	8	207	"TCF7,CHD7,WNT4,RUNX2,BMP4,GADD45G,IHH,NHEJ1"
GO: Biological Process	GO:0045599	negative regulation of fat cell differentiation	3.11E-04	4	40	"FOXO1,GPER1,WNT5A,MSX2"
GO: Biological Process	GO:2000278	regulation of DNA biosynthetic process	3.11E-04	4	40	"CDKN1A,PDGFA,PAK3,PARM1"
GO: Biological Process	GO:0030198	extracellular matrix organization	3.30E-04	11	385	"COL10A1,PDGFA,IBSP,CCDC80,BMP4,EFEMP1,TIMP1,P3H2,LOX,TLL1,IHH"
GO: Biological Process	GO:0003323	type B pancreatic cell development	3.34E-04	3	17	"WNT5A,BMP4,SIDT2"
GO: Biological Process	GO:0071774	response to fibroblast growth factor	3.37E-04	8	210	"GPC1,CDKN1A,FOXO1,PDGFA,WNT5A,WNT4,RUNX2,FOXO4"
GO: Biological Process	GO:0043062	extracellular structure organization	3.38E-04	11	386	"COL10A1,PDGFA,IBSP,CCDC80,BMP4,EFEMP1,TIMP1,P3H2,LOX,TLL1,IHH"
GO: Biological Process	GO:0010941	regulation of cell death	3.40E-04	25	1466	"CDKN1A,FOXO1,LGMN,TCF7,GPER1,UNC5B,WNT5A,WNT4,HMOX1,RUNX3,SP110,PSMA8,MEF2C,RPS27L,LIMS2,MSX2,NELL1,BMP4,GADD45G,TIMP1,KCNMA1,PAK3,IHH,LYN,HCK"
GO: Biological Process	GO:0051240	positive regulation of multicellular organismal process	3.66E-04	15	665	"GPER1,WNT5A,CHD7,WNT4,HMOX1,RUNX2,MEF2C,ADK,MSX2,NELL1,BMP4,THRB,DKK1,IL17RA,IHH"
GO: Biological Process	GO:0010464	regulation of mesenchymal cell proliferation	3.76E-04	4	42	"PDGFA,WNT5A,BMP4,IHH"
GO: Biological Process	GO:0070661	leukocyte proliferation	3.85E-04	9	270	"CDKN1A,WNT4,MEF2C,ADK,BMP4,CADM1,TNFRSF13C,IHH,LYN"
GO: Biological Process	GO:0060686	negative regulation of prostatic bud formation	3.94E-04	2	4	"WNT5A,BMP4"
GO: Biological Process	GO:0033087	negative regulation of immature T cell proliferation	3.94E-04	2	4	"BMP4,IHH"
GO: Biological Process	GO:0015746	citrate transport	3.94E-04	2	4	"SLC25A1,SLC13A5"
GO: Biological Process	GO:0033088	negative regulation of immature T cell proliferation in thymus	3.94E-04	2	4	"BMP4,IHH"
GO: Biological Process	GO:0006842	tricarboxylic acid transport	3.94E-04	2	4	"SLC25A1,SLC13A5"
GO: Biological Process	GO:0071396	cellular response to lipid	4.29E-04	10	334	"GPER1,WNT5A,CYP27B1,MEF2C,MSX2,BMP4,THRB,LYN,PID1,HCK"
GO: Biological Process	GO:0045595	regulation of cell differentiation	4.43E-04	24	1405	"GPC1,FOXO1,GPER1,WNT5A,CYP27B1,CHD7,WNT4,RUNX2,MEF2C,MSX2,NELL1,BMP4,EFEMP1,THRB,DKK1,SCN1B,PAK3,TMEM30A,FOXO4,DLX5,IHH,LYN,SP7,MAF"
GO: Biological Process	GO:2000027	regulation of organ morphogenesis	4.50E-04	7	167	"PDGFA,WNT5A,WNT4,RUNX2,LIMS2,BMP4,DKK1"
GO: Biological Process	GO:0007015	actin filament organization	4.52E-04	9	276	"MAGEL2,ANG,PPM1E,WNT4,LCP1,GSN,PAK3,TMSB10,HCK"
GO: Biological Process	GO:0048584	positive regulation of response to stimulus	4.59E-04	26	1584	"LGMN,PDGFA,GPER1,UNC5B,WNT5A,L1CAM,CYP27B1,SLC44A2,SH2D2A,WNT4,HMOX1,RUNX3,MEF2C,LEPR,LIMS2,MSX2,BMP4,CADM1,GADD45G,TNFRSF13C,PAK3,DLX5,IHH,LYN,FYB,HCK"
GO: Biological Process	GO:0051094	positive regulation of developmental process	4.67E-04	18	911	"GPC1,GPER1,WNT5A,CYP27B1,WNT4,HMOX1,RUNX2,MEF2C,MSX2,NELL1,BMP4,THRB,DKK1,PAK3,DLX5,IHH,LYN,SP7"
GO: Biological Process	GO:0032332	positive regulation of chondrocyte differentiation	4.71E-04	3	19	"RUNX2,THRB,IHH"
GO: Biological Process	GO:2000725	regulation of cardiac muscle cell differentiation	4.71E-04	3	19	"MEF2C,BMP4,DKK1"
GO: Biological Process	GO:0016477	cell migration	4.71E-04	20	1073	"RRAS2,SATB2,ANG,PDGFA,GPER1,WNT5A,L1CAM,PLXND1,WNT4,HMOX1,APOD,LCP1,MEF2C,PTP4A1,MSX2,BMP4,TIMP1,LYN,HCK,PLXNA2"
GO: Biological Process	GO:0048705	skeletal system morphogenesis	4.73E-04	8	221	"SATB2,COL10A1,RUNX2,MEF2C,MSX2,BMP4,DLX5,ALPL"
GO: Biological Process	GO:0022612	gland morphogenesis	4.78E-04	6	121	"PDGFA,WNT5A,PLXND1,WNT4,MSX2,BMP4"
GO: Biological Process	GO:0008654	phospholipid biosynthetic process	4.88E-04	8	222	"SGMS2,PDGFA,SPTLC2,SLC44A2,DPM3,IDI1,FABP3,SERINC5"
GO: Biological Process	GO:0061053	somite development	5.30E-04	5	81	"WNT5A,WNT4,DKK1,IHH,PLXNA2"
GO: Biological Process	GO:0002067	glandular epithelial cell differentiation	5.35E-04	4	46	"WNT5A,WNT4,BMP4,SIDT2"
GO: Biological Process	GO:0060541	respiratory system development	5.49E-04	8	226	"PDGFA,WNT5A,CHD7,BMP4,THRB,LOX,DHCR7,DLX5"
GO: Biological Process	GO:0000904	cell morphogenesis involved in differentiation	5.52E-04	17	845	"GPC1,RAPH1,UNC5B,WNT5A,L1CAM,PLXND1,WNT4,RUNX3,MEF2C,MSX2,BMP4,DKK1,SCN1B,PAK3,DLX5,IHH,PLXNA2"
GO: Biological Process	GO:0051674	localization of cell	5.53E-04	21	1170	"RRAS2,SATB2,ANG,PDGFA,GPER1,WNT5A,L1CAM,PLXND1,WNT4,HMOX1,APOD,LCP1,MEF2C,PTP4A1,MSX2,BMP4,TIMP1,LYN,HCK,PLTP,PLXNA2"
GO: Biological Process	GO:0048870	cell motility	5.53E-04	21	1170	"RRAS2,SATB2,ANG,PDGFA,GPER1,WNT5A,L1CAM,PLXND1,WNT4,HMOX1,APOD,LCP1,MEF2C,PTP4A1,MSX2,BMP4,TIMP1,LYN,HCK,PLTP,PLXNA2"
GO: Biological Process	GO:0043627	response to estrogen	5.56E-04	7	173	"PDGFA,GPER1,CYP27B1,HMOX1,MSX2,KCNMA1,IHH"
GO: Biological Process	GO:0030334	regulation of cell migration	5.61E-04	13	547	"RRAS2,PDGFA,GPER1,WNT5A,PLXND1,WNT4,HMOX1,APOD,PTP4A1,BMP4,TIMP1,LYN,PLXNA2"
GO: Biological Process	GO:0001525	angiogenesis	5.71E-04	11	411	"ANG,PDGFA,WNT5A,SH2D2A,PLXND1,HMOX1,APOD,LEPR,BMP4,FOXO4,IHH"
GO: Biological Process	GO:0060324	face development	5.81E-04	4	47	"WNT5A,CHD7,DKK1,DLX5"
GO: Biological Process	GO:0003007	heart morphogenesis	5.81E-04	8	228	"WNT5A,CHD7,PLXND1,MEF2C,MSX2,BMP4,DKK1,IHH"
GO: Biological Process	GO:0048646	anatomical structure formation involved in morphogenesis	5.82E-04	19	1009	"GPC1,ANG,TTLL3,PDGFA,WNT5A,SH2D2A,PLXND1,WNT4,HMOX1,APOD,MEF2C,LEPR,MSX2,BMP4,DKK1,FOXO4,DLX5,IHH,PLXNA2"
GO: Biological Process	GO:0035295	tube development	5.89E-04	14	622	"TCF7,PDGFA,WNT5A,CHD7,PLXND1,WNT4,MEF2C,MSX2,BMP4,THRB,LOX,DHCR7,IHH,PLXNA2"
GO: Biological Process	GO:0045926	negative regulation of growth	5.98E-04	8	229	"CDKN1A,LGMN,RERG,WNT5A,CYP27B1,BMP4,CGREF1,SCD"
GO: Biological Process	GO:0006928	movement of cell or subcellular component	6.03E-04	27	1703	"GPC1,RRAS2,SATB2,ANG,PDGFA,GPER1,MYO6,UNC5B,WNT5A,L1CAM,PLXND1,WNT4,HMOX1,APOD,LCP1,RUNX3,MEF2C,PTP4A1,MSX2,BMP4,TIMP1,SCN1B,DLX5,LYN,HCK,PLTP,PLXNA2"
GO: Biological Process	GO:0097305	response to alcohol	6.13E-04	9	288	"CDKN1A,PDGFA,GPER1,CYP27B1,GSN,MSX2,BMP4,IHH,ALPL"
GO: Biological Process	GO:0046890	regulation of lipid biosynthetic process	6.18E-04	6	127	"PDGFA,GPER1,CYP27B1,WNT4,FABP3,DHCR7"
GO: Biological Process	GO:0003309	type B pancreatic cell differentiation	6.38E-04	3	21	"WNT5A,BMP4,SIDT2"
GO: Biological Process	GO:0030041	actin filament polymerization	6.44E-04	6	128	"MAGEL2,ANG,GSN,PAK3,TMSB10,HCK"
GO: Biological Process	GO:0061312	BMP signaling pathway involved in heart development	6.53E-04	2	5	"MSX2,BMP4"
GO: Biological Process	GO:2001016	positive regulation of skeletal muscle cell differentiation	6.53E-04	2	5	"GPC1,MEF2C"
GO: Biological Process	GO:0033085	negative regulation of T cell differentiation in thymus	6.53E-04	2	5	"BMP4,IHH"
GO: Biological Process	GO:0006686	sphingomyelin biosynthetic process	6.53E-04	2	5	"SGMS2,SPTLC2"
GO: Biological Process	GO:0006915	apoptotic process	6.71E-04	28	1806	"CDKN1A,FOXO1,LGMN,TCF7,GPER1,UNC5B,WNT5A,WNT4,HMOX1,RUNX3,SP110,PSMA8,MEF2C,GSN,RPS27L,LIMS2,MSX2,NELL1,BMP4,CADM1,GADD45G,TIMP1,KCNMA1,PAK3,IHH,TAF10,LYN,HCK"
GO: Biological Process	GO:0048706	embryonic skeletal system development	6.71E-04	6	129	"SATB2,WNT5A,RUNX2,MEF2C,BMP4,IHH"
GO: Biological Process	GO:0030509	BMP signaling pathway	6.71E-04	6	129	"WNT5A,RUNX2,MSX2,BMP4,DKK1,DLX5"
GO: Biological Process	GO:0060021	palate development	6.97E-04	5	86	"SATB2,WNT5A,CHD7,MEF2C,DLX5"
GO: Biological Process	GO:0040007	growth	7.07E-04	18	944	"CDKN1A,LGMN,RERG,RAPH1,WNT5A,CYP27B1,CHD7,APOD,MEF2C,GSN,MSX2,BMP4,CADM1,CGREF1,SCD,DHCR7,IHH,TAF10"
GO: Biological Process	GO:0002068	glandular epithelial cell development	7.35E-04	3	22	"WNT5A,BMP4,SIDT2"
GO: Biological Process	GO:0010463	mesenchymal cell proliferation	7.36E-04	4	50	"PDGFA,WNT5A,BMP4,IHH"
GO: Biological Process	GO:0042439	ethanolamine-containing compound metabolic process	8.15E-04	5	89	"SGMS2,SPTLC2,SLC44A2,FABP3,SMPD3"
GO: Biological Process	GO:0050670	regulation of lymphocyte proliferation	8.26E-04	7	185	"CDKN1A,MEF2C,ADK,BMP4,TNFRSF13C,IHH,LYN"
GO: Biological Process	GO:0012501	programmed cell death	8.38E-04	28	1832	"CDKN1A,FOXO1,LGMN,TCF7,GPER1,UNC5B,WNT5A,WNT4,HMOX1,RUNX3,SP110,PSMA8,MEF2C,GSN,RPS27L,LIMS2,MSX2,NELL1,BMP4,CADM1,GADD45G,TIMP1,KCNMA1,PAK3,IHH,TAF10,LYN,HCK"
GO: Biological Process	GO:1902932	positive regulation of alcohol biosynthetic process	8.40E-04	3	23	"GPER1,WNT4,PTH1R"
GO: Biological Process	GO:0032944	regulation of mononuclear cell proliferation	8.53E-04	7	186	"CDKN1A,MEF2C,ADK,BMP4,TNFRSF13C,IHH,LYN"
GO: Biological Process	GO:0031016	pancreas development	8.57E-04	5	90	"FOXO1,WNT5A,BMP4,SIDT2,IHH"
GO: Biological Process	GO:0008202	steroid metabolic process	9.00E-04	9	304	"LGMN,CYP27B1,WNT4,IDI1,LEPR,THRB,SCD,DHCR7,KCNMA1"
GO: Biological Process	GO:0051270	regulation of cellular component movement	9.17E-04	14	651	"RRAS2,PDGFA,GPER1,WNT5A,PLXND1,WNT4,HMOX1,APOD,PTP4A1,BMP4,TIMP1,SCN1B,LYN,PLXNA2"
GO: Biological Process	GO:0050865	regulation of cell activation	9.44E-04	11	437	"CDKN1A,PDGFA,GPER1,WNT5A,HMOX1,MEF2C,ADK,BMP4,TNFRSF13C,IHH,LYN"
GO: Biological Process	GO:2000145	regulation of cell motility	9.48E-04	13	579	"RRAS2,PDGFA,GPER1,WNT5A,PLXND1,WNT4,HMOX1,APOD,PTP4A1,BMP4,TIMP1,LYN,PLXNA2"
GO: Biological Process	GO:0035883	enteroendocrine cell differentiation	9.54E-04	3	24	"WNT5A,BMP4,SIDT2"
GO: Biological Process	GO:0060914	heart formation	9.54E-04	3	24	"MEF2C,BMP4,DKK1"
GO: Biological Process	GO:0072201	negative regulation of mesenchymal cell proliferation	9.74E-04	2	6	"WNT5A,BMP4"
GO: Biological Process	GO:0051145	smooth muscle cell differentiation	9.86E-04	4	54	"WNT4,MEF2C,BMP4,FOXO4"
GO: Biological Process	GO:0006644	phospholipid metabolic process	9.86E-04	9	308	"SGMS2,PDGFA,SPTLC2,SLC44A2,DPM3,IDI1,FABP3,SMPD3,SERINC5"
GO: Biological Process	GO:0019319	hexose biosynthetic process	9.94E-04	5	93	"FOXO1,LEPR,CHST15,SLC25A1,SLC25A13"
GO: Biological Process	GO:0070663	regulation of leukocyte proliferation	9.95E-04	7	191	"CDKN1A,MEF2C,ADK,BMP4,TNFRSF13C,IHH,LYN"
