# Supplementary material for: Key pathways regulated by HoxA9,10,11/HoxD9,10,11 during limb development
Source: BMC Dev Biol. 2015 Jul 19;15:28. doi: 10.1186/s12861-015-0078-5 (PMC4506574; doi:10.1186/s12861-015-0078-5)
Supplement: Additional file 3: Table S3. — Hypertrophic versus proliferative gene expression differences. [file 12861_2015_78_MOESM3_ESM.xls]

Gene Symbol	Description	FC ([hypertrophic] vs [proliferative])	Regulation ([hyperproliferative] vs [proliferative])	Gene ID	proliferative 1	proliferative 2	proliferative 3	hyperproliferative 1	hyperproliferative 2	hyperproliferative 3	Chromosome	Start	End
Atp6v0d2	"ATPase, H+ transporting, lysosomal V0 subunit D2"	39.198345	up	242341	1.0985184	1.1467379	1.2206862	5.302872	150.66058	125.8989	chr4	19876838	19922566
Itga2	integrin alpha 2	28.747585	up	16398	0.6840926	1.4011459	1.2133136	10.619851	55.10262	51.27897	chr13	114835912	114932041
Cdh5	cadherin 5	22.393738	up	12562	0.57965213	5.688989	1.2705189	7.3043556	96.47119	72.51672	chr8	104101625	104144502
Enpp6	ectonucleotide pyrophosphatase/phosphodiesterase 6	20.583136	up	320981	0.25955117	1.577675	3.0564482	9.717668	34.25182	35.612362	chr8	46986925	47094895
Irx5	Iroquois related homeobox 5 (Drosophila)	18.267519	up	54352	1.3052086	0.22037989	2.8608406	19.592564	16.433067	16.92112	chr8	92357796	92361456
Gpihbp1	GPI-anchored HDL-binding protein 1	18.125835	up	68453	0	0	0.26835185	5.372198	24.195927	6.7406287	chr15	75596658	75598213
Kcne3	"potassium voltage-gated channel, Isk-related subfamily, gene 3"	17.66682	up	57442	0.3042701	2.6694417	1.8140191	5.7470694	37.870113	40.542267	chr7	100176670	100184869
Btla	B and T lymphocyte associated	16.372786	up	208154	0	2.1477578	2.5973067	9.317699	22.819057	15.89265	chr16	45224337	45252895
Flt4	FMS-like tyrosine kinase 4	12.970144	up	14257	0.84237695	1.7758242	2.097007	16.708595	23.681309	18.786652	chr11	49609679	49652739
Dmp1	dentin matrix protein 1	12.891352	up	13406	5.303119	6.331849	3.5646071	12.165447	133.79616	171.10072	chr5	104202617	104214102
Col22a1	"collagen, type XXII, alpha 1"	12.842195	up	69700	0.89568025	5.67597	1.565582	10.989176	31.052626	53.650963	chr15	71798476	72034227
Car3	carbonic anhydrase 3	11.727578	up	12350	3.3961954	2.2052124	0.5049731	5.205643	37.90199	33.577957	chr3	14863538	14872373
Spns2	spinster homolog 2	11.457281	up	216892	1.1023684	2.9097412	5.268168	20.61058	32.107708	41.710022	chr11	72451638	72489904
Hrc	histidine rich calcium binding protein	11.365486	up	15464	1.2907062	8.717249	15.496925	80.47703	41.115513	84.02202	chr7	45335269	45338972
Hpgd	hydroxyprostaglandin dehydrogenase 15 (NAD)	10.596109	up	15446	7.377298	7.9297304	6.1631885	34.960514	133.87822	99.53301	chr8	56294552	56321046
Tmem255a	transmembrane protein 255A	10.430444	up	245386	1.7968574	5.7021422	0.9272228	7.5312915	44.944897	34.589836	chrX	38197301	38252481
Cfh	complement component factor h	10.364716	up	12628	1.9133421	13.335157	8.106648	24.94625	103.76891	96.62426	chr1	140085855	140183411
Gpr116	G protein-coupled receptor 116	10.357659	up	224792	2.3083735	1.4684864	2.2178404	12.423934	26.936243	27.111238	chr17	43389466	43459557
Sepp1	"selenoprotein P, plasma, 1"	10.35651	up	20363	1.1794586	7.4130645	4.012251	9.602779	72.15441	61.0806	chr15	3270767	3280508
Dapk2	death-associated protein kinase 2	10.06389	up	13143	1.0723453	1.1057014	1.7330923	7.0106006	15.919288	20.382969	chr9	66158226	66272242
BC028528	cDNA sequence BC028528	9.898085	up	229600	1.1536592	3.5632448	2.0106347	13.211194	30.33114	21.723679	chr3	95883971	95891930
Gpr133	G protein-coupled receptor 133	9.880179	up	243277	2.0229063	6.273228	1.4927735	13.568897	28.957994	50.500618	chr5	129096750	129204599
Lgr6	leucine-rich repeat-containing G protein-coupled receptor 6	9.867116	up	329252	0.86569583	2.3533325	1.0541601	6.232785	12.702454	28.301561	chr1	134986353	135105276
Sema4d	"sema domain, immunoglobulin domain (Ig), transmembrane domain (TM) and short cytoplasmic domain, (semaphorin) 4D"	9.792259	up	20354	1.2760775	3.6936207	3.1016607	10.879552	34.903023	39.260216	chr13	51701248	51793644
Syna	syncytin a	9.762304	up	214292	1.2539933	0.54445463	3.4030077	19.970234	8.611194	13.651631	chr5	134557254	134560171
Gucy1a3	"guanylate cyclase 1, soluble, alpha 3"	9.712744	up	60596	0.8508337	6.731511	2.4865494	12.485853	30.740671	36.923504	chr3	82092427	82145877
Fblim1	filamin binding LIM protein 1	9.562492	up	74202	2.9931917	2.340284	5.72401	9.122817	68.3939	61.027435	chr4	141576062	141606052
Ostn	osteocrin	9.376833	up	239790	0.8245048	1.2612857	4.3312626	26.621817	8.875582	17.069065	chr16	27307641	27351209
Bmp8a	bone morphogenetic protein 8a	9.358918	up	12163	0.87122685	5.551689	1.4322082	10.846826	21.842916	26.030375	chr4	123312650	123343252
Phex	"phosphate regulating gene with homologies to endopeptidases on the X chromosome (hypophosphatemia, vitamin D resistant rickets)"	9.17404	up	18675	4.22027	5.653286	6.2948575	27.166042	52.35037	88.55582	chrX	157162075	157415286
Lgals9	"lectin, galactose binding, soluble 9"	8.984671	up	16859	1.318376	3.672952	0.5538594	5.1239324	20.24421	20.36623	chr11	78962979	78984924
Igfbp3	insulin-like growth factor binding protein 3	8.715165	up	16009	1.2843637	9.541854	5.630303	17.708675	50.118042	55.892506	chr11	7206091	7213923
Ifitm1	interferon induced transmembrane protein 1	8.687716	up	68713	1.5806543	0.23956868	1.3367276	10.704104	9.279996	7.0031514	chr7	140967429	140969827
Gpx3	glutathione peroxidase 3	8.269903	up	14778	12.060489	11.520043	4.138959	18.063616	140.2029	139.47743	chr11	54902854	54910382
Plk2	polo-like kinase 2	7.9267154	up	20620	1.9250553	3.4834547	4.350611	6.0863247	60.715424	42.7055	chr13	110395044	110400843
Cd97	CD97 antigen	7.8398714	up	26364	1.4978265	5.302523	3.2264824	6.1131873	52.66371	41.65577	chr8	83723251	83741311
Tnfaip2	"tumor necrosis factor, alpha-induced protein 2"	7.613117	up	21928	1.0105364	3.3520603	1.8943172	9.342807	17.075773	19.275278	chr12	111442661	111455018
Schip1	schwannomin interacting protein 1	7.5766172	up	30953	1.935064	1.7172707	0.89765036	7.4311566	10.241835	18.513454	chr3	68064802	68626482
Pik3ip1	phosphoinositide-3-kinase interacting protein 1	7.5513453	up	216505	0.9065835	4.180742	3.8337939	12.187011	23.852573	23.376781	chr11	3330731	3342971
Ptprz1	"protein tyrosine phosphatase, receptor type Z, polypeptide 1"	7.4096713	up	19283	2.3880968	7.447599	5.3023744	27.799194	28.099483	53.34076	chr6	22875502	23052916
Metrnl	"meteorin, glial cell differentiation regulator-like"	7.3945003	up	210029	3.1770828	5.793545	11.575276	42.92051	40.10203	54.356792	chr11	121702427	121717389
Cd93	CD93 antigen	7.359271	up	17064	3.4240077	5.345192	3.1069295	8.912884	57.506763	48.023155	chr2	148436651	148443535
Pdk4	"pyruvate dehydrogenase kinase, isoenzyme 4"	7.058785	up	27273	1.5562485	1.1594472	1.4489373	6.147807	14.718564	11.036669	chr6	5483351	5496278
Kazald1	Kazal-type serine peptidase inhibitor domain 1	7.004442	up	107250	1.0199727	5.040551	5.480049	10.071156	23.652847	44.143147	chr19	45075241	45079289
Aldh1a3	"aldehyde dehydrogenase family 1, subfamily A3"	6.893733	up	56847	0.7960447	2.4220564	0.7948634	12.501525	5.2973623	8.233975	chr7	66390893	66427477
Srpx2	"sushi-repeat-containing protein, X-linked 2"	6.8382597	up	68792	2.5582979	6.841372	2.6131518	9.877336	40.552956	39.65408	chrX	133908426	133932450
Gngt2	"guanine nucleotide binding protein (G protein), gamma transducing activity polypeptide 2"	6.702326	up	14710	5.2720385	0.8846872	3.5036736	7.079801	31.003553	24.343914	chr11	95842295	95845731
Abca1	"ATP-binding cassette, sub-family A (ABC1), member 1"	6.6364865	up	11303	2.8470263	5.4547043	6.3110228	27.732183	33.501938	33.487087	chr4	53030789	53159895
Cd34	CD34 antigen	6.4512835	up	12490	2.1898673	5.2361426	3.9343376	10.555816	36.771675	33.891308	chr1	194938821	194961292
Capn5	calpain 5	6.285411	up	12337	0.6081045	1.4216722	2.2573566	5.1801167	11.574355	8.77803	chr7	98121565	98178193
S100a4	S100 calcium binding protein A4	6.2155595	up	20198	4.1902685	11.673951	15.307503	19.735022	81.69794	121.118546	chr3	90603770	90606045
Sema6d	"sema domain, transmembrane domain (TM), and cytoplasmic domain, (semaphorin) 6D"	6.1970663	up	214968	2.5780244	4.8567896	4.1728826	8.866839	37.347496	40.78074	chr2	124089969	124667770
Serpine2	"serine (or cysteine) peptidase inhibitor, clade E, member 2"	6.1560807	up	20720	11.983143	22.713272	24.648788	44.66655	224.72112	169.3507	chr1	79794321	79858665
Ankrd6	ankyrin repeat domain 6	6.13011	up	140577	0.47075996	2.5352838	1.8002895	5.382513	7.714353	12.946215	chr4	32804035	32950826
Satb2	special AT-rich sequence binding protein 2	6.0492406	up	212712	11.754144	34.113037	34.922115	150.11372	141.17621	158.85002	chr1	56793981	56971334
Ibsp	integrin binding sialoprotein	6.0321035	up	15891	82.199234	277.6154	169.99542	717.55493	968.4911	1330.6323	chr5	104299287	104311472
Spry4	sprouty homolog 4 (Drosophila)	6.0292373	up	24066	1.906449	3.8927648	5.408484	7.369274	36.477108	35.543076	chr18	38586265	38601268
Nupr1	nuclear protein transcription regulator 1	5.9758205	up	56312	4.6762333	12.4356575	9.76159	48.233448	45.971226	59.333233	chr7	126623246	126625470
9130024F11Rik	RIKEN cDNA 9130024F11 gene	5.7772737	up	329160	2.200631	2.34298	3.0581496	13.585137	14.782887	16.442749	chr1	56971469	57042513
Gng11	"guanine nucleotide binding protein (G protein), gamma 11"	5.7151475	up	66066	4.1344237	8.857849	8.551042	20.779007	68.078285	44.88133	chr6	4003987	4008446
Myom1	myomesin 1	5.6704416	up	17929	2.2989998	3.6785352	4.4006987	16.335804	17.726429	25.449451	chr17	71019557	71126856
Cdh2	cadherin 2	5.5598693	up	12558	5.389379	22.101631	17.97484	56.99393	85.17842	82.32241	chr18	16588877	16809049
Cxcl12	chemokine (C-X-C motif) ligand 12	5.550254	up	20315	1.3869549	4.965162	4.4309587	11.923545	23.805187	19.962248	chr6	117168535	117181368
Mtss1	metastasis suppressor 1	5.3968425	up	211401	3.0487134	3.2874417	4.5891685	11.9065	24.405586	27.021465	chr15	58941234	59082026
Cdk18	cyclin-dependent kinase 18	5.3471274	up	18557	3.1199412	5.0210323	8.335583	21.512226	31.600126	31.894608	chr1	132113547	132139685
Kitl	kit ligand	5.3293576	up	17311	1.0623136	3.401116	3.4764447	7.0716443	17.937931	16.2778	chr10	100015824	100100412
Ptgis	prostaglandin I2 (prostacyclin) synthase	5.1541605	up	19223	9.541202	10.355555	19.355667	50.562977	60.10708	93.57385	chr2	167203196	167240537
Lrp4	low density lipoprotein receptor-related protein 4	5.1399794	up	228357	3.848055	4.953135	8.286026	15.922652	41.182945	35.520023	chr2	91457531	91513901
Miat	myocardial infarction associated transcript (non-protein coding)	4.9226003	up	330166	1.3950478	2.1788278	3.8584018	12.333109	13.290585	9.26917	chr5	112213228	112228948
Ddit4l	DNA-damage-inducible transcript 4-like	4.820549	up	73284	6.531799	2.724741	9.7578945	16.30517	39.399696	32.888195	chr3	137623672	137628332
Ptprj	"protein tyrosine phosphatase, receptor type, J"	4.772105	up	19271	1.6772919	4.2317533	4.2578974	8.082876	21.148613	20.867025	chr2	90429756	90580647
Gab2	growth factor receptor bound protein 2-associated protein 2	4.7193084	up	14389	1.7488339	3.8272395	3.3017707	6.2286196	20.35958	19.893444	chr7	97081751	97308951
Spon1	"spondin 1, (f-spondin) extracellular matrix protein"	4.7171555	up	233744	1.8744898	5.9636817	3.3888476	12.792328	14.819331	22.780647	chr7	113765998	114043375
Myo1b	myosin IB	4.68881	up	17912	4.862661	11.472491	9.720987	26.172405	46.38077	50.015285	chr1	51749766	51915974
Pcsk6	proprotein convertase subtilisin/kexin type 6	4.6833596	up	18553	6.4946733	14.439852	12.739034	48.739784	40.38671	67.71129	chr7	65862136	66050386
Gdpd1	glycerophosphodiester phosphodiesterase domain containing 1	4.6756496	up	66569	1.3299886	1.9187423	2.11564	7.915177	10.941297	6.9208126	chr11	87033794	87074137
Fmn1	formin 1	4.6169143	up	14260	1.452088	3.7165043	4.1304026	10.112896	15.350733	15.347059	chr2	113327736	113716767
Lpar3	lysophosphatidic acid receptor 3	4.583332	up	65086	3.93624	4.0344367	3.3690007	16.91712	14.364788	23.021751	chr3	146220961	146286214
Larp1b	"La ribonucleoprotein domain family, member 1B"	4.5782986	up	214048	2.8155954	1.4205282	3.8929837	10.318206	12.204599	12.886701	chr3	40950631	40977793
Heg1	HEG homolog 1 (zebrafish)	4.556327	up	77446	5.9644046	14.881965	21.650099	56.47307	56.33179	62.057102	chr16	33684466	33768195
Hyal1	hyaluronoglucosaminidase 1	4.4692063	up	15586	2.473346	2.3230999	2.6771567	6.5149117	19.637161	11.65695	chr9	107576952	107581699
Iqgap2	IQ motif containing GTPase activating protein 2	4.438692	up	544963	2.2410004	4.8689404	11.328135	17.07768	30.742908	22.360449	chr13	95627177	95891922
Smad6	SMAD family member 6	4.43654	up	17130	1.5166559	1.614921	5.021165	8.894747	9.470075	13.846598	chr9	63953076	64022059
Rasgrp3	"RAS, guanyl releasing protein 3"	4.418729	up	240168	4.3909397	4.081073	3.998139	6.408136	34.501972	30.36412	chr17	75435905	75529053
Tcn2	transcobalamin 2	4.3911967	up	21452	7.360477	10.457326	9.967237	23.685593	58.20213	51.177773	chr11	3917078	3932078
Pik3r3	"phosphatidylinositol 3 kinase, regulatory subunit, polypeptide 3 (p55)"	4.2699757	up	18710	1.0780647	2.2224283	4.7198377	5.4761205	16.895016	10.334716	chr4	116221914	116303056
Rcan2	regulator of calcineurin 2	4.258082	up	53901	4.4063964	2.7497053	4.7944293	9.402687	26.49912	19.548775	chr17	43801851	44039516
2810025M15Rik	RIKEN cDNA 2810025M15 gene	4.239494	up	69953	5.9891367	4.4352837	9.276167	15.735212	35.17809	36.838818	chr1	157412352	157420236
Pde9a	phosphodiesterase 9A	4.238273	up	18585	1.2460568	1.796032	4.729617	7.225228	12.736779	9.5101595	chr17	31386234	31476309
Col24a1	"collagen, type XXIV, alpha 1"	4.20559	up	71355	9.457621	28.45678	19.237793	68.6468	58.36494	104.39646	chr3	145292472	145552005
Lpl	lipoprotein lipase	4.164294	up	16956	5.133306	4.552506	6.5855236	9.299431	43.168247	30.067373	chr8	68880555	68907448
Bcl2l11	BCL2-like 11 (apoptosis facilitator)	4.1348906	up	12125	2.6274915	4.0951633	4.539356	10.345692	23.216362	15.61347	chr2	128126038	128162547
Wisp1	WNT1 inducible signaling pathway protein 1	4.101974	up	22402	11.920296	20.216988	10.6591425	42.475388	63.15722	71.77917	chr15	66891393	66923199
Angpt1	angiopoietin 1	4.0942073	up	11600	2.035119	4.6937804	3.4533794	16.141146	11.045942	13.790618	chr15	42424725	42676795
Kif21b	kinesin family member 21B	4.0786114	up	16565	2.5161486	4.437501	4.136703	7.3799505	21.360283	21.59037	chr1	136131401	136178014
Sema3b	"sema domain, immunoglobulin domain (Ig), short basic domain, secreted, (semaphorin) 3B"	4.060531	up	20347	2.6280375	6.5271974	4.915138	19.859291	14.009821	22.03436	chr9	107598113	107609241
Fyn	Fyn proto-oncogene	4.0328083	up	14360	4.9698615	9.413995	6.3842177	19.065119	28.722094	38.855038	chr10	39369799	39565374
Klhl24	kelch-like 24	4.031699	up	75785	5.544146	5.1412077	7.780171	17.789028	33.77817	26.267542	chr16	20097554	20127744
Sox7	SRY-box containing gene 7	3.9982097	up	20680	4.8016167	3.0807977	3.8589811	7.079261	27.296574	20.505877	chr14	63943706	63950732
Vldlr	very low density lipoprotein receptor	3.9659405	up	22359	3.6175566	5.783997	5.3766994	17.37307	24.675571	17.779043	chr19	27217020	27254231
Insig2	insulin induced gene 2	3.9621775	up	72999	11.091163	12.081495	12.83409	25.79057	73.69476	61.125313	chr1	121304353	121332580
Mamdc2	MAM domain containing 2	3.95331	up	71738	6.4206643	14.440298	7.613271	27.377882	35.678856	48.490147	chr19	23302609	23448322
Frmd4b	FERM domain containing 4B	3.9340985	up	232288	7.7900205	6.6066566	2.8794928	12.526051	26.76562	29.230413	chr6	97286867	97617657
Epha2	Eph receptor A2	3.9053516	up	13836	1.8612168	1.3441347	3.013028	5.226826	8.674623	10.754467	chr4	141301221	141329384
Cd200	CD200 antigen	3.8892057	up	17470	27.356167	32.534897	40.098427	139.39212	125.18351	130.67242	chr16	45382135	45409053
Pcdhb16	protocadherin beta 16	3.88086	up	93887	0.6943363	2.5122054	3.3597555	6.1762886	6.3878336	9.429525	chr18	37477768	37483037
Casp7	caspase 7	3.8469985	up	12369	2.5916424	2.174553	4.4664927	8.079523	13.541176	14.226238	chr19	56397129	56442343
Kctd12b	potassium channel tetramerisation domain containing 12b	3.8305316	up	207474	1.9448615	4.3072667	5.8941064	8.502563	16.97702	20.879908	chrX	153685154	153696280
Slit3	slit homolog 3 (Drosophila)	3.8273392	up	20564	5.6148567	12.556222	20.545313	31.734846	51.58074	53.880516	chr11	35121456	35708507
Il10rb	"interleukin 10 receptor, beta"	3.8159673	up	16155	2.3037808	1.1847268	3.132844	6.5773168	8.482243	9.249257	chr16	91406235	91425834
Slc13a5	"solute carrier family 13 (sodium-dependent citrate transporter), member 5"	3.7790132	up	237831	16.446907	34.131405	20.385878	117.555626	60.475117	94.34891	chr11	72241994	72267222
Ano6	anoctamin 6	3.7690945	up	105722	8.119898	15.218638	20.734388	61.864067	40.24693	59.842793	chr15	95790843	95975472
Tmsb4x	"thymosin, beta 4, X chromosome"	3.7496595	up	19241	26.526903	66.39421	82.66621	125.854706	276.28998	239.73988	chrX	167207094	167209218
Trp53inp1	transformation related protein 53 inducible nuclear protein 1	3.7339368	up	60599	3.857256	3.3186457	3.7169054	8.745739	21.56135	14.266045	chr4	11156441	11174377
Ptpn13	"protein tyrosine phosphatase, non-receptor type 13"	3.7023036	up	19249	3.1208003	3.550855	7.5384283	7.6935806	25.344505	23.612263	chr5	103425192	103598361
Dbn1	drebrin 1	3.6708658	up	56320	2.230249	4.5188365	6.7886143	7.559971	25.998758	18.700277	chr13	55473428	55488076
Fat3	FAT tumor suppressor homolog 3 (Drosophila)	3.6397712	up	270120	2.795798	6.3910303	5.702374	14.628081	17.158848	21.258535	chr9	15910193	16378231
Mafb	"v-maf musculoaponeurotic fibrosarcoma oncogene family, protein B (avian)"	3.6205199	up	16658	14.961758	14.5323925	15.326473	23.120106	87.39462	85.00695	chr2	160363677	160367065
Myo10	myosin X	3.59745	up	17909	7.0392013	12.2627735	14.680774	23.638935	47.162247	57.474743	chr15	25622550	25813671
Elmo1	engulfment and cell motility 1	3.5954723	up	140580	3.1289961	5.564479	4.148374	11.90051	16.271973	18.828856	chr13	20090507	20608353
Epas1	endothelial PAS domain protein 1	3.589542	up	13819	8.386045	9.532707	7.839681	18.904184	45.00382	37.002934	chr17	86753864	86833410
Cited2	"Cbp/p300-interacting transactivator, with Glu/Asp-rich carboxy-terminal domain, 2"	3.5866086	up	17684	5.24986	6.8381004	5.541616	10.852559	32.641937	28.1396	chr10	17723228	17725674
Entpd3	ectonucleoside triphosphate diphosphohydrolase 3	3.5814211	up	215446	6.1541114	12.420548	12.280812	40.77234	33.051205	34.75369	chr9	120539818	120568326
Mob3b	MOB kinase activator 3B	3.555133	up	214944	1.6862452	2.6478646	4.2836885	5.2760878	10.201779	17.340769	chr4	34949074	35157484
Glrx5	glutaredoxin 5 homolog (S. cerevisiae)	3.4872186	up	73046	6.1828995	5.694332	17.584846	17.467257	42.115555	38.761295	chr12	105032689	105040910
Alpl	"alkaline phosphatase, liver/bone/kidney"	3.4849052	up	11647	18.324848	60.31574	47.020756	121.090836	121.74501	162.0412	chr4	137741732	137796377
Snn	stannin	3.476386	up	20621	3.1649556	3.5011783	5.1735463	5.6497006	22.47592	20.59992	chr16	11060945	11074986
Gmpr	guanosine monophosphate reductase	3.4739711	up	66355	1.2378085	3.7619932	1.2336527	6.239187	6.938184	6.0425925	chr13	45507469	45546381
Gm10677	predicted gene 10677	3.4730194	up	100038460	3.6427042	3.103337	4.649628	10.566282	13.226834	17.110743	chr9	47799160	47818208
Ano1	"anoctamin 1, calcium activated chloride channel"	3.4563022	up	101772	3.131331	10.596059	7.295012	22.593008	16.856092	28.50085	chr7	144588549	144738592
Pear1	platelet endothelial aggregation receptor 1	3.4182227	up	73182	2.266203	1.4484408	2.677361	5.484485	9.054108	7.676803	chr3	87749097	87768953
Calcoco1	calcium binding and coiled coil domain 1	3.4064698	up	67488	4.443878	7.223357	5.552662	20.243576	16.607145	22.760832	chr15	102706777	102722178
Creb3l1	cAMP responsive element binding protein 3-like 1	3.3780243	up	26427	25.64652	75.62329	60.33718	159.16356	159.73334	192.69598	chr2	91982328	92024170
Rab7l1	"RAB7, member RAS oncogene family-like 1"	3.3530498	up	226422	2.4490907	1.7785823	1.6033678	5.9389353	8.858166	5.4354305	chr1	131867277	131872889
Map1b	microtubule-associated protein 1B	3.3365526	up	17755	2.9596379	9.602814	11.294611	23.848778	23.614317	22.994041	chr13	99421464	99516602
Ppfibp2	"PTPRF interacting protein, binding protein 2 (liprin beta 2)"	3.3348143	up	19024	2.761049	3.7724187	3.937585	13.226331	11.602028	10.765154	chr7	107595051	107748583
Pard6g	par-6 partitioning defective 6 homolog gamma (C. elegans)	3.3329766	up	93737	4.1579385	5.7287555	7.169395	10.029096	23.38677	29.277903	chr18	80046895	80119640
Maml3	mastermind like 3 (Drosophila)	3.3329005	up	433586	2.891036	4.257706	5.9729695	13.495551	13.417362	16.326126	chr3	51687613	52105076
Etl4	enhancer trap locus 4	3.2839386	up	208618	2.8007288	5.8831177	5.3150854	12.470029	15.639427	17.271883	chr2	19909780	20810535
Lrch1	leucine-rich repeats and calponin homology (CH) domain containing 1	3.2629282	up	380916	2.219182	4.061957	3.8045187	6.511415	14.657389	13.557286	chr14	74754673	74947877
Anxa3	annexin A3	3.2583501	up	11745	3.1750479	8.417338	6.2124834	20.2282	20.60855	14.963499	chr5	96793385	96845968
Fabp3	"fatty acid binding protein 3, muscle and heart"	3.2311213	up	14077	12.463987	15.721696	11.899263	43.217823	37.73675	52.379738	chr4	130308778	130315463
4930487H11Rik	RIKEN cDNA 4930487H11 gene	3.2309036	up	74992	3.188982	7.1950903	5.3767815	10.725631	21.070335	19.995985	chr1	62790918	62794732
Atp10d	"ATPase, class V, type 10D"	3.2258203	up	231287	4.6637454	6.9619093	7.672179	11.778131	30.834547	25.005917	chr5	72203329	72298771
Garem	"GRB2 associated, regulator of MAPK1"	3.205786	up	381126	2.4519606	3.302769	5.9836354	11.566688	8.933281	16.780111	chr18	21127342	21300139
Dpysl3	dihydropyrimidinase-like 3	3.2031384	up	22240	4.0122285	3.9795392	9.562014	14.131297	20.815296	18.52612	chr18	43324227	43438237
Tmem119	transmembrane protein 119	3.198838	up	231633	19.108292	57.055237	36.207253	89.53534	96.5736	162.28978	chr5	113793729	113800352
Marcksl1	MARCKS-like 1	3.1840787	up	17357	11.943588	25.139002	36.498497	47.60351	100.33827	80.4374	chr4	129513581	129515981
Bmp3	bone morphogenetic protein 3	3.172466	up	110075	5.869829	16.00284	10.2938595	17.594093	38.93398	48.94975	chr5	98854439	98880960
Pla2g12a	"phospholipase A2, group XIIA"	3.1722279	up	66350	3.1414728	1.5752712	2.078174	5.032353	10.023392	7.0685763	chr3	129878622	129895821
Kctd11	potassium channel tetramerisation domain containing 11	3.149876	up	216858	3.840823	3.5019515	5.0511384	8.494072	14.384683	18.873047	chr11	69878264	69880985
Lox	lysyl oxidase	3.1410956	up	16948	27.714008	91.28222	36.948162	104.63574	147.80031	203.4326	chr18	52517238	52529867
Atp6v1e1	"ATPase, H+ transporting, lysosomal V1 subunit E1"	3.118634	up	11973	19.98901	15.10211	12.916836	23.69839	85.8091	63.165573	chr6	120795244	120822685
Hspb7	"heat shock protein family, member 7 (cardiovascular)"	3.1161208	up	29818	6.2320404	4.5916724	3.0355086	6.960762	21.261965	19.287224	chr4	141420779	141425310
Filip1l	filamin A interacting protein 1-like	3.1051319	up	78749	4.413009	9.905267	7.001907	10.892565	28.68635	31.849762	chr16	57353277	57572804
Snapc5	"small nuclear RNA activating complex, polypeptide 5"	3.0938573	up	330959	3.805463	3.5629609	9.535508	12.051612	20.186396	17.09282	chr9	64179297	64182688
Ust	uronyl-2-sulfotransferase	3.0785425	up	338362	3.2184007	4.674519	7.0262465	16.473545	12.904818	15.756195	chr10	8204753	8518825
Fnbp1l	formin binding protein 1-like	3.061826	up	214459	7.967557	7.1119757	17.474283	23.683182	40.90285	31.86522	chr3	122538719	122619667
Stk17b	serine/threonine kinase 17b (apoptosis-inducing)	3.0583942	up	98267	9.858311	10.552687	8.591502	13.333435	48.91929	42.57426	chr1	53755512	53785215
Coa3	cytochrome C oxidase assembly factor 3	3.046219	up	52469	13.104803	5.1629667	14.893901	22.159584	38.27416	36.47614	chr11	101277970	101278948
Degs2	"degenerative spermatocyte homolog 2 (Drosophila), lipid desaturase"	3.04266	up	70059	2.3655427	0.8599735	3.3788068	6.1367373	5.4830465	6.2493424	chr12	108686792	108702306
Dlx3	distal-less homeobox 3	3.0390396	up	13393	10.037174	19.726795	25.960148	49.0613	49.00213	65.17553	chr11	95120117	95125291
Dkk1	dickkopf homolog 1 (Xenopus laevis)	3.0287232	up	13380	12.353028	19.070307	15.74831	50.766933	38.249012	57.64969	chr19	30545885	30549496
Gadd45g	growth arrest and DNA-damage-inducible 45 gamma	3.0265849	up	23882	7.260223	6.2764196	8.451797	19.299105	24.062904	24.971155	chr13	51846675	51848474
Plekho1	"pleckstrin homology domain containing, family O member 1"	3.021289	up	67220	6.5246058	11.680154	9.332136	16.328081	37.74596	34.562855	chr3	95988836	95995839
Rnd3	Rho family GTPase 3	3.0177064	up	74194	6.5857077	11.142439	11.184613	24.355515	33.185757	30.306787	chr2	51130439	51149111
Itpr1	"inositol 1,4,5-trisphosphate receptor 1"	3.0146682	up	16438	6.744111	8.012748	9.627102	12.827312	35.2949	34.192204	chr6	108213096	108551116
Acadm	"acyl-Coenzyme A dehydrogenase, medium chain"	3.013046	up	11364	6.516493	6.4811687	9.385556	16.704206	32.216763	21.882214	chr3	153922359	153944432
Tmie	transmembrane inner ear	3.0091617	up	20776	2.5001326	6.7668815	3.4584584	7.6758966	13.454178	16.76636	chr9	110866046	110880083
Inhba	inhibin beta-A	3.0053165	up	16323	2.100369	3.9010391	3.3544228	8.2544985	6.562664	14.957113	chr13	16014451	16027211
Myh9	"myosin, heavy polypeptide 9, non-muscle"	3.0027375	up	17886	9.764754	9.294942	15.837123	15.984684	54.298244	48.69683	chr15	77760589	77842115
Gsn	gelsolin	3.0012379	up	227753	10.402603	11.86567	17.26202	34.381203	41.218063	44.14411	chr2	35256359	35307902
Mustn1	"musculoskeletal, embryonic nuclear protein 1"	2.9984856	up	66175	2.2168617	2.6950276	3.239374	15.376142	6.8107862	5.411012	chr14	30879257	30881610
Col5a2	"collagen, type V, alpha 2"	2.9957535	up	12832	21.068506	62.175022	36.43615	82.9477	103.46673	162.38634	chr1	45374331	45503282
Ten1	TEN1 telomerase capping complex subunit	2.9826021	up	69535	5.5171256	7.2214484	3.8107536	13.76581	17.909111	17.746496	chr11	116198855	116215318
Frmd6	FERM domain containing 6	2.9717047	up	319710	5.512164	6.9482136	13.685275	16.863306	29.147812	30.39284	chr12	70825514	70902234
Ubash3b	"ubiquitin associated and SH3 domain containing, B"	2.9606988	up	72828	5.9091897	2.5441706	4.218456	7.079298	16.083069	15.7002125	chr9	41013641	41157494
Zswim6	zinc finger SWIM-type containing 6	2.9582417	up	67263	4.277156	6.859484	9.896378	13.23171	27.554594	22.390734	chr13	107724617	107890064
Tmem123	transmembrane protein 123	2.9472868	up	71929	7.739696	11.954646	11.986557	15.583558	44.68713	44.28204	chr9	7764077	7794332
Jhdm1d	jumonji C domain-containing histone demethylase 1 homolog D (S. cerevisiae)	2.9319627	up	338523	8.45972	9.314229	8.469348	23.030602	28.492579	27.838486	chr6	39136620	39206773
Antxr2	anthrax toxin receptor 2	2.925794	up	71914	17.068703	19.531088	15.861325	37.663826	58.869114	64.86942	chr5	97884688	98030962
Rerg	"RAS-like, estrogen-regulated, growth-inhibitor"	2.9093196	up	232441	7.406111	5.9026175	6.082575	19.31444	14.855492	24.784601	chr6	137054825	137170496
Cdkn1a	cyclin-dependent kinase inhibitor 1A (P21)	2.8990877	up	12575	27.434206	39.90915	27.058567	68.6763	111.354965	102.51599	chr17	29090986	29100722
Sox4	SRY-box containing gene 4	2.8855305	up	20677	7.9658384	10.580698	10.088022	15.746234	35.70807	39.458454	chr13	28950730	28953682
Lactb	"lactamase, beta"	2.8680298	up	80907	4.8850465	3.3896835	1.756353	6.4214087	12.998474	8.927349	chr9	66955393	66975484
Foxn3	forkhead box N3	2.8515205	up	71375	6.076782	5.2185783	7.452072	13.684617	21.03524	20.67315	chr12	99195094	99563582
Pcdh17	protocadherin 17	2.8461812	up	219228	1.4193213	1.9651089	3.249225	5.371718	7.2395988	5.8352747	chr14	84443563	84537060
Pak1	p21 protein (Cdc42/Rac)-activated kinase 1	2.8438878	up	18479	8.24582	10.619641	12.914389	15.337802	40.046032	45.99247	chr7	97788541	97912381
Aes	amino-terminal enhancer of split	2.842346	up	14797	5.4334326	8.698635	8.53177	13.750766	26.765036	27.324682	chr10	81559560	81566364
Mxi1	Max interacting protein 1	2.8414466	up	17859	3.0025728	2.9249818	2.7601516	7.8379817	8.92703	8.631999	chr19	53310506	53375810
Myo1e	myosin IE	2.8299427	up	71602	12.607624	17.751757	16.67486	29.926586	58.347515	52.607124	chr9	70207350	70400067
Dusp1	dual specificity phosphatase 1	2.8258991	up	19252	5.652655	5.617509	10.132148	12.126174	27.48098	23.662792	chr17	26505591	26508472
Rai14	retinoic acid induced 14	2.8245437	up	75646	11.045839	15.194625	21.392893	28.90935	57.19313	53.146595	chr15	10568978	10714631
Casp6	caspase 6	2.822409	up	12368	4.8429427	1.4558705	2.3624053	6.373908	7.9004364	8.076882	chr3	129901425	129914102
Zfp217	zinc finger protein 217	2.8027909	up	228913	1.7892728	2.5014908	4.1087847	5.056192	9.70207	8.964527	chr2	170108643	170142675
Sh3pxd2b	SH3 and PX domains 2B	2.7932863	up	268396	14.166169	24.562386	18.88995	38.446056	57.47363	70.409966	chr11	32347811	32428183
Nrp2	neuropilin 2	2.7924895	up	18187	14.024439	26.167519	37.458168	61.994972	70.053856	74.85745	chr1	62703317	62818692
Jdp2	Jun dimerization protein 2	2.785819	up	81703	8.053636	6.1318965	15.743883	17.563608	36.98563	28.103798	chr12	85599105	85639878
Slc31a2	"solute carrier family 31, member 2"	2.7813146	up	20530	5.633211	9.867818	8.895703	15.819029	25.599436	28.533287	chr4	62286445	62298411
Abhd4	abhydrolase domain containing 4	2.7770422	up	105501	6.258302	9.886996	15.827907	26.630621	30.630844	27.925812	chr14	54254129	54269169
Ehd4	EH-domain containing 4	2.7725747	up	98878	6.94512	5.003346	5.6989512	8.285172	24.833271	22.27942	chr2	120089487	120154575
Wbp1	WW domain binding protein 1	2.7644522	up	22377	12.505783	6.55112	16.234293	21.583208	38.723183	36.513577	chr6	83119044	83121461
Rbpms	RNA binding protein gene with multiple splicing	2.76401	up	19663	1.9395466	3.945089	4.2732363	5.259509	12.843239	11.101132	chr8	33782644	33929841
Ptpre	"protein tyrosine phosphatase, receptor type, E"	2.7611246	up	19267	5.357487	6.048636	4.889134	11.185455	18.500324	17.503695	chr7	135537824	135686294
Lgmn	legumain	2.7558644	up	19141	15.81498	11.051467	15.317347	21.839096	65.63567	42.454678	chr12	102394098	102439697
Mical3	"microtubule associated monooxygenase, calponin and LIM domain containing 3"	2.7517967	up	194401	3.1796088	4.7561226	4.6764317	6.6422043	13.996358	17.215412	chr6	120931722	121130999
Trim8	tripartite motif-containing 8	2.7508087	up	93679	5.161232	11.238514	9.212797	16.386759	26.13682	28.206131	chr19	46501648	46516455
Adam12	a disintegrin and metallopeptidase domain 12 (meltrin alpha)	2.7450087	up	11489	11.4579	21.494736	23.971434	45.693256	51.355957	56.516296	chr7	133883199	134232131
Ly96	lymphocyte antigen 96	2.7372112	up	17087	3.363542	6.147612	7.309091	8.960916	18.233515	20.602652	chr1	16688456	16709605
Arrb1	"arrestin, beta 1"	2.7182996	up	109689	3.2942953	3.7811742	3.9620667	6.3273416	14.172383	12.005861	chr7	99535486	99606771
Usf1	upstream transcription factor 1	2.717699	up	22278	2.2282984	2.0171819	5.255943	7.5798817	9.320752	7.2897735	chr1	171411328	171418757
Atp2b4	"ATPase, Ca++ transporting, plasma membrane 4"	2.7175868	up	381290	5.7728724	10.683251	8.573413	19.170042	24.895168	24.14991	chr1	133702674	133800754
Usp20	ubiquitin specific peptidase 20	2.7147279	up	74270	2.7591634	2.159966	1.8582969	5.356161	8.196787	5.4811954	chr2	30982279	31022655
Ppm1e	protein phosphatase 1E (PP2C domain containing)	2.7146444	up	320472	14.752498	12.048936	12.673889	37.24723	32.40528	40.55157	chr11	87226906	87358994
Gm10629	predicted gene 10629	2.698699	up	100038487	14.643066	37.522778	18.250452	82.97831	40.82706	63.183773	chr8	106282286	106335754
Fam211a	"family with sequence similarity 211, member A"	2.6907654	up	192976	2.2530408	3.0984275	3.5603862	5.8452444	8.209711	10.9586935	chr11	62604884	62648523
Tnip1	TNFAIP3 interacting protein 1	2.6864698	up	57783	2.4521263	5.1311774	5.3389993	8.443117	15.088212	11.104	chr11	54910787	54962940
Vav3	vav 3 oncogene	2.682627	up	57257	3.5080492	2.5748944	1.4259555	7.1716113	6.3318214	5.9473157	chr3	109340683	109685694
Cln3	"ceroid lipofuscinosis, neuronal 3, juvenile (Batten, Spielmeyer-Vogt disease)"	2.6812143	up	12752	3.4798634	2.0723085	3.117281	7.0885644	8.579667	7.7377167	chr7	126571400	126584307
9430020K01Rik	RIKEN cDNA 9430020K01 gene	2.6811192	up	240185	5.0427194	6.916357	8.275547	11.628679	22.734655	22.851927	chr18	4634929	4682869
Cstb	cystatin B	2.6640596	up	13014	59.18553	37.826633	35.527645	64.01125	183.04846	139.39372	chr10	78425670	78427622
Col10a1	"collagen, type X, alpha 1"	2.6514575	up	12813	98.882286	110.95652	43.54889	263.78992	166.25403	220.55962	chr10	34389981	34397085
Shroom4	shroom family member 4	2.6498313	up	208431	2.433331	1.5063605	4.297128	5.256508	8.390049	7.2169824	chrX	6400145	6633717
Cadm1	cell adhesion molecule 1	2.6474829	up	54725	8.377965	15.672205	10.1131935	26.684866	28.16381	35.608532	chr9	47530352	47853385
Steap3	STEAP family member 3	2.6398118	up	68428	2.632602	5.500757	5.0490184	7.9298644	10.693335	17.226978	chr1	120226416	120271082
Pea15a	phosphoprotein enriched in astrocytes 15A	2.6313674	up	18611	8.39079	14.995658	17.62362	24.106491	48.00843	37.91498	chr1	172196729	172206781
Pgs1	phosphatidylglycerophosphate synthase 1	2.6283188	up	74451	3.8087745	3.2072499	6.7590046	6.5491543	18.190317	13.666696	chr11	117986857	118024011
Rasal2	RAS protein activator like 2	2.6028984	up	226525	2.9255133	4.438479	4.039767	5.8482733	13.346898	12.870948	chr1	157135183	157412595
Gstm1	"glutathione S-transferase, mu 1"	2.6015527	up	14862	4.6618037	8.594305	12.714998	25.147202	18.79789	20.607927	chr3	108012250	108017973
2810474O19Rik	RIKEN cDNA 2810474O19 gene	2.5868003	up	67246	14.841453	22.61553	24.016623	46.44676	63.418755	51.447617	chr6	149309414	149335663
Ldb2	LIM domain binding 2	2.5836253	up	16826	8.067798	9.878106	18.413067	22.26193	35.571	34.708755	chr5	44472133	44799707
1700066M21Rik	RIKEN cDNA 1700066M21 gene	2.582126	up	73467	6.7901797	8.453442	10.34378	20.162304	19.559711	28.149982	chr1	57377620	57385422
Tnip2	TNFAIP3 interacting protein 2	2.559411	up	231130	3.3183045	5.663741	5.1199036	11.023803	12.469938	12.745596	chr5	34496096	34513979
Chn2	chimerin (chimaerin) 2	2.533093	up	69993	3.2320142	4.725672	3.721475	10.9724455	9.327415	9.803812	chr6	54039932	54301812
Phldb2	"pleckstrin homology-like domain, family B, member 2"	2.5252476	up	208177	3.7032926	7.2323318	7.832706	14.943044	16.528437	14.855035	chr16	45746231	45953598
Rab43	"RAB43, member RAS oncogene family"	2.5221963	up	69834	4.6379538	3.4260721	4.6226	7.4394517	13.621058	12.631315	chr6	87788853	87812149
Vdr	vitamin D receptor	2.5163088	up	22337	27.027634	27.286263	26.931042	51.34822	77.458984	86.40807	chr15	97854427	97908296
Nr2f6	"nuclear receptor subfamily 2, group F, member 6"	2.5124943	up	13864	2.5816386	2.10067	4.210508	5.7888393	8.483716	8.009027	chr8	71374119	71381952
Src	Rous sarcoma oncogene	2.5114222	up	20779	2.6221852	3.626812	4.208314	5.105818	11.251315	11.985094	chr2	157424293	157471838
Stard10	START domain containing 10	2.508029	up	56018	2.0881598	2.820628	4.134524	5.1311283	7.4023614	10.985098	chr7	101317119	101346312
Tmem150a	transmembrane protein 150A	2.4845839	up	232086	5.8675313	3.6209881	7.902645	22.701307	9.210813	13.375855	chr6	72355483	72359762
Zfp36	zinc finger protein 36	2.4812024	up	22695	7.189735	9.854512	5.926592	11.466208	25.986788	23.378765	chr7	28376784	28379255
Pls3	plastin 3 (T-isoform)	2.4644504	up	102866	10.521953	21.746391	21.115686	32.518257	44.388165	54.41377	chrX	75785654	75875170
LOC100861595	uncharacterized LOC100861595	2.45192	up	100861595	3.480687	3.877544	6.805914	8.956646	16.614626	9.882017	chr6	34598544	34746015
Uaca	uveal autoantigen with coiled-coil domains and ankyrin repeats	2.450543	up	72565	7.618589	8.116765	7.730143	11.331275	27.64922	24.385107	chr9	60794548	60880370
Smim20	small integral membrane protein 20	2.4477508	up	66278	7.82539	8.98477	12.585899	15.827547	36.284424	24.54253	chr5	53267106	53278540
Zswim4	zinc finger SWIM-type containing 4	2.4473891	up	212168	6.011224	4.669693	8.139123	9.183669	18.735147	21.14069	chr8	84210942	84237042
Itm2b	integral membrane protein 2B	2.4471014	up	16432	43.090405	57.245403	42.20137	86.52619	141.41002	135.40355	chr14	73362232	73385271
Galnt3	UDP-N-acetyl-alpha-D-galactosamine:polypeptide N-acetylgalactosaminyltransferase 3	2.4469974	up	14425	3.6211247	4.1716084	5.0922956	6.62469	13.4636755	13.724178	chr2	66082766	66124793
Col4a5	"collagen, type IV, alpha 5"	2.4450526	up	12830	2.1215749	2.8483427	3.0636227	5.8193355	7.598918	6.6462955	chrX	141475419	141689235
Unc5b	unc-5 homolog B (C. elegans)	2.434241	up	107449	17.908052	27.833052	20.745651	38.744205	61.171265	68.34825	chr10	60762595	60831581
Arhgap12	Rho GTPase activating protein 12	2.4335876	up	75415	7.254296	12.339561	13.310693	25.226648	24.917942	29.67011	chr18	6024450	6136098
Gss	glutathione synthetase	2.4289067	up	14854	5.0612783	5.2529526	6.7787595	10.3709345	21.204142	12.754467	chr2	155563183	155592706
Smox	spermine oxidase	2.42478	up	228608	2.986442	5.403626	3.4936745	6.711763	12.810883	10.152605	chr2	131491862	131525183
Ap1s2	"adaptor-related protein complex 1, sigma 2 subunit"	2.4181807	up	108012	7.573759	9.148912	7.975434	20.156652	21.902695	19.223831	chrX	163909160	163933359
Zfp36l1	"zinc finger protein 36, C3H type-like 1"	2.417487	up	12192	20.320837	35.849106	41.059193	56.02293	88.41767	92.65563	chr12	80107760	80113013
Arhgdib	"Rho, GDP dissociation inhibitor (GDI) beta"	2.4128637	up	11857	19.864893	29.255274	52.179142	65.00069	93.06795	76.47544	chr6	136923709	136941717
Rnf19a	ring finger protein 19A	2.4084823	up	30945	10.228316	7.0203385	9.9267025	17.478138	23.35586	26.494808	chr15	36239934	36283147
Marcks	myristoylated alanine rich protein kinase C substrate	2.3919044	up	17118	14.363699	19.64461	27.73527	36.135544	63.28401	50.862682	chr10	37133243	37138926
Efna1	ephrin A1	2.3904998	up	13636	5.7303586	8.5660515	6.354515	15.509868	19.068514	15.64734	chr3	89271730	89280951
Gnai1	"guanine nucleotide binding protein (G protein), alpha inhibiting 1"	2.3863568	up	14677	13.247665	14.502303	18.329395	36.72852	32.43383	43.6298	chr5	18265135	18360413
Rgs3	regulator of G-protein signaling 3	2.3757458	up	50780	5.718227	7.001594	5.7069755	10.1965275	18.510376	17.62995	chr4	62559847	62703019
Stau2	staufen (RNA binding protein) homolog 2 (Drosophila)	2.371107	up	29819	4.275348	6.453294	6.6111994	11.477586	18.857805	12.201111	chr1	16228810	16519302
Mrps6	mitochondrial ribosomal protein S6	2.3698103	up	121022	15.473472	11.65415	8.484564	29.902681	29.085638	25.427542	chr16	92058322	92112227
Tubb6	"tubulin, beta 6 class V"	2.3695738	up	67951	34.281876	56.531715	61.50977	69.727844	152.50543	161.98492	chr18	67390731	67402749
Slc7a8	"solute carrier family 7 (cationic amino acid transporter, y+ system), member 8"	2.3651068	up	50934	1.9050919	3.6520047	1.7785401	5.114737	6.2356386	5.5745974	chr14	54722215	54781886
F5	coagulation factor V	2.3590183	up	14067	2.8614256	2.5084283	4.5896673	5.6508045	8.530504	9.743807	chr1	164151859	164220274
Tmod3	tropomodulin 3	2.3360622	up	50875	25.394196	35.29109	40.432693	78.89193	90.952965	69.91821	chr9	75497784	75559657
Adamts17	"a disintegrin-like and metallopeptidase (reprolysin type) with thrombospondin type 1 motif, 17"	2.333101	up	233332	7.5362296	11.884256	17.155031	36.68883	18.884335	30.587019	chr7	66839735	67152625
Gpc2	glypican 2 (cerebroglycan)	2.3322873	up	71951	3.272213	4.6774793	5.8286467	6.4995184	14.515137	13.02925	chr5	138273660	138279937
Tshz3	teashirt zinc finger family member 3	2.331696	up	243931	3.4507685	2.5409336	2.4433248	6.334296	6.483109	7.1825523	chr7	36698118	36773457
Neto2	neuropilin (NRP) and tolloid (TLL)-like 2	2.3316152	up	74513	4.076964	3.880177	8.456402	10.314417	15.479625	11.534369	chr8	85636588	85700893
Macf1	microtubule-actin crosslinking factor 1	2.326794	up	11426	13.518837	14.35268	19.666838	25.04874	45.92549	45.383224	chr4	123349633	123684360
Wsb2	WD repeat and SOCS box-containing 2	2.3263543	up	59043	14.468624	10.903599	17.566422	21.779848	41.510242	41.91333	chr5	117357305	117378589
Fam102a	"family with sequence similarity 102, member A"	2.3252423	up	98952	15.338715	25.578232	13.58328	34.754707	46.113926	45.402267	chr2	32535359	32569750
Prex1	"phosphatidylinositol-3,4,5-trisphosphate-dependent Rac exchange factor 1"	2.3249662	up	277360	6.4721346	9.961223	7.833838	11.350715	22.670265	26.789154	chr2	166566345	166713832
Adam9	a disintegrin and metallopeptidase domain 9 (meltrin gamma)	2.3202982	up	11502	3.7221806	4.935163	5.3349967	6.862924	15.808416	12.255224	chr8	24949611	25016922
Gabarapl1	gamma-aminobutyric acid (GABA) A receptor-associated protein-like 1	2.3190644	up	57436	5.6017957	5.077687	9.908866	14.673015	16.722462	15.559314	chr6	129533192	129542331
Ell2	elongation factor RNA polymerase II 2	2.3108	up	192657	22.911654	22.262014	18.824356	48.660507	45.654743	57.91883	chr13	75707484	75772358
Nudt14	nudix (nucleoside diphosphate linked moiety X)-type motif 14	2.3064616	up	66174	5.669016	2.884937	3.8529348	7.019085	9.643066	12.406039	chr12	112934733	112942118
Ptp4a3	protein tyrosine phosphatase 4a3	2.2996736	up	19245	4.253526	6.4637375	4.579795	6.7882814	16.21591	15.108821	chr15	73723145	73758766
Ssfa2	sperm specific antigen 2	2.2962432	up	70599	6.7579155	3.832344	6.986782	10.588352	16.183487	13.885512	chr2	79635425	79672964
Galk2	galactokinase 2	2.290035	up	69976	2.2732923	3.1356306	3.6835177	6.3791814	7.8552055	6.8344126	chr2	125859218	125984298
Flad1	"RFad1, flavin adenine dinucleotide synthetase, homolog (yeast)"	2.2899265	up	319945	2.5771737	2.902755	3.901402	5.4497857	7.5106316	9.29904	chr3	89401896	89411869
Maf1	MAF1 homolog (S. cerevisiae)	2.2869291	up	68877	5.8161483	5.45015	7.4244447	12.49975	15.034243	16.26812	chr15	76351294	76354378
Neu1	neuraminidase 1	2.2818542	up	18010	4.222621	2.8885794	4.265624	5.5605736	12.19328	9.902089	chr17	34931253	34937297
Mir669i	microRNA 669i	2.2818298	up	100316668	4.1160316	0	3.0072613	9.709551	10.700071	5.287678	chr2	10517604	10517730
Hecw2	"HECT, C2 and WW domain containing E3 ubiquitin protein ligase 2"	2.2813458	up	329152	3.108746	1.6405615	3.7799041	7.1501775	6.0306115	5.7651157	chr1	53806874	54195034
Ctsl	cathepsin L	2.275281	up	13039	20.421448	32.15053	26.503965	37.14232	84.30934	71.08868	chr13	64363214	64370306
Sema5a	"sema domain, seven thrombospondin repeats (type 1 and type 1-like), transmembrane domain (TM) and short cytoplasmic domain, (semaphorin) 5A"	2.2741868	up	20356	9.354874	16.029436	12.515342	23.1834	30.786669	33.588577	chr15	32244813	32696341
Msi1	musashi RNA-binding protein 1	2.2664213	up	17690	3.3684657	4.5563493	4.9563293	7.2425146	9.947102	13.350566	chr5	115429685	115454202
Trim11	tripartite motif-containing 11	2.264015	up	94091	2.7300673	1.9273076	4.2769403	5.39501	7.0340185	7.4740114	chr11	58978116	58991458
Trim13	tripartite motif-containing 13	2.2636929	up	66597	2.7398999	5.220877	3.643781	7.645428	9.094315	9.444203	chr14	61598226	61605945
Nfe2l2	"nuclear factor, erythroid derived 2, like 2"	2.2591054	up	18024	11.064349	11.178319	13.469056	20.54962	34.864212	29.115208	chr2	75675519	75704641
Ecm1	extracellular matrix protein 1	2.2581887	up	13601	3.999498	5.499304	4.6417923	6.5115232	15.242107	12.8649025	chr3	95734148	95739569
Gpc1	glypican 1	2.2503574	up	14733	18.637188	30.202951	26.476496	36.871304	74.4075	67.234795	chr1	92831686	92860196
Ifngr1	interferon gamma receptor 1	2.2455776	up	15979	11.361228	18.977835	21.89275	32.425434	41.12805	43.529804	chr10	19591958	19610225
Vwa5a	von Willebrand factor A domain containing 5A	2.2447307	up	67776	6.0736465	5.368343	5.9957285	10.032041	16.683613	14.348267	chr9	38718268	38743337
Faim	Fas apoptotic inhibitory molecule	2.2348485	up	23873	3.347374	4.53727	9.131125	10.798131	14.009006	11.113884	chr9	98986373	99002019
Cdo1	"cysteine dioxygenase 1, cytosolic"	2.2251396	up	12583	33.263775	38.509987	41.57242	97.62143	68.12712	95.81005	chr18	46713205	46728342
Eps8l2	EPS8-like 2	2.2202325	up	98845	4.391584	5.4287686	3.4809659	14.833053	6.7026715	9.921873	chr7	141339002	141363016
Slc30a2	"solute carrier family 30 (zinc transporter), member 2"	2.218578	up	230810	2.0145307	4.398446	4.2992682	6.6547995	7.917734	8.574529	chr4	134343046	134354484
Nat6	N-acetyltransferase 6	2.2138007	up	56441	10.015949	7.537646	6.5246763	11.276584	25.788239	19.95985	chr9	107578881	107584048
Lpar6	lysophosphatidic acid receptor 6	2.212062	up	67168	6.0491657	4.720666	7.582734	9.874841	18.395428	14.012989	chr14	73237891	73240358
Zfp61	zinc finger protein 61	2.2090623	up	22719	3.8219645	5.6544933	9.997996	16.393196	14.401267	10.715376	chr7	24291046	24299549
Cdk19	cyclin-dependent kinase 19	2.2041728	up	78334	3.8825772	4.4286027	6.5501847	8.167891	13.764468	11.650974	chr10	40339564	40483818
Ypel5	yippee-like 5 (Drosophila)	2.195012	up	383295	7.3420334	7.423919	7.648642	12.942104	20.130457	18.379797	chr17	72836704	72851195
Chst15	carbohydrate (N-acetylgalactosamine 4-sulfate 6-O) sulfotransferase 15	2.193202	up	77590	11.267645	14.190477	13.875094	23.27388	29.07343	37.565712	chr7	132236255	132317155
Nhsl1	NHS-like 1	2.1919703	up	215819	5.740712	6.674947	10.198488	19.455433	13.475597	17.049782	chr10	18407638	18533891
Lima1	LIM domain and actin binding 1	2.1909246	up	65970	10.874891	13.176889	15.192378	19.939747	36.666473	34.01039	chr15	99778468	99875456
Cdk2ap2	CDK2-associated protein 2	2.1887865	up	52004	5.7380466	4.2668114	6.514897	10.339859	12.543567	14.0056715	chr19	4097351	4099017
Zfp28	zinc finger protein 28	2.1867936	up	22690	3.1520503	2.4141166	3.4599607	5.32262	8.226873	6.828731	chr7	6383318	6396637
Wdfy1	WD repeat and FYVE domain containing 1	2.1860762	up	69368	9.593376	5.920677	11.136167	13.242841	23.33808	23.221083	chr1	79702262	79761769
Hipk2	homeodomain interacting protein kinase 2	2.179703	up	15258	30.581852	42.83255	67.583786	135.04037	73.15297	100.79309	chr6	38697840	38876190
Ppp1r14b	"protein phosphatase 1, regulatory (inhibitor) subunit 14B"	2.176184	up	18938	15.494374	21.321215	27.428577	28.88594	65.82153	53.342827	chr19	6975048	6977324
Rap1b	RAS related protein 1b	2.1747766	up	215449	30.95396	21.664097	21.692865	33.24516	74.37634	65.721695	chr10	117814597	117845974
Arhgef2	rho/rac guanine nucleotide exchange factor (GEF) 2	2.171745	up	16800	4.262642	7.273775	8.572968	9.70781	18.443678	16.515131	chr3	88616207	88648052
Nrbf2	nuclear receptor binding factor 2	2.157073	up	641340	8.759993	6.5123553	6.793049	12.368656	18.868938	18.10029	chr10	67266689	67285281
Map1lc3b	microtubule-associated protein 1 light chain 3 beta	2.148549	up	67443	31.754993	34.644955	50.194214	75.52896	87.435745	90.07278	chr8	121590468	121598047
Ptpn12	"protein tyrosine phosphatase, non-receptor type 12"	2.1474817	up	19248	26.11699	18.305893	25.330393	29.606348	69.270164	63.513725	chr5	20986645	21055797
Akr1b10	"aldo-keto reductase family 1, member B10 (aldose reductase)"	2.1452203	up	67861	7.2254434	3.7101812	3.2627282	8.332536	11.191703	10.056272	chr6	34384247	34396949
Fbxl20	F-box and leucine-rich repeat protein 20	2.1429105	up	72194	6.0251274	6.587784	8.29159	11.403602	15.044278	20.502018	chr11	98082554	98150163
Ppp1r13b	"protein phosphatase 1, regulatory (inhibitor) subunit 13B"	2.1415768	up	21981	4.3769426	5.520063	7.190945	11.270423	12.160258	13.523005	chr12	111828458	111908055
Ptpn4	"protein tyrosine phosphatase, non-receptor type 4"	2.1406844	up	19258	13.13093	11.275648	12.899004	18.638697	33.18256	32.898792	chr1	119658093	119837071
Loxl4	lysyl oxidase-like 4	2.138211	up	67573	35.379143	41.400208	33.34531	92.81013	60.522926	92.31559	chr19	42592279	42612806
Timp3	tissue inhibitor of metalloproteinase 3	2.1344686	up	21859	18.56382	29.68877	31.867573	41.46015	66.256226	67.52656	chr10	86300412	86349505
Ophn1	oligophrenin 1	2.134039	up	94190	5.3616953	3.9525661	2.8825521	6.801591	9.445589	10.036447	chrX	98557515	98891025
Lrrfip1	leucine rich repeat (in FLII) interacting protein 1	2.1272252	up	16978	7.3389597	9.739619	9.495107	19.26841	19.440235	18.941904	chr1	90998727	91128944
Wdr55	WD repeat domain 55	2.1252298	up	67936	6.1914845	4.730097	11.683575	13.369864	19.310225	13.816512	chr18	36760239	36763708
Mmd	monocyte to macrophage differentiation-associated	2.1199243	up	67468	2.756638	3.4481666	4.0930343	5.671487	10.183944	6.969731	chr11	90187683	90278573
Slc26a11	"solute carrier family 26, member 11"	2.1028657	up	268512	4.876115	3.7286396	4.552875	9.28084	9.498854	9.482889	chr11	119355557	119381076
Prr5l	proline rich 5 like	2.0992773	up	72446	4.3549576	3.8806758	8.712225	9.570616	12.835806	12.04262	chr2	101714285	101838980
Smurf1	SMAD specific E3 ubiquitin protein ligase 1	2.0969927	up	75788	4.2873573	5.8825984	6.5771117	9.607934	12.46375	13.872683	chr5	144876495	144965830
Ralgps2	Ral GEF with PH domain and SH3 binding motif 2	2.0948668	up	78255	6.0147567	5.2116	6.1760464	7.673341	14.848645	16.964914	chr1	156804166	156939626
Fhod1	formin homology 2 domain containing 1	2.0938604	up	234686	6.742077	10.366108	7.737116	11.792952	21.155893	21.608868	chr8	105329160	105347970
Cblb	Casitas B-lineage lymphoma b	2.0929687	up	208650	20.152405	27.312256	30.75656	51.50776	59.185238	55.294147	chr16	52031549	52208046
Ifngr2	interferon gamma receptor 2	2.0874221	up	15980	14.141652	14.070778	10.332194	17.734684	33.16108	34.53377	chr16	91547094	91564007
Helb	helicase (DNA) B	2.0830972	up	117599	5.375284	6.9067054	6.1571636	10.8653555	13.087588	15.780932	chr10	120083608	120112965
Cpeb4	cytoplasmic polyadenylation element binding protein 4	2.0812876	up	67579	17.519114	15.454553	13.667125	23.719181	37.73305	40.4832	chr11	31870912	31931577
Chp1	calcineurin-like EF hand protein 1	2.0776708	up	56398	22.394644	25.766293	35.530792	38.546013	76.17315	68.01496	chr2	119547707	119587022
Ctxn1	cortexin 1	2.0755868	up	330695	8.041437	3.8875663	9.657086	13.620231	15.114663	14.2413645	chr8	4257646	4259274
Snrnp25	small nuclear ribonucleoprotein 25 (U11/U12)	2.0695825	up	78372	6.5467668	4.4555407	5.508493	7.7193065	13.3411255	15.020755	chr11	32205415	32208995
Socs2	suppressor of cytokine signaling 2	2.0677123	up	216233	3.5026295	2.7861948	3.6891484	7.3901043	6.273953	7.4552913	chr10	95385362	95416857
Zfp623	zinc finger protein 623	2.0643406	up	78834	3.7848952	4.0474195	6.9962735	7.650463	10.567249	12.666243	chr15	75940952	75949400
Pik3r1	"phosphatidylinositol 3-kinase, regulatory subunit, polypeptide 1 (p85 alpha)"	2.0603566	up	18708	10.532925	10.726144	16.632673	20.141668	30.271759	29.275425	chr13	101680762	101768217
Hivep2	human immunodeficiency virus type I enhancer binding protein 2	2.0585675	up	15273	6.5505767	6.0890164	7.7356358	9.436616	17.71843	17.483604	chr10	13966077	14151378
Dcaf12	DDB1 and CUL4 associated factor 12	2.0537555	up	68970	15.564034	10.622124	11.4643	20.047108	32.402576	27.450504	chr4	41291300	41314901
Lama4	"laminin, alpha 4"	2.0471206	up	16775	15.905096	27.834244	33.159996	61.09804	45.760433	48.9212	chr10	38965515	39110188
Commd1	COMM domain containing 1	2.0429356	up	17846	6.9878125	5.7498326	5.516063	9.195913	17.841354	12.5089655	chr11	22834739	22982284
11-Sep	septin 11	2.0247204	up	52398	26.129086	30.312654	44.78689	48.84413	82.039154	79.802246	chr5	93093457	93176445
4933400F21Rik	RIKEN cDNA 4933400F21 gene	2.0216908	up	74403	2.9615083	3.3080328	3.5163395	6.5073514	6.6298056	7.1658373	chr1	89676507	89683892
Fam214a	"family with sequence similarity 214, member A"	2.01879	up	235493	7.8223515	9.961415	8.56928	18.373316	18.446001	17.605192	chr9	74952884	75032468
5430417L22Rik	RIKEN cDNA 5430417L22 gene	2.0145433	up	100043272	10.983292	4.52032	8.150013	13.916038	15.208945	16.975773	chr2	118745762	118748807
Med10	"mediator of RNA polymerase II transcription, subunit 10 homolog (NUT2, S. cerevisiae)"	2.0137653	up	28077	15.160559	12.4099455	19.459423	26.285902	42.937054	28.77006	chr13	69809882	69816094
Prkx	"protein kinase, X-linked"	2.0132217	up	19108	4.3650784	3.3514245	3.834907	7.0352564	8.560088	8.255579	chrX	77762030	77795960
Hmgn5	high-mobility group nucleosome binding domain 5	2.0071144	up	50887	9.594001	6.6647873	8.211226	13.902425	19.026152	17.431036	chrX	109004537	109013380
Tmem63a	transmembrane protein 63a	-2.0030649	down	208795	21.815472	27.972645	19.633663	14.526528	10.117595	11.016147	chr1	180942518	180975104
Slc6a17	"solute carrier family 6 (neurotransmitter transporter), member 17"	-2.0198467	down	229706	6.8919244	6.2891765	6.330202	4.473036	2.9961336	2.6982827	chr3	107467548	107518018
Tram2	translocating chain-associating membrane protein 2	-2.020316	down	170829	109.37018	97.80373	117.221115	75.61094	42.127438	51.844986	chr1	21001378	21079225
Cln6	"ceroid-lipofuscinosis, neuronal 6"	-2.026157	down	76524	25.833103	27.414865	22.933395	14.589398	12.917491	11.252534	chr9	62838787	62852002
Uggt2	UDP-glucose glycoprotein glucosyltransferase 2	-2.0280738	down	66435	26.620676	23.605696	22.698883	17.82423	10.474372	9.947285	chr14	118984985	119099434
Slc2a1	"solute carrier family 2 (facilitated glucose transporter), member 1"	-2.0350122	down	20525	119.18462	105.63867	99.875916	79.799675	44.05455	46.096237	chr4	119108745	119137329
Cnr2	cannabinoid receptor 2 (macrophage)	-2.0354457	down	12802	8.463721	6.927746	6.2010713	4.954856	3.4963353	2.7030344	chr4	135895404	135920210
Tmem209	transmembrane protein 209	-2.035904	down	72649	17.447876	12.094664	14.299266	8.780311	9.0282345	4.8991423	chr6	30479057	30509706
Gm3414	predicted gene 3414	-2.037154	down	100041576	17.04574	11.821684	9.943879	7.846791	5.542935	5.9183693	chr5	45719667	45727578
Mcm9	minichromosome maintenance complex component 9	-2.0386674	down	71567	7.4504895	7.125587	7.084057	2.4969296	4.3464193	4.441858	chr10	53537324	53630439
Fzd1	frizzled homolog 1 (Drosophila)	-2.0402734	down	14362	20.804369	14.515475	22.070879	11.344688	9.241303	8.129594	chr5	4753839	4758216
Msx2	msh homeobox 2	-2.0406392	down	17702	7.49529	8.328158	9.185918	5.5055337	4.285517	3.1060827	chr13	53466881	53472780
Gramd1b	GRAM domain containing 1B	-2.0408046	down	235283	15.909727	14.117819	14.0015335	8.37375	7.720264	6.2158966	chr9	40293234	40531383
Ston1	stonin 1	-2.044288	down	77057	7.3968186	10.06447	10.144338	6.3711944	4.0212054	3.7472312	chr17	88626555	88662586
4930512B01Rik	RIKEN cDNA 4930512B01 gene	-2.0486798	down	74724	11.483377	13.859318	7.2963524	5.8090982	5.156301	4.8966885	chr12	69790344	69841880
Entpd6	ectonucleoside triphosphate diphosphohydrolase 6	-2.0498044	down	12497	7.525335	6.946596	6.7485757	4.179676	2.7856164	3.8208776	chr2	150749081	150771674
Uxs1	UDP-glucuronate decarboxylase 1	-2.0709321	down	67883	55.308636	45.787296	38.446228	34.151432	17.454638	19.972326	chr1	43750231	43827708
Soat1	sterol O-acyltransferase 1	-2.0826914	down	20652	34.55931	25.641037	26.872532	19.21817	14.294865	10.420693	chr1	156428108	156474328
Atp1b2	"ATPase, Na+/K+ transporting, beta 2 polypeptide"	-2.086439	down	11932	14.486094	17.18114	13.067185	7.958442	7.306187	6.688117	chr11	69599750	69605960
Rcor3	REST corepressor 3	-2.098709	down	214742	27.814201	30.618202	23.18692	21.35112	9.858269	11.022129	chr1	192100462	192137787
Gm12253	predicted gene 12253	-2.1072001	down	624860	8.095469	5.748756	5.5711064	4.104819	2.277603	3.2190104	chr11	58432559	58441622
Rarg	"retinoic acid receptor, gamma"	-2.1109266	down	19411	31.351133	41.943493	47.425518	32.204346	14.206777	15.738189	chr15	102234940	102257483
Hrct1	histidine rich carboxyl terminus 1	-2.1223278	down	100039781	7.1339445	6.3803964	11.91363	3.7517126	3.7209995	4.4131546	chr4	43727198	43728110
Mfge8	milk fat globule-EGF factor 8 protein	-2.1417637	down	17304	101.1269	79.93452	57.38689	44.942448	38.073788	29.968866	chr7	79133768	79149060
Neil3	nei like 3 (E. coli)	-2.1564946	down	234258	14.994692	9.959858	11.405942	4.8315773	7.6893673	4.9653687	chr8	53586867	53639065
Slc44a2	"solute carrier family 44, member 2"	-2.1569254	down	68682	102.981316	92.451164	68.00885	61.93838	37.678497	30.028383	chr9	21320719	21355028
Irs1	insulin receptor substrate 1	-2.1620917	down	16367	92.6001	98.793106	84.6606	66.477356	33.532867	37.334213	chr1	82233105	82291439
Spats2l	"spermatogenesis associated, serine-rich 2-like"	-2.1689966	down	67198	16.009033	18.149363	26.301172	13.97858	7.053378	8.249339	chr1	57774861	57948397
Oip5	Opa interacting protein 5	-2.1701872	down	70645	8.1784525	7.9144454	6.9123745	3.629908	4.33818	3.0191045	chr2	119609532	119618505
Slc16a1	"solute carrier family 16 (monocarboxylic acid transporters), member 1"	-2.1880844	down	20501	25.976177	17.468966	23.21562	10.79794	10.955341	9.232469	chr3	104638668	104658462
Tmem97	transmembrane protein 97	-2.1885781	down	69071	100.578636	110.491234	85.58724	55.47184	37.436493	47.450783	chr11	78541817	78550735
Stk39	serine/threonine kinase 39	-2.188787	down	53416	34.86669	34.033848	29.792818	22.212637	12.399137	13.294911	chr2	68210447	68471981
D130020L05Rik	RIKEN cDNA D130020L05 gene	-2.1907349	down	319760	7.0970426	7.2747827	6.981828	4.515454	3.0204382	2.7301097	chr12	101082451	101088927
Col16a1	"collagen, type XVI, alpha 1"	-2.1933553	down	107581	39.077293	48.823376	32.080936	20.700476	15.091576	20.165628	chr4	130047840	130099277
Fgfrl1	fibroblast growth factor receptor-like 1	-2.2104018	down	116701	59.469097	69.31503	74.12396	49.00997	24.133007	25.979002	chr5	108694229	108706950
Mphosph9	M-phase phosphoprotein 9	-2.2137508	down	269702	17.86763	14.912286	13.913853	9.315371	7.754355	5.137845	chr5	124250959	124328451
Sdk2	sidekick homolog 2 (chicken)	-2.214132	down	237979	44.99902	53.91525	40.029556	28.632484	16.699337	20.322681	chr11	113780790	114065951
Gm6225	predicted gene 6225	-2.219826	down	633947	8.60977	5.2957287	5.8411627	3.5260577	3.4517741	2.1726134	chr18	3336416	3366863
Glcci1	glucocorticoid induced transcript 1	-2.2265847	down	170772	14.553399	14.464598	14.005386	10.929785	4.5335884	5.8539453	chr6	8509596	8597548
1190002N15Rik	RIKEN cDNA 1190002N15 gene	-2.2308125	down	68861	79.42411	62.591488	73.526306	43.223988	27.91784	29.632547	chr9	94517864	94538081
Sirt5	sirtuin 5	-2.2337153	down	68346	8.787051	6.909449	5.2125	4.128507	3.7202544	2.0078802	chr13	43365506	43395203
Fndc4	fibronectin type III domain containing 4	-2.2419357	down	64339	11.122533	7.712634	16.087841	6.4545274	4.353733	4.733287	chr5	31292246	31295877
Lrp12	low density lipoprotein-related protein 12	-2.2425406	down	239393	18.913164	13.812679	11.160698	7.796296	6.515796	5.527275	chr15	39870603	39943757
Tvp23a	trans-golgi network vesicle protein 23A	-2.2478344	down	383103	6.6653686	5.0973964	8.229613	2.8832843	2.9387755	3.1554375	chr16	10420559	10447350
Gm14325	predicted gene 14325	-2.2487402	down	329575	14.454082	9.301411	14.837013	9.72371	4.255765	4.60376	chr2	177828991	177840318
B230325K18Rik	RIKEN cDNA B230325K18 gene	-2.2489629	down	319527	19.649557	20.199297	13.693462	7.957368	8.170936	7.981208	chr7	127983079	127984887
Eaf2	ELL associated factor 2	-2.2514288	down	106389	16.55829	13.047111	12.981658	10.4620495	5.570858	4.57932	chr16	36792884	36875003
Nek1	NIMA (never in mitosis gene a)-related expressed kinase 1	-2.2515817	down	18004	27.707548	23.279552	21.146349	15.535591	9.14036	9.139205	chr8	60993220	61130234
Rtkn	rhotekin	-2.2554286	down	20166	16.877619	18.93089	20.096977	11.442363	6.5153165	8.153212	chr6	83135808	83152579
Cep112	centrosomal protein 112	-2.2678406	down	76380	13.758826	6.5137935	7.508072	5.644166	3.7471898	2.9624772	chr11	108425266	108860615
Hist2h2ac	"histone cluster 2, H2ac"	-2.285446	down	319176	29.964727	52.39315	31.867939	11.872985	19.826069	19.336765	chr3	96220455	96220844
Gale	"galactose-4-epimerase, UDP"	-2.2968755	down	74246	55.450626	42.5251	37.617897	30.583157	12.949731	20.074522	chr4	135963730	135968178
Gm1976	predicted gene 1976	-2.2973156	down	100038746	14.446324	13.462996	10.302377	4.8578067	6.4491277	5.729116	chr17	94759942	94834799
Mgp	matrix Gla protein	-2.3003252	down	17313	517.25555	353.14294	333.46466	212.3952	185.4914	137.95056	chr6	136872435	136875805
4930528D03Rik	RIKEN cDNA 4930528D03 gene	-2.3005974	down	75223	22.141394	10.685491	14.179517	10.021599	6.4809666	4.60698	chr13	59733650	59737470
Ddb2	damage specific DNA binding protein 2	-2.306886	down	107986	13.769577	5.8489213	10.657693	5.089161	3.4097686	4.375869	chr2	91211582	91237066
Etohi1	ethanol induced 1	-2.307514	down	626848	18.07262	16.752388	21.887184	14.051524	6.0005865	6.946915	chr2	178023284	178035859
Gm16617	"predicted gene, 16617"	-2.3199308	down	100502764	13.660533	14.196796	16.392664	3.8401892	8.951879	8.043961	chr14	51986389	51988829
Hoxa3	homeobox A3	-2.323717	down	15400	11.991605	10.587293	9.22234	5.722781	4.4207172	4.0059724	chr6	52169062	52213067
Auts2	autism susceptibility candidate 2	-2.3280237	down	319974	35.24929	40.768635	35.264297	26.48482	12.704842	12.963964	chr5	131437682	132542343
4930594C11Rik	G1 to S phase transition pseudogene	-2.3351297	down	77633	18.932343	13.882306	9.665195	7.388357	6.990725	4.194961	chr1	37485851	37488605
Dtx3	deltex 3 homolog (Drosophila)	-2.3354177	down	80904	40.25544	48.920773	38.116276	30.766096	14.955984	13.909177	chr10	127190378	127195709
Tpst1	protein-tyrosine sulfotransferase 1	-2.3360503	down	22021	21.328447	20.40124	18.965443	14.619526	6.641784	7.2405014	chr5	130073326	130135732
Rspo3	R-spondin 3 homolog (Xenopus laevis)	-2.3467293	down	72780	33.03971	21.686848	17.798592	6.633329	14.008786	11.533251	chr10	29453107	29535867
Tmem107	transmembrane protein 107	-2.3518198	down	66910	9.917521	8.883428	9.661272	4.873964	3.6621692	3.9814332	chr11	69070809	69073293
Plcb1	"phospholipase C, beta 1"	-2.3567135	down	18795	9.214739	12.068078	12.656898	8.692818	4.0326037	3.3314714	chr2	134786164	135475258
Bdh1	"3-hydroxybutyrate dehydrogenase, type 1"	-2.3640249	down	71911	16.461117	13.522446	17.555725	10.280684	6.929717	4.5091443	chr16	31422297	31458901
Mir493	microRNA 493	-2.3663018	down	100124466	21.791166	8.804947	14.172534	8.666455	0	0	chr12	109580233	109580315
Amt	aminomethyltransferase	-2.3666275	down	434437	10.304804	10.951168	13.501309	7.4128957	5.612784	3.000368	chr9	108296922	108301597
Arhgef39	Rho guanine nucleotide exchange factor (GEF) 39	-2.3690515	down	230098	9.913292	6.738831	7.1863537	5.0154867	4.1966085	1.863075	chr4	43496144	43499660
Ppp1r9a	"protein phosphatase 1, regulatory (inhibitor) subunit 9A"	-2.3779285	down	243725	28.534697	27.267666	22.81692	18.68237	8.877678	8.645794	chr6	4902974	5165661
Col11a2	"collagen, type XI, alpha 2"	-2.379061	down	12815	193.00455	248.74121	127.99892	94.00366	52.909542	99.650696	chr17	34039437	34066242
Mir378b	microRNA 378b	-2.3910663	down	100628571	77.50129	113.16742	85.76644	43.840286	37.128296	36.71545	chr11	88352773	88352864
Xylt1	xylosyltransferase 1	-2.3912818	down	233781	64.43076	67.62863	46.560966	39.07502	19.174799	21.506903	chr7	117380979	117667630
Sgpp1	sphingosine-1-phosphate phosphatase 1	-2.4013019	down	81535	33.457035	20.08615	19.994543	13.842263	8.2624035	9.215022	chr12	75714248	75735729
Sorbs1	sorbin and SH3 domain containing 1	-2.4013898	down	20411	49.20995	45.428745	48.16709	38.943676	16.853535	12.866853	chr19	40292040	40513812
Col15a1	"collagen, type XV, alpha 1"	-2.4107392	down	12819	57.829506	57.61084	55.43795	28.334986	23.625952	21.387112	chr4	47208012	47313165
Igf2	insulin-like growth factor 2	-2.4272301	down	16002	1393.5668	1645.8345	1312.7455	1118.7567	386.31393	529.10284	chr7	142650768	142661035
Snora5c	"small nucleolar RNA, H/ACA box 5C"	-2.4351218	down	100217467	10.9722805	10.486591	17.016335	8.478498	3.7305784	0	chr11	6620319	6620419
Sytl2	synaptotagmin-like 2	-2.4832132	down	83671	33.52992	29.028757	26.021664	19.7414	7.4226	12.259556	chr7	90348699	90410439
Nrm	nurim (nuclear envelope membrane protein)	-2.4924927	down	106582	69.883804	63.881542	60.591015	35.229954	24.226448	22.228544	chr17	35861318	35865400
Slc10a1	"solute carrier family 10 (sodium/bile acid cotransporter family), member 1"	-2.4987445	down	20493	8.113472	7.660368	7.3275123	4.6421804	2.5303473	2.6989782	chr12	80953185	80968705
Zfp367	zinc finger protein 367	-2.5063298	down	238673	8.679616	8.175471	5.37466	1.7535901	4.1879807	3.5823762	chr13	64133057	64153199
Mir872	microRNA 872	-2.5201116	down	100124456	10.841932	19.613811	9.713082	3.5944648	0	2.3213558	chr4	94665157	94665237
Sertad4	SERTA domain containing 4	-2.5295396	down	214791	43.2483	56.021675	48.617878	34.265724	13.334459	17.29879	chr1	192844488	192855752
Unc5c	unc-5 homolog C (C. elegans)	-2.5495827	down	22253	64.2191	51.53836	59.684498	42.41704	13.727903	22.230999	chr3	141465564	141834922
Islr	immunoglobulin superfamily containing leucine-rich repeat	-2.5501778	down	26968	118.793144	125.6943	90.04606	66.35364	33.62782	39.459454	chr9	58156264	58159221
Smim11	small integral membrane protein 11	-2.5735955	down	68936	41.58888	36.010956	30.446836	27.402508	12.353719	8.582218	chr16	92301303	92313041
Peg10	paternally expressed 10	-2.5940073	down	170676	165.43002	154.01239	149.36455	97.13754	49.314228	49.430977	chr6	4747306	4760516
Mcu	mitochondrial calcium uniporter	-2.6024506	down	215999	16.989836	13.661204	14.92331	10.530565	3.938773	5.1456203	chr10	59446984	59616692
Angptl2	angiopoietin-like 2	-2.6034057	down	26360	25.821537	32.63214	29.617409	15.037545	9.730304	10.4978485	chr2	33215961	33247714
Lef1	lymphoid enhancer binding factor 1	-2.6038253	down	16842	17.343683	13.5777235	20.627502	9.120026	5.201224	6.299877	chr3	131110471	131223331
Kif21a	kinesin family member 21A	-2.6288753	down	16564	26.658407	20.318073	16.923166	13.063851	6.331903	6.6242566	chr15	90933276	91049948
Stard4	StAR-related lipid transfer (START) domain containing 4	-2.6500695	down	170459	26.690727	23.817423	13.766883	11.626139	7.141248	6.1512527	chr18	33201421	33213816
Pde3a	"phosphodiesterase 3A, cGMP inhibited"	-2.6537495	down	54611	22.880968	22.970222	17.784073	10.416201	8.923164	5.8440914	chr6	141249269	141499351
Zdbf2	"zinc finger, DBF-type containing 2"	-2.670501	down	73884	20.263353	13.500051	19.311005	13.460068	4.490841	4.98371	chr1	63273269	63314575
Synpo	synaptopodin	-2.6728132	down	104027	60.544796	56.505096	58.59821	41.585033	16.042133	17.092201	chr18	60593990	60630085
Bmper	BMP-binding endothelial regulator	-2.6763594	down	73230	19.57814	25.619991	26.54022	12.563848	8.8850355	6.7560716	chr9	23223076	23485202
Nid2	nidogen 2	-2.6833367	down	18074	144.4909	132.53313	99.41671	76.20138	34.158077	41.114697	chr14	19751257	19811787
Foxo4	forkhead box O4	-2.6846702	down	54601	21.101381	20.058754	11.604474	11.619142	4.2472553	5.5864935	chrX	101254528	101260873
D630008O14Rik	RIKEN cDNA D630008O14 gene	-2.692962	down	320761	14.502542	11.982767	14.447354	9.350586	3.3931305	4.400621	chr1	106541945	106575045
Thbs1	thrombospondin 1	-2.6948607	down	21825	207.28838	207.07741	112.34699	100.90859	44.151443	60.067783	chr2	118111922	118127133
Cryl1	"crystallin, lambda 1"	-2.698064	down	68631	36.489124	28.30063	22.533875	16.163143	9.152051	8.698588	chr14	57275034	57398483
Snora52	"small nucleolar RNA, H/ACA box 52"	-2.7161536	down	100217419	44.880497	34.23432	32.772343	20.066202	9.26996	14.671524	chr7	141448803	141448936
Ctnnal1	"catenin (cadherin associated protein), alpha-like 1"	-2.7274494	down	54366	16.680975	10.620347	9.426805	5.886204	4.04552	3.7540429	chr4	56810935	56865211
Nkd1	naked cuticle 1 homolog (Drosophila)	-2.736489	down	93960	6.703307	5.7838526	8.827292	3.7179902	2.159615	2.2590325	chr8	88521344	88594887
Gm20324	"predicted gene, 20324"	-2.737557	down	100504637	7.3445354	5.8651624	7.542621	4.9185166	1.660446	2.1060688	chr15	82899080	82905816
Dact1	"dapper homolog 1, antagonist of beta-catenin (xenopus)"	-2.7419498	down	59036	55.78575	47.180965	53.416534	38.35149	14.370518	13.43963	chr12	71309884	71320107
Scn1b	"sodium channel, voltage-gated, type I, beta"	-2.7491784	down	20266	6.8594007	7.96981	6.1258807	1.9783163	2.4462807	3.616981	chr7	31116524	31126945
Pacsin3	protein kinase C and casein kinase substrate in neurons 3	-2.7520275	down	80708	6.113044	8.154036	9.029374	5.2538924	2.7431726	1.6272321	chr2	91256165	91264679
Hist2h4	"histone cluster 2, H4"	-2.7554321	down	97122	103.40562	109.932045	78.272095	32.314846	34.02597	42.009537	chr3	96262970	96263317
Sipa1l1	signal-induced proliferation-associated 1 like 1	-2.760284	down	217692	33.67765	25.564249	33.166046	21.109169	9.906409	7.051382	chr12	82169420	82451784
Me1	"malic enzyme 1, NADP(+)-dependent, cytosolic"	-2.7619634	down	17436	56.656498	28.624256	37.92931	24.17206	12.023893	10.909393	chr9	86581363	86695914
Arhgap33	Rho GTPase activating protein 33	-2.7682564	down	233071	13.758088	15.870319	14.786887	5.5614595	5.3042865	5.6032543	chr7	30522226	30535009
Scarna9	small Cajal body-specific RNA 9	-2.7752383	down	100216535	107.036415	105.66242	93.66189	73.603455	21.471937	34.056427	chr9	15326289	15326330
Fam20b	"family with sequence similarity 20, member B"	-2.8017468	down	215015	48.725067	36.286312	33.61328	24.054853	9.709693	12.565097	chr1	156678571	156718910
Sspn	sarcospan	-2.8061068	down	16651	7.589634	12.013904	8.317724	3.3025365	3.2930167	3.427754	chr6	145934147	145965225
Fam188b	"family with sequence similarity 188, member B"	-2.8138528	down	330323	5.570667	5.239285	6.415655	3.5452173	1.931156	1.3332462	chr6	55203383	55320222
Tiam1	T cell lymphoma invasion and metastasis 1	-2.8167639	down	21844	18.339071	17.40584	17.404802	9.482665	6.1019316	4.666018	chr16	89787111	90143814
Gpc6	glypican 6	-2.852323	down	23888	67.27018	46.906315	52.42359	38.28452	13.878567	14.570383	chr14	116925315	117979529
Lrrc17	leucine rich repeat containing 17	-2.860971	down	74511	101.66435	86.615814	93.31484	58.477074	25.88844	25.173239	chr5	21543527	21575902
Ror2	receptor tyrosine kinase-like orphan receptor 2	-2.878652	down	26564	5.303729	6.931135	8.329173	3.4395242	2.1782374	1.8606764	chr13	53109317	53286109
Asb13	ankyrin repeat and SOCS box-containing 13	-2.8973908	down	142688	8.616528	10.694417	10.630399	5.4031105	2.480142	3.2640123	chr13	3634076	3651779
Slc16a4	"solute carrier family 16 (monocarboxylic acid transporters), member 4"	-2.9058492	down	229699	21.141111	25.964119	22.55471	13.210339	5.829411	7.115983	chr3	107291292	107312116
Jph1	junctophilin 1	-2.9070628	down	57339	7.4859877	10.624508	14.5554695	6.265252	2.8397875	2.8764107	chr1	16994940	17097889
Sfrp2	secreted frizzled-related protein 2	-2.9193165	down	20319	11.985573	9.554013	14.124058	5.5633526	5.4020505	2.349198	chr3	83766321	83774314
Angptl1	angiopoietin-like 1	-2.9227376	down	72713	16.549282	17.962332	19.402481	6.3838005	6.9499393	5.654884	chr1	156839023	156861079
Nespos	neuroendocrine secretory protein opposite strand	-2.9238837	down	56802	36.624393	43.7631	25.334288	19.46254	9.961133	9.100243	chr2	174281237	174295436
Edil3	EGF-like repeats and discoidin I-like domains 3	-2.9284563	down	13612	24.001762	19.585033	17.95819	10.06047	8.385744	4.3272133	chr13	88821472	89323225
Tenm3	teneurin transmembrane protein 3	-2.928977	down	23965	16.224539	26.323633	23.677094	12.537048	3.9514968	8.822595	chr8	48225665	48674690
Cacna1d	"calcium channel, voltage-dependent, L type, alpha 1D subunit"	-2.9385242	down	12289	5.598026	6.4809813	5.1529675	3.7734258	1.2197345	1.738594	chr14	30039939	30491156
Chst11	carbohydrate sulfotransferase 11	-2.9521818	down	58250	190.80257	156.95854	135.37564	110.86652	34.028126	45.36238	chr10	82985497	83195891
Snord82	"small nucleolar RNA, C/D box 82"	-3.0065122	down	80828	29.057974	20.95765	15.68436	5.4150176	2.270904	9.678005	chr1	86356260	86356327
Eif5a2	eukaryotic translation initiation factor 5A2	-3.0120828	down	208691	24.796453	23.020296	19.262894	13.637441	6.43794	4.977323	chr3	28781311	28798846
Map1a	microtubule-associated protein 1 A	-3.0169964	down	17754	21.125568	20.48691	24.998192	14.77477	4.2549167	6.806303	chr2	121289602	121310832
Lrig3	leucine-rich repeats and immunoglobulin-like domains 3	-3.0583386	down	320398	14.280958	22.422394	18.79709	11.642376	4.178464	4.6975265	chr10	125966219	126015359
Plod2	"procollagen lysine, 2-oxoglutarate 5-dioxygenase 2"	-3.0752811	down	26432	257.73703	200.81844	141.04085	101.63161	50.995388	52.59755	chr9	92542223	92608427
Map9	microtubule-associated protein 9	-3.089328	down	213582	5.306123	7.028495	6.758902	3.0816956	1.6164659	1.8638959	chr3	82358044	82395268
5-Sep	septin 5	-3.09611	down	18951	105.868904	86.16876	81.956894	48.597355	20.142897	27.949514	chr16	18621811	18629938
2610203C20Rik	RIKEN cDNA 2610203C20 gene	-3.0977979	down	100042464	39.164143	61.191353	61.89935	31.084095	13.47387	12.939838	chr9	41581339	41592487
Cd24a	CD24a antigen	-3.1138818	down	12484	439.5761	300.3518	291.48035	190.25917	87.07466	83.557304	chr10	43579169	43584265
4931430N09Rik	RIKEN cDNA 4931430N09 gene	-3.1479883	down	74363	12.6508875	13.344454	14.617427	7.752816	2.4068646	4.6040144	chr6	118880158	118885543
Slc35e3	"solute carrier family 35, member E3"	-3.1533504	down	215436	66.78955	42.578693	50.929356	33.395084	13.908043	10.80086	chr10	117733678	117746358
Phyh	phytanoyl-CoA hydroxylase	-3.1547163	down	16922	42.81187	46.31024	27.630955	17.035748	11.356369	9.795118	chr2	4918996	4938743
9430037G07Rik	RIKEN cDNA 9430037G07 gene	-3.1780648	down	320692	11.517633	11.151535	7.2128835	6.603728	2.0414548	2.3251135	chr9	88595325	88599243
Loxl3	lysyl oxidase-like 3	-3.2039404	down	16950	105.78808	80.533325	76.34402	50.992805	20.464287	20.581768	chr6	83034224	83052564
Phxr4	per-hexamer repeat gene 4	-3.2071645	down	18689	90.81398	87.93813	68.98133	49.491547	22.326212	16.41368	chr9	13431361	13432740
Amacr	alpha-methylacyl-CoA racemase	-3.2120962	down	17117	23.893602	24.280146	11.856645	6.0624723	5.7258883	6.493679	chr15	10981756	10996624
Nrk	Nik related kinase	-3.2412646	down	27206	122.90026	113.89088	91.74752	73.512985	19.998447	27.860365	chrX	138914430	139009090
BC002163	NADH dehydrogenase Fe-S protein 5 pseudogene	-3.2889566	down	170658	18.977814	13.572372	6.7462215	5.037261	3.515537	2.995409	chr16	42875893	43075511
Trpv4	"transient receptor potential cation channel, subfamily V, member 4"	-3.2895632	down	63873	111.24511	114.70405	86.26742	67.91321	18.666462	26.49292	chr5	114622154	114658421
Fam211b	"family with sequence similarity 211, member B"	-3.3044066	down	192734	17.269262	13.006245	7.7197924	5.3974185	2.8192575	3.4299226	chr10	75550125	75560330
Acan	aggrecan	-3.3214576	down	11595	406.9303	395.29388	247.87198	222.06659	60.004604	88.68867	chr7	79053483	79115099
Hip1r	huntingtin interacting protein 1 related	-3.340739	down	29816	18.083904	12.793189	12.071593	9.087766	2.7551153	3.2491164	chr5	123973628	124003215
Tspan2	tetraspanin 2	-3.3603106	down	70747	20.65059	14.083094	9.107645	7.4815845	2.8618596	3.5408773	chr3	102734770	102772310
Aff3	"AF4/FMR2 family, member 3"	-3.3812857	down	16764	19.64553	24.799807	21.13997	11.798428	3.5693479	6.870881	chr1	38177327	38664955
Ldlr	low density lipoprotein receptor	-3.4052062	down	16835	37.51029	37.211014	29.474915	21.414425	5.10206	10.3573	chr9	21723576	21749918
9330159M07Rik	RIKEN cDNA 9330159M07 gene	-3.4063582	down	319673	25.203945	15.36703	16.070265	9.677953	3.8283403	4.616053	chr9	88841798	88858870
Car9	carbonic anhydrase 9	-3.4129555	down	230099	5.3047433	7.1799164	6.320529	1.9539498	1.8918405	1.7791052	chr4	43507026	43513725
Fgfr3	fibroblast growth factor receptor 3	-3.414348	down	14184	116.19973	82.74772	78.466385	63.653286	17.439552	18.544687	chr5	33721724	33737068
Stxbp6	syntaxin binding protein 6 (amisyn)	-3.4265416	down	217517	25.374153	20.426208	16.954695	14.121002	4.4987526	3.7342005	chr12	44852486	45074483
AF357355	snoRNA AF357355	-3.5011222	down	100303646	24.73793	24.613955	19.257486	8.442675	0	2.8374724	chr12	109654627	109654697
Itm2a	integral membrane protein 2A	-3.5079165	down	16431	298.68982	316.33542	207.41745	173.92557	41.167706	68.86526	chrX	107397195	107403360
Hoxa5	homeobox A5	-3.5225894	down	15402	18.52552	14.046899	13.946162	7.646278	3.784437	3.1161804	chr6	52201754	52204587
Shox2	short stature homeobox 2	-3.523086	down	20429	95.666855	58.031948	56.22466	30.79352	16.273426	15.470412	chr3	66971727	66981771
Bnc2	basonuclin 2	-3.5234292	down	242509	20.871246	17.324121	17.395151	11.831987	3.385545	3.8985164	chr4	84272542	84675086
Slc35g1	"solute carrier family 35, member G1"	-3.5458274	down	240660	23.314392	18.952623	17.987576	11.113246	5.6688304	3.0735028	chr19	38395980	38405607
Gm14492	predicted gene 14492	-3.592144	down	677289	8.945888	11.601067	9.366875	5.1188984	1.6865988	2.6382804	chr7	142491080	142506771
Trerf1	transcriptional regulating factor 1	-3.612328	down	224829	11.488392	9.410866	13.096915	5.6531105	2.281088	2.5300033	chr17	47140942	47359458
Cdc42ep5	CDC42 effector protein (Rho GTPase binding) 5	-3.6651266	down	58804	16.3355	23.744968	12.332904	4.3014646	2.8668063	8.557409	chr7	4151260	4164699
Fbln7	fibulin 7	-3.6656795	down	70370	66.10303	42.733566	30.653555	20.029074	9.077372	10.501248	chr2	128863932	128897034
Dact3	"dapper homolog 3, antagonist of beta-catenin (xenopus)"	-3.7189875	down	629378	23.74493	19.070616	20.662691	14.837372	3.204191	4.1555386	chr7	16875317	16887301
Dmrta1	doublesex and mab-3 related transcription factor like family A1	-3.7231374	down	242523	10.90905	6.7610583	6.563848	5.36125	1.2132304	1.5663106	chr4	89688198	89694766
Lhx2	LIM homeobox protein 2	-3.733255	down	16870	14.185095	6.880115	7.065085	4.5695214	2.6368663	1.1944772	chr2	38339281	38369728
Necab3	N-terminal EF-hand calcium binding protein 3	-3.7501252	down	56846	10.85327	16.232433	9.453102	5.48334	2.2966995	2.7232418	chr2	154544405	154558853
Papss2	3'-phosphoadenosine 5'-phosphosulfate synthase 2	-3.770244	down	23972	341.47366	277.70212	262.17984	213.88583	46.49919	50.658794	chr19	32595715	32667187
3110079O15Rik	RIKEN cDNA 3110079O15 gene	-3.7758706	down	73234	297.28064	231.43025	161.87878	146.85475	39.467724	38.765884	chr1	87470264	87475459
Wwp2	WW domain containing E3 ubiquitin protein ligase 2	-3.7781386	down	66894	174.22934	150.39452	146.94029	101.3252	25.886585	29.561268	chr8	107436398	107558595
Mir453	microRNA 453	-3.8308132	down	100124484	22.439402	27.511957	29.622255	7.41455	9.566599	0	chr12	109735619	109735700
Prickle1	prickle homolog 1 (Drosophila)	-4.037638	down	106042	48.906666	37.162746	38.902603	23.3657	7.6101627	6.5607615	chr15	93499114	93595891
Pygl	liver glycogen phosphorylase	-4.0409465	down	110095	51.058018	41.768864	29.04558	23.932272	5.2419004	8.126979	chr12	70190815	70227683
Mtap7d3	MAP7 domain containing 3	-4.073659	down	320923	28.0987	30.050182	13.861248	9.902158	4.830989	3.930702	chrX	56797953	56822325
Slc16a3	"solute carrier family 16 (monocarboxylic acid transporters), member 3"	-4.075177	down	80879	26.718967	27.467896	23.793312	9.845752	4.5355096	6.2753725	chr11	120948484	120959000
Il16	interleukin 16	-4.115722	down	16170	16.33553	12.287357	17.44662	10.05716	1.89807	2.8577993	chr7	83643063	83745726
H2-DMa	"histocompatibility 2, class II, locus DMa"	-4.117203	down	14998	39.492065	18.257349	13.786459	11.085275	2.8398485	4.9136715	chr17	34122832	34139083
Rap1gap	Rap1 GTPase-activating protein	-4.138415	down	110351	10.526905	9.256862	10.675363	3.4760628	1.6081867	2.8515124	chr4	137664726	137729861
Slc26a2	"solute carrier family 26 (sulfate transporter), member 2"	-4.1401014	down	13521	146.39587	110.86621	89.943	52.849407	18.82639	22.45482	chr18	61196854	61211596
Col9a2	"collagen, type IX, alpha 2"	-4.1524763	down	12840	223.48885	199.63492	122.74049	103.76531	23.844324	33.57186	chr4	121039566	121055325
Gm11714	predicted gene 11714	-4.1833243	down	100503397	18.713472	21.122465	7.7430797	5.9043646	1.8474168	4.1625977	chr11	107428276	107435686
P4ha3	"procollagen-proline, 2-oxoglutarate 4-dioxygenase (proline 4-hydroxylase), alpha polypeptide III"	-4.206687	down	320452	88.444824	84.0011	62.769165	47.93806	11.092	12.795194	chr7	100285520	100319699
Fzd9	frizzled homolog 9 (Drosophila)	-4.2102566	down	14371	19.076149	24.591255	25.340809	12.378205	3.5129056	3.9782884	chr5	135248938	135251047
1700125H03Rik	RIKEN cDNA 1700125H03 gene	-4.2213564	down	73609	19.591543	16.107323	20.382584	9.9153805	2.4707437	3.7906387	chr8	68368459	68375710
Scube3	"signal peptide, CUB domain, EGF-like 3"	-4.2290726	down	268935	28.839329	32.517597	33.180355	17.389803	4.0437016	6.3537445	chr17	28142526	28171345
Mcoln2	mucolipin 2	-4.262426	down	68279	26.39562	22.75614	20.929794	12.963771	4.1565213	3.2720332	chr3	146149833	146195512
Matn4	matrilin 4	-4.448567	down	17183	46.422245	60.256622	46.125908	29.262192	7.8647237	6.916386	chr2	164389393	164405160
Lingo1	leucine rich repeat and Ig domain containing 1	-4.4615545	down	235402	14.572547	6.431468	12.957562	4.1362815	1.490084	2.409593	chr9	56618475	56685253
Cdon	cell adhesion molecule-related/down-regulated by oncogenes	-4.4795165	down	57810	26.755781	31.287209	24.26526	12.273455	4.055334	4.931025	chr9	35421124	35507652
Gp1bb	"glycoprotein Ib, beta polypeptide"	-4.483652	down	14724	33.087288	10.787187	21.21289	8.247837	2.4643986	4.4882507	chr16	18620319	18622403
Gm10664	predicted gene 10664	-4.508561	down	100038489	18.764883	8.799058	5.484011	1.756571	2.534096	2.4106388	chr8	65028417	65037336
Mybl1	myeloblastosis oncogene-like 1	-4.532036	down	17864	30.483145	18.921818	15.377732	10.607887	3.4250336	2.848365	chr1	9668835	9700209
Mir377	microRNA 377	-4.534784	down	723857	65.495766	92.05224	68.97066	41.68304	6.721876	17.28409	chr12	109740510	109740577
Lmcd1	LIM and cysteine-rich domains 1	-4.601097	down	30937	44.734245	27.018023	25.801851	18.424936	5.111637	3.6918883	chr6	112273758	112330423
Wisp3	WNT1 inducible signaling pathway protein 3	-4.6027436	down	327743	9.918105	12.766647	8.194106	2.3138196	2.2085102	2.2614245	chr10	39150971	39163794
Col9a1	"collagen, type IX, alpha 1"	-4.6101213	down	12839	423.85254	372.53815	256.70374	205.95128	36.336323	60.038437	chr1	24177610	24252738
Mia	melanoma inhibitory activity	-4.7038083	down	12587	146.71642	121.45619	91.849915	69.321815	13.421322	18.35766	chr7	27179741	27181149
Lrp8	"low density lipoprotein receptor-related protein 8, apolipoprotein e receptor"	-4.760537	down	16975	26.380018	20.321125	28.143261	15.065855	3.277942	3.0753086	chr4	107802259	107876840
Rian	RNA imprinted and accumulated in nucleus	-4.800756	down	75745	205.25851	260.51816	187.99094	131.03584	23.125017	32.563377	chr12	109603945	109661711
Col9a3	"collagen, type IX, alpha 3"	-4.8030834	down	12841	518.70807	426.63092	312.5422	244.02899	45.74164	60.733006	chr2	180598222	180622185
Kcna6	"potassium voltage-gated channel, shaker-related, subfamily, member 6"	-4.8077974	down	16494	13.229749	22.606394	13.620713	8.090826	2.0260513	2.4285963	chr6	126708329	126740674
Rgma	"RGM domain family, member A"	-4.8214493	down	244058	12.2214	15.065923	13.700182	9.158592	1.48641	1.7955483	chr7	73375520	73419899
Mir140	microRNA 140	-4.8227305	down	387158	39.63389	55.4502	10.373651	0	6.2995086	3.6454763	chr8	107551244	107551313
Snx22	sorting nexin 22	-4.9455376	down	382083	18.930134	21.984623	18.553938	11.898514	2.6837296	2.1711578	chr9	66065176	66069731
Camk1d	calcium/calmodulin-dependent protein kinase ID	-5.00729	down	227541	12.273089	12.276419	6.863973	3.3759832	1.7020239	1.5569745	chr2	5293457	5714664
Kcnq5	"potassium voltage-gated channel, subfamily Q, member 5"	-5.0426764	down	226922	9.529074	10.955635	13.280824	7.574458	1.1477631	1.3507668	chr1	21398403	21961942
Matn1	"matrilin 1, cartilage matrix protein"	-5.0700064	down	17180	298.1893	218.54274	168.70966	122.68763	23.241898	32.131035	chr4	130944385	130955476
Lect1	leukocyte cell derived chemotaxin 1	-5.1046224	down	16840	495.0966	496.49225	276.40118	224.78616	39.296425	62.80337	chr14	79637690	79662170
Mall	"mal, T cell differentiation protein-like"	-5.119157	down	228576	43.28584	25.57673	17.086502	10.883685	3.9253044	3.5847068	chr2	127704390	127729897
Hs3st3a1	heparan sulfate (glucosamine) 3-O-sulfotransferase 3A1	-5.1192746	down	15478	13.202377	13.63451	12.811513	5.531724	1.8989036	1.777288	chr11	64435332	64522835
2610017I09Rik	RIKEN cDNA 2610017I09 gene	-5.1695714	down	66297	7.8494215	9.218402	7.515978	5.158368	0.78094965	1.06129	chr1	42648200	42694825
Chadl	chondroadherin-like	-5.2230816	down	214685	34.897423	39.939884	25.805262	17.303732	3.5037646	4.521761	chr15	81686167	81697287
Prdm6	PR domain containing 6	-5.2431073	down	225518	6.473579	6.601689	11.656404	3.7133393	0.9619317	1.0508562	chr18	53464546	53575857
Dlk1	delta-like 1 homolog (Drosophila)	-5.3370976	down	13386	62.487114	80.67869	54.018456	28.034029	5.71337	12.146536	chr12	109452823	109463336
Nqo1	"NAD(P)H dehydrogenase, quinone 1"	-5.3409863	down	18104	22.88991	13.362161	10.546452	6.0693374	1.591974	2.3797956	chr8	107388225	107403205
Wscd2	WSC domain containing 2	-5.605263	down	320916.chr5.2	14.346313	14.489631	13.338904	8.811687	1.06808	1.8168601	chr5	113550420	113589725
D630003M21Rik	RIKEN cDNA D630003M21 gene	-5.6053686	down	228846	10.954223	14.656321	8.742256	6.2409525	1.0546741	1.3149307	chr2	158182533	158229222
Pamr1	peptidase domain containing associated with muscle regeneration 1	-5.6363707	down	210622	12.402117	11.107396	8.002823	1.9625092	0.95724165	3.5593731	chr2	102550021	102643040
Tgfbi	"transforming growth factor, beta induced"	-5.6390166	down	21810	165.05681	132.89534	135.30229	54.069206	18.519138	17.952368	chr13	56609603	56639339
Ndufa4l2	"NADH dehydrogenase (ubiquinone) 1 alpha subcomplex, 4-like 2"	-5.679404	down	407790	28.722586	35.372654	9.413352	5.7739983	2.563012	3.831372	chr10	127514939	127517156
Sh3tc2	SH3 domain and tetratricopeptide repeats 2	-5.7624216	down	225608	13.17129	8.260642	6.354233	3.705762	0.72102755	1.4686387	chr18	61953075	62015719
Thbs3	thrombospondin 3	-5.8241806	down	21827	80.907036	66.73317	27.246906	12.862413	5.7543283	10.926421	chr3	89215187	89226837
Gfpt2	glutamine fructose-6-phosphate transaminase 2	-5.8279924	down	14584	98.423515	74.73965	82.07819	56.191895	6.6836667	8.820363	chr11	49794155	49838620
Meg3	maternally expressed 3	-5.9343486	down	17263	102.17837	116.78489	91.382095	65.670265	7.8119335	11.046249	chr12	109540996	109571729
Fam198a	"family with sequence similarity 198, member A"	-5.983655	down	245050	10.48842	11.826132	9.917871	2.7785246	0.99546486	2.2546837	chr9	121950988	121980208
Kcnd1	"potassium voltage-gated channel, Shal-related family, member 1"	-5.9894643	down	16506	7.6806917	12.443338	5.63511	1.098867	1.4431617	1.7166029	chrX	7823843	7836503
Rab36	"RAB36, member RAS oncogene family"	-6.0527396	down	76877	7.368014	7.514477	6.463298	1.7011452	0.7703775	1.3373863	chr10	75037089	75054100
Zfpm2	"zinc finger protein, multitype 2"	-6.1234202	down	22762	15.107099	10.537758	12.154706	3.6596391	1.8710648	1.3366542	chr15	40655042	41104592
Kbtbd8	kelch repeat and BTB (POZ) domain containing 8	-6.2710805	down	243574	16.293793	9.572876	5.1600127	3.370654	0.9199577	1.1430384	chr6	95117906	95129787
Matn3	matrilin 3	-6.6103554	down	17182	315.2211	247.18787	152.98682	130.731	15.995482	21.43387	chr12	8947929	8972028
Gdf5	growth differentiation factor 5	-6.652517	down	14563	9.709568	6.633959	13.52813	5.537467	0.66704744	0.8702398	chr2	155941025	155945364
Gdf10	growth differentiation factor 10	-6.6866913	down	14560	42.91894	34.404297	25.630953	13.310803	2.3387868	4.416233	chr14	33923587	33935282
Efemp1	epidermal growth factor-containing fibulin-like extracellular matrix protein 1	-6.687193	down	216616	12.909217	12.583859	6.471668	2.4772959	1.811191	0.85096294	chr11	28853205	28926743
Metrn	"meteorin, glial cell differentiation regulator"	-6.794732	down	70083	11.47487	14.923328	12.9509945	0.88892215	4.646537	1.8589206	chr17	25794571	25797045
Slc27a6	"solute carrier family 27 (fatty acid transporter), member 6"	-6.827647	down	225579	25.00323	17.693365	14.524217	4.073987	2.9743562	1.8093709	chr18	58556240	58612869
S100b	"S100 protein, beta polypeptide, neural"	-6.8782387	down	20203	94.10507	70.77976	41.328537	26.241488	4.603824	7.6048007	chr10	76253836	76261319
Rtl1	retrotransposon-like 1	-7.1429744	down	353326	33.736946	49.530647	44.738605	24.9841	2.1373215	4.1720095	chr12	109589193	109600330
Kif26b	kinesin family member 26B	-7.2269297	down	269152	16.328175	21.964897	19.586443	9.094106	1.3471265	1.6498593	chr1	178529125	178932857
9530059O14Rik	RIKEN cDNA 9530059O14 gene	-7.3678865	down	319626	16.432459	9.248721	9.871805	4.8522687	0.91934216	0.91323894	chr9	122572501	122679596
Magel2	"melanoma antigen, family L, 2"	-7.4011865	down	27385	79.33657	84.17278	49.31728	24.152424	5.7634788	6.337954	chr7	62376979	62381640
Mirg	miRNA containing gene	-7.4048543	down	100040724	40.24363	54.71912	50.010803	21.87044	2.84968	4.726626	chr12	109729764	109749457
AF357426	snoRNA AF357426	-7.4831786	down	449561	95.340805	64.181076	109.104324	43.838905	1.8438385	1.1025203	chr12	109642838	109642904
Tcfl5	transcription factor-like 5 (basic helix-loop-helix)	-7.5673933	down	277353	20.188726	17.62954	9.277399	4.188104	1.2026706	1.6429621	chr2	180621957	180642691
Sox8	SRY-box containing gene 8	-7.616287	down	20681	20.399942	20.585787	22.13251	13.405447	1.3280394	1.2833924	chr17	25565893	25570686
Ncmap	noncompact myelin associated protein	-7.7032256	down	230822	62.6943	55.58266	36.15033	22.19447	2.4839532	5.4291	chr4	135369577	135398227
Mir1188	microRNA 1188	-7.7361603	down	100316669	41.636097	73.34584	65.18139	15.770714	8.699077	0	chr12	109611822	109611941
Prelp	proline arginine-rich end leucine-rich repeat	-7.9859047	down	116847	392.07816	338.1857	226.39226	183.06458	15.004863	23.304243	chr1	133910304	133921401
Colgalt2	collagen beta(1-O)galactosyltransferase 2	-8.022527	down	269132	58.54445	41.328835	32.045883	15.728521	2.734669	3.7917476	chr1	152399867	152510695
Kctd4	potassium channel tetramerisation domain containing 4	-8.310408	down	67516	48.653465	28.503845	16.229475	8.878549	2.52401	1.9005351	chr14	75955003	75965217
Klk10	kallikrein related-peptidase 10	-8.6462	down	69540	33.526142	22.98876	20.094635	10.953919	1.596677	1.4878916	chr7	43781054	43785410
A630012P03Rik	RIKEN cDNA A630012P03 gene	-8.756994	down	100504594	10.675204	9.099109	8.874075	3.3045936	0.3539478	1.1918726	chrX	52575843	52619047
Cbr2	carbonyl reductase 2	-9.251784	down	12409	23.551281	26.43196	25.653502	8.806511	1.5124533	1.6443074	chr11	120729485	120732021
Cxcr1	chemokine (C-X-C motif) receptor 1	-9.405697	down	227288	7.90615	5.0413074	9.242246	3.4283607	0	0.29872558	chr1	74191786	74194631
Efcab1	EF hand calcium binding domain 1	-9.542156	down	66793	31.711788	22.649422	17.820507	13.05104	1.2261754	0.999804	chr16	14906646	14938120
LOC100861925	uncharacterized LOC100861925	-9.557451	down	100861925	28.85405	30.400036	26.714708	15.589567	1.2574492	1.4870824	chr8	45628185	45649302
Gm973	predicted gene 973	-9.565984	down	381260	23.19523	15.387582	11.295914	4.7925806	0.95187205	1.0964981	chr1	59516264	59634509
C1qtnf3	C1q and tumor necrosis factor related protein 3	-9.589143	down	81799	311.76144	213.25153	62.02333	33.699806	10.579284	14.246268	chr15	10952332	10980162
2900092D14Rik	RIKEN cDNA 2900092D14 gene	-9.653355	down	73100	24.504745	18.08116	19.890604	9.645373	1.0370861	1.0636775	chr1	42700336	42703176
Gm10754	predicted gene 10754	-10.353389	down	100038699	33.837578	20.403185	12.452728	10.400189	0.8850667	0.9140105	chr10	97681414	97967090
Fgfr4	fibroblast growth factor receptor 4	-10.416557	down	14186	19.003431	15.90668	19.705309	7.9354844	0.87537074	0.8239694	chr13	55152818	55168759
Zfp648	zinc finger protein 648	-11.132606	down	100503355	15.952222	28.061438	7.316953	1.8248874	0.65816295	2.1466224	chr1	154201187	154205674
Mir3070b	microRNA 3070b	-11.465069	down	100526519	62.136192	114.30565	65.17462	14.913583	0	2.188148	chr12	109588592	109588680
Mfi2	antigen p97 (melanoma associated) identified by monoclonal antibodies 133.2 and 96.5	-11.85906	down	30060	57.46951	44.788124	21.267935	7.4234467	2.0970285	2.289915	chr16	31878810	31899019
Car12	carbonic anyhydrase 12	-11.999707	down	76459	45.174175	31.63811	29.928406	11.820335	1.7035127	1.3352159	chr9	66713686	66766845
Gpr64	G protein-coupled receptor 64	-12.154573	down	237175	17.810925	17.370258	8.234363	5.90371	0.52379555	0.49827704	chrX	160390690	160498070
Phlda2	"pleckstrin homology-like domain, family A, member 2"	-13.188938	down	22113	20.568989	17.963802	28.501654	9.295288	0	0.91117376	chr7	143501548	143502524
Pou3f3	"POU domain, class 3, transcription factor 3"	-14.712238	down	18993	11.942403	6.2221365	8.974673	2.9317505	0.1007973	0.5479235	chr1	42697146	42700209
Scrg1	scrapie responsive gene 1	-16.626045	down	20284	153.49025	84.06592	27.50931	11.009935	1.3236127	5.756015	chr8	57455923	57477585
Otogl	otogelin-like	-17.6756	down	628870	15.1566515	7.729761	7.500615	2.4632928	0.1326645	0.52884346	chr10	107762310	107912134
Epyc	epiphycan	-17.884228	down	13516	311.36304	186.35672	84.72575	38.66353	4.2062116	5.739562	chr10	97644068	97681900
Fam180a	"family with sequence similarity 180, member A"	-18.189919	down	208164	54.10728	33.798397	23.135286	7.1622224	0.60636705	1.7579453	chr6	35312746	35326141
Luzp2	leucine zipper protein 2	-19.407707	down	233271	7.960755	5.0657935	5.2999587	2.5064335	0.052586913	0.17151414	chr7	54835245	55268888
Rlbp1	retinaldehyde binding protein 1	-25.96992	down	19771	19.779968	9.750103	6.126705	1.2205498	0.14019199	0.30482754	chr7	79374870	79387027
Cmtm5	CKLF-like MARVEL transmembrane domain containing 5	-28.474644	down	67272	59.204655	61.392754	65.28787	23.841934	1.0306216	0.26144302	chr14	54936470	54939277
