# Supplementary material for: Key pathways regulated by HoxA9,10,11/HoxD9,10,11 during limb development
Source: BMC Dev Biol. 2015 Jul 19;15:28. doi: 10.1186/s12861-015-0078-5 (PMC4506574; doi:10.1186/s12861-015-0078-5)
Supplement: Additional file 4: Table S4. — Functional enrichment analysis of hypertrophic versus proliferative. [file 12861_2015_78_MOESM4_ESM.xls]

		Higher Hypertrophic Compared to Proliferative					
							
							
Category	ID	Name	Source	p-value	Hit Count in Query List	Hit Count in Genome	Hit in Query List
GO: Molecular Function	GO:0003779	actin binding	 	2.65E-07	24	392	"MYH9,MAP1B,MYO1E,IQGAP2,MYO10,MTSS1,TMOD3,MARCKSL1,SSFA2,DBN1,S100A4,SHROOM4,FMN1,MICAL3,PLS3,LIMA1,EPS8L2,MYO1B,GSN,OPHN1,FHOD1,TMSB4X,MACF1,MARCKS"
GO: Molecular Function	GO:0008092	cytoskeletal protein binding	 	1.36E-06	35	792	"KIF21B,MYH9,MAP1B,MYO1E,IQGAP2,MYO10,MTSS1,TMOD3,MARCKSL1,SSFA2,DBN1,FABP3,S100A4,SHROOM4,PTPN4,GABARAPL1,FMN1,MICAL3,MAP1LC3B,PLS3,LIMA1,EPS8L2,BCL2L11,MYO1B,GSN,OPHN1,FHOD1,TMSB4X,MACF1,ARHGEF2,FBLIM1,FYN,MARCKS,HSPB7,CHP1"
GO: Molecular Function	GO:1901681	sulfur compound binding	 	5.17E-06	16	229	"CFH,ACADM,NELL2,SERPINE2,CHST15,GPC2,GPC1,DPYSL3,GPX3,SEMA5A,GSS,GSTM1,CD34,PCSK6,LPL,SLIT1"
GO: Molecular Function	GO:0032403	protein complex binding	 	6.59E-06	37	924	"CDKN1A,KIF21B,HMGN5,PLK2,MYH9,MAP1B,MYO1E,MYO10,ADAM9,SRC,MTSS1,TMOD3,ITGA2,ITPR1,SHROOM4,GABARAPL1,FMN1,PIK3R1,GNAI1,DMP1,MAP1LC3B,GPC1,LIMA1,EPS8L2,RAP1B,BCL2L11,SMURF1,MYO1B,ARRB1,PAK1,MACF1,ARHGEF2,FYN,CDH2,CTSL,MARCKS,CHP1"
GO: Molecular Function	GO:0043394	proteoglycan binding	 	1.19E-05	6	29	"CFH,GPC2,GPC1,SEMA5A,SLIT1,CTSL"
GO: Molecular Function	GO:0051015	actin filament binding	 	1.35E-05	10	99	"MYH9,MYO1E,MYO10,MTSS1,SHROOM4,LIMA1,EPS8L2,MYO1B,MACF1,MARCKS"
GO: Molecular Function	GO:0043395	heparan sulfate proteoglycan binding	 	2.45E-05	5	20	"CFH,GPC2,GPC1,SEMA5A,SLIT1"
GO: Molecular Function	GO:0005102	receptor binding	 	8.22E-05	46	1405	"RERG,ABCA1,INHBA,METRNL,ADAM9,SRC,MTSS1,SSFA2,ITGA2,USP20,GAB2,S100A4,SOCS2,BMP3,SRPX2,SERPINE2,CADM1,SEMA6D,KITLG,GABARAPL1,PTPRJ,PIK3R1,GNAI1,VAV3,BMP8A,DMP1,MAP1LC3B,CXCL12,SEMA4D,ANGPT1,NRBF2,OSTN,LAMA4,SEMA5A,ECM1,OPHN1,EFNA1,ARRB1,DKK1,NETO2,LPL,SLIT1,LRP4,FYN,CDH5,SMAD6"
GO: Molecular Function	GO:0004725	protein tyrosine phosphatase activity	 	1.14E-04	9	103	"PTPN4,PTPN12,PTPN13,PTPRE,PTPRJ,PTPRZ1,DUSP1,PTP4A3,UBASH3B"
GO: Molecular Function	GO:0034185	apolipoprotein binding	 	1.68E-04	4	16	"ABCA1,VLDLR,LPL,LRP4"
GO: Molecular Function	GO:0004726	non-membrane spanning protein tyrosine phosphatase activity	 	3.17E-04	3	8	"PTPN4,PTPN12,DUSP1"
GO: Molecular Function	GO:0004906	interferon-gamma receptor activity	 	3.40E-04	2	2	"IFNGR1,IFNGR2"
GO: Molecular Function	GO:0001948	glycoprotein binding	 	3.51E-04	8	95	"CFH,GPC2,GPC1,VLDLR,SEMA5A,SLIT1,FYN,CTSL"
GO: Molecular Function	GO:0005509	calcium ion binding	 	4.58E-04	26	694	"GALNT3,PCDH17,EHD4,S100A4,NELL2,HEG1,PLA2G12A,RASGRP3,HRC,DMP1,PLS3,VLDLR,PGS1,ANXA3,FAT3,CBLB,PCDHB16,GSN,CD93,SLIT1,LRP4,MACF1,CD97,CDH2,CDH5,CHP1"
GO: Molecular Function	GO:0000146	microfilament motor activity	 	5.13E-04	4	21	"MYH9,MYO1E,MYO10,MYO1B"
GO: Molecular Function	GO:0030215	semaphorin receptor binding	 	8.96E-04	3	11	"SEMA6D,SEMA4D,SEMA5A"
GO: Molecular Function	GO:0005516	calmodulin binding	 	1.46E-03	10	175	"MYH9,MYO1E,IQGAP2,MYO10,DAPK2,MARCKSL1,PIK3R1,MYO1B,ATP2B4,MARCKS"
GO: Molecular Function	GO:0030676	Rac guanyl-nucleotide exchange factor activity	 	1.51E-03	3	13	"VAV3,EPS8L2,ARHGEF2"
GO: Molecular Function	GO:0030898	actin-dependent ATPase activity	 	1.51E-03	3	13	"MYH9,MYO10,MYO1B"
GO: Molecular Function	GO:0035591	signaling adaptor activity	 	1.75E-03	6	70	"SRC,CHN2,GAB2,SOCS2,PIK3R1,VAV3"
GO: Molecular Function	GO:0005543	phospholipid binding	 	1.84E-03	14	311	"LPAR3,ABCA1,MAP1B,MYO1E,IQGAP2,MYO10,GAB2,ITPR1,PREX1,WDFY1,ANXA3,MYO1B,OPHN1,SH3PXD2B"
GO: Molecular Function	GO:0004720	protein-lysine 6-oxidase activity	 	1.95E-03	2	4	"LOXL4,LOX"
GO: Molecular Function	GO:0043236	laminin binding	 	2.07E-03	4	30	"ADAM9,ITGA2,GPC1,ECM1"
GO: Molecular Function	GO:0008017	microtubule binding	 	2.11E-03	10	184	"KIF21B,MAP1B,TMOD3,GABARAPL1,FMN1,MAP1LC3B,BCL2L11,MACF1,ARHGEF2,CHP1"
GO: Molecular Function	GO:0050840	extracellular matrix binding	 	2.14E-03	5	50	"ADAM9,ITGA2,DMP1,GPC1,ECM1"
GO: Molecular Function	GO:0005159	insulin-like growth factor receptor binding	 	2.34E-03	3	15	"SOCS2,PIK3R1,ARRB1"
GO: Molecular Function	GO:1900750	oligopeptide binding	 	2.34E-03	3	15	"GPX3,GSS,GSTM1"
GO: Molecular Function	GO:0070696	transmembrane receptor protein serine/threonine kinase binding	 	2.34E-03	3	15	"INHBA,BMP3,SMAD6"
GO: Molecular Function	GO:0043295	glutathione binding	 	2.34E-03	3	15	"GPX3,GSS,GSTM1"
GO: Molecular Function	GO:0004721	phosphoprotein phosphatase activity	 	2.47E-03	10	188	"PTPN4,PTPN12,PTPN13,PTPRE,PTPRJ,PTPRZ1,DUSP1,PPM1E,PTP4A3,UBASH3B"
GO: Molecular Function	GO:0005547	"phosphatidylinositol-3,4,5-trisphosphate binding"	 	2.63E-03	4	32	"IQGAP2,MYO10,GAB2,MYO1B"
GO: Molecular Function	GO:0005070	SH3/SH2 adaptor activity	 	2.77E-03	5	53	"SRC,CHN2,GAB2,SOCS2,VAV3"
GO: Molecular Function	GO:0033612	receptor serine/threonine kinase binding	 	2.84E-03	3	16	"INHBA,BMP3,SMAD6"
GO: Molecular Function	GO:0004197	cysteine-type endopeptidase activity	 	2.85E-03	6	77	"LGMN,USP20,CAPN5,CASP6,CASP7,CTSL"
GO: Molecular Function	GO:0004904	interferon receptor activity	 	3.21E-03	2	5	"IFNGR1,IFNGR2"
GO: Molecular Function	GO:0046935	1-phosphatidylinositol-3-kinase regulator activity	 	3.21E-03	2	5	"PIK3R1,PIK3R3"
GO: Molecular Function	GO:0005507	copper ion binding	 	3.81E-03	5	57	"F5,COMMD1,LOXL4,GPC1,LOX"
GO: Molecular Function	GO:0005080	protein kinase C binding	 	4.11E-03	5	58	"ADAM9,SRC,NELL2,PEA15,MARCKS"
GO: Molecular Function	GO:0030674	"protein binding, bridging"	 	4.26E-03	8	140	"SRC,MTSS1,CHN2,GAB2,SOCS2,PIK3R1,VAV3,ARRB1"
GO: Molecular Function	GO:0048306	calcium-dependent protein binding	 	4.42E-03	5	59	"S100A4,CLN3,VLDLR,ANXA3,CHP1"
GO: Molecular Function	GO:0016791	phosphatase activity	 	4.87E-03	12	275	"PTPN4,PTPN12,PTPN13,PTPRE,PTPRJ,PTPRZ1,ALPL,DUSP1,PPM1E,PTP4A3,ENTPD3,UBASH3B"
GO: Molecular Function	GO:0008289	lipid binding	 	5.07E-03	21	619	"LPAR3,ABCA1,IRX5,MAP1B,MYO1E,IQGAP2,MYO10,STARD10,FNBP1L,GAB2,FABP3,ITPR1,RASGRP3,PREX1,WDFY1,ANXA3,MYO1B,OPHN1,SH3PXD2B,GPIHBP1,LPL"
GO: Molecular Function	GO:0015631	tubulin binding	 	6.67E-03	11	251	"KIF21B,MAP1B,TMOD3,GABARAPL1,FMN1,MAP1LC3B,BCL2L11,MACF1,ARHGEF2,FYN,CHP1"
GO: Molecular Function	GO:0060090	"binding, bridging"	 	6.93E-03	8	152	"SRC,MTSS1,CHN2,GAB2,SOCS2,PIK3R1,VAV3,ARRB1"
GO: Molecular Function	GO:0030331	estrogen receptor binding	 	7.11E-03	4	42	"RERG,SRC,PIK3R1,ARRB1"
GO: Molecular Function	GO:0019838	growth factor binding	 	7.48E-03	7	123	"WISP1,SRPX2,KAZALD1,GPC1,FLT4,IGFBP3,PCSK6"
GO: Molecular Function	GO:0017124	SH3 domain binding	 	7.80E-03	7	124	"ADAM9,MTSS1,ELMO1,PTPN12,FMN1,DPYSL3,ADAM12"
GO: Molecular Function	GO:0005518	collagen binding	 	8.07E-03	5	68	"ADAM9,ITGA2,GPC1,PAK1,CTSL"
GO: Molecular Function	GO:0003924	GTPase activity	 	8.14E-03	10	223	"RERG,EHD4,TUBB6,RAB43,GNAI1,RAB29,GNG11,GNGT2,RAP1B,RND3"
GO: Molecular Function	GO:0051219	phosphoprotein binding	 	8.57E-03	5	69	"SRC,PIK3R1,DPYSL3,CBLB,ARRB1"
GO: Molecular Function	GO:0070697	activin receptor binding	 	8.67E-03	2	8	"INHBA,SMAD6"
GO: Molecular Function	GO:0001758	retinal dehydrogenase activity	 	8.67E-03	2	8	"AKR1B10,ALDH1A3"
GO: Molecular Function	GO:0008889	glycerophosphodiester phosphodiesterase activity	 	8.67E-03	2	8	"ENPP6,GDPD1"
GO: Molecular Function	GO:0005096	GTPase activator activity	 	8.82E-03	11	261	"IQGAP2,CHN2,RASGRP3,VAV3,PREX1,RASAL2,RGS3,OPHN1,ARHGDIB,ARRB1,ARHGAP12"
GO: Molecular Function	GO:0005319	lipid transporter activity	 	9.65E-03	6	99	"ABCA1,SPNS2,FABP3,ANO1,ATP10D,ANO6"
GO: Molecular Function	GO:0042578	phosphoric ester hydrolase activity	 	9.73E-03	15	415	"ENPP6,GDPD1,PDE9A,PTPN4,PTPN12,PTPN13,PTPRE,PTPRJ,PTPRZ1,ALPL,DUSP1,PPM1E,PTP4A3,ENTPD3,UBASH3B"
							
							
GO: Biological Process	GO:0007155	cell adhesion	 	1.99E-09	49	1067	"MYH9,MYO10,ADAM9,SRC,MTSS1,TNIP1,ITGA2,F5,PCDH17,CITED2,WISP1,SRPX2,SERPINE2,CADM1,KITLG,PTPRJ,FMN1,PIK3R1,SPON1,VAV3,DMP1,PREX1,CXCL12,KIAA1462,SEMA4D,ANGPT1,BCL2L11,HYAL1,FAT3,IBSP,LAMA4,SEMA5A,ADAM12,PCDHB16,GSN,CD93,RND3,ARHGDIB,EFNA1,EPHA2,CD34,MACF1,CD97,UBASH3B,FBLIM1,CDH2,CDH5,PRKX,SMAD6"
GO: Biological Process	GO:0022610	biological adhesion	 	2.70E-09	49	1077	"MYH9,MYO10,ADAM9,SRC,MTSS1,TNIP1,ITGA2,F5,PCDH17,CITED2,WISP1,SRPX2,SERPINE2,CADM1,KITLG,PTPRJ,FMN1,PIK3R1,SPON1,VAV3,DMP1,PREX1,CXCL12,KIAA1462,SEMA4D,ANGPT1,BCL2L11,HYAL1,FAT3,IBSP,LAMA4,SEMA5A,ADAM12,PCDHB16,GSN,CD93,RND3,ARHGDIB,EFNA1,EPHA2,CD34,MACF1,CD97,UBASH3B,FBLIM1,CDH2,CDH5,PRKX,SMAD6"
GO: Biological Process	GO:0030155	regulation of cell adhesion	 	4.88E-09	25	345	"MYO10,ADAM9,SRC,ITGA2,CITED2,SERPINE2,PTPRJ,FMN1,PIK3R1,VAV3,DMP1,PREX1,CXCL12,SEMA4D,ANGPT1,HYAL1,LAMA4,SEMA5A,GSN,ARHGDIB,EFNA1,EPHA2,MACF1,UBASH3B,PRKX"
GO: Biological Process	GO:0006928	movement of cell or subcellular component	 	1.52E-08	64	1703	"KIF21B,MYH9,PRR5L,TP53INP1,MAP1B,MYO1E,MYO10,UNC5B,SPNS2,ADAM9,SRC,MTSS1,TMOD3,ITGA2,FNBP1L,ELMO1,GAB2,CITED2,SRPX2,SERPINE2,SEMA6D,KITLG,PTPRJ,PIK3R1,CLN3,SEMA3B,VAV3,PREX1,CXCL12,GPC1,COL4A5,COL5A2,SEMA4D,DPYSL3,SCHIP1,SATB2,FLT4,ANGPT1,HYAL1,ANXA3,FAT3,LAMA4,IFITM1,SEMA5A,MYO1B,ZSWIM6,ECM1,OPHN1,SLC7A8,ARHGDIB,EFNA1,IGFBP3,FRMD6,ANO6,EPHA2,CD34,SLIT1,PAK1,MACF1,CD97,LGR6,FYN,CDH2,PRKX"
GO: Biological Process	GO:0023056	positive regulation of signaling	 	2.32E-08	50	1188	"SOX4,LPAR3,PLK2,PRR5L,TP53INP1,INHBA,UNC5B,STARD10,CYP27B1,SRC,ITGA2,LY96,CHN2,PTGIS,GAB2,CITED2,S100A4,SOCS2,SERPINE2,KITLG,GADD45G,PTPRJ,TRIM8,VAV3,ALDH1A3,GAREM,SEMA4D,FLT4,RAP1B,RBPMS,ANGPT1,BCL2L11,TNIP2,HIPK2,SEMA5A,ANKRD6,ECM1,LGALS9,EFNA1,ARRB1,IGFBP3,DKK1,PAK1,STEAP3,MACF1,LGR6,TRIM13,FYN,CDH2,PEA15"
GO: Biological Process	GO:0010647	positive regulation of cell communication	 	2.87E-08	50	1196	"SOX4,LPAR3,PLK2,PRR5L,TP53INP1,INHBA,UNC5B,STARD10,CYP27B1,SRC,ITGA2,LY96,CHN2,PTGIS,GAB2,CITED2,S100A4,SOCS2,SERPINE2,KITLG,GADD45G,PTPRJ,TRIM8,VAV3,ALDH1A3,GAREM,SEMA4D,FLT4,RAP1B,RBPMS,ANGPT1,BCL2L11,TNIP2,HIPK2,SEMA5A,ANKRD6,ECM1,LGALS9,EFNA1,ARRB1,IGFBP3,DKK1,PAK1,STEAP3,MACF1,LGR6,TRIM13,FYN,CDH2,PEA15"
GO: Biological Process	GO:0050793	regulation of developmental process	 	4.32E-08	68	1912	"SOX4,LPAR3,PLK2,ABCA1,MYH9,MAP1B,INHBA,METRNL,MYO10,SPNS2,ADAM9,CYP27B1,JDP2,DBN1,KCTD11,PTGIS,CITED2,SOCS2,SRPX2,SERPINE2,NEU1,TRIM11,KITLG,PTPRZ1,NFE2L2,PIK3R1,MAFB,PREX1,CXCL12,GPC1,SEMA4D,VLDLR,TSHZ3,DPYSL3,FLT4,MED10,BCL2L11,HYAL1,ANXA3,FAT3,OSTN,HIPK2,LAMA4,IFITM1,CASP6,SEMA5A,ZSWIM6,ANKRD6,CBLB,ECM1,NUPR1,CREB3L1,ZFP36,LDB2,SH3PXD2B,EFNA1,IGFBP3,DKK1,EPHA2,CD34,LPL,SLIT1,LRP4,ARHGEF2,FBLIM1,FYN,CDH2,PRKX"
GO: Biological Process	GO:0001568	blood vessel development	 	5.16E-08	31	566	"SOX4,MYH9,MYO1E,PTGIS,CITED2,HEG1,SRPX2,PTPRJ,ZFP36L1,HPGD,DLX3,VAV3,CXCL12,FLT4,ANGPT1,HYAL1,ANXA3,HIPK2,LAMA4,SEMA5A,ECM1,EFNA1,LOX,EPHA2,CD34,TNFAIP2,CDH2,CDH5,PRKX,EPAS1,SMAD6"
GO: Biological Process	GO:0009967	positive regulation of signal transduction	 	6.71E-08	47	1118	"SOX4,LPAR3,PLK2,PRR5L,TP53INP1,INHBA,UNC5B,STARD10,CYP27B1,SRC,LY96,CHN2,PTGIS,GAB2,CITED2,S100A4,SOCS2,KITLG,GADD45G,PTPRJ,TRIM8,VAV3,ALDH1A3,GAREM,SEMA4D,FLT4,RAP1B,RBPMS,ANGPT1,BCL2L11,TNIP2,HIPK2,SEMA5A,ANKRD6,ECM1,LGALS9,EFNA1,ARRB1,IGFBP3,PAK1,STEAP3,MACF1,LGR6,TRIM13,FYN,CDH2,PEA15"
GO: Biological Process	GO:0051128	regulation of cellular component organization	 	6.90E-08	63	1733	"CDKN1A,RERG,LPAR3,PLK2,MYH9,MAP1B,INHBA,MYO10,ADAM9,CYP27B1,SRC,MTSS1,TMOD3,JDP2,ITGA2,FNBP1L,DBN1,EHD4,SOCS2,WISP1,SRPX2,SERPINE2,NEU1,PTPRJ,FMN1,PIK3R1,KAZALD1,PREX1,CXCL12,SEMA4D,VLDLR,DPYSL3,LIMA1,EPS8L2,FLT4,RAP1B,ANGPT1,COA3,BCL2L11,HYAL1,FAT3,DUSP1,PPM1E,SEMA5A,GSN,OPHN1,EFNA1,ARRB1,IGFBP3,DKK1,EPHA2,FHOD1,SLIT1,PAK1,LRP4,TMSB4X,MACF1,ARHGEF2,FBLIM1,FYN,CDH2,SMAD6,CHP1"
GO: Biological Process	GO:0048584	positive regulation of response to stimulus	 	8.52E-08	59	1584	"CFH,SOX4,LGMN,LPAR3,PLK2,PRR5L,TP53INP1,INHBA,MYO10,UNC5B,STARD10,CYP27B1,SRC,TNIP1,ITGA2,LY96,CHN2,PTGIS,ELMO1,GAB2,ITPR1,CITED2,S100A4,SOCS2,CADM1,KITLG,GADD45G,PTPRJ,PIK3R1,TRIM8,VAV3,ALDH1A3,CXCL12,GAREM,SEMA4D,FLT4,RAP1B,RBPMS,ANGPT1,BCL2L11,TNIP2,HIPK2,SEMA5A,ANKRD6,CBLB,ECM1,LGALS9,EFNA1,ARRB1,IGFBP3,PAK1,STEAP3,MACF1,LGR6,TRIM13,FYN,CDH2,PEA15,CTSL"
GO: Biological Process	GO:0009888	tissue development	 	1.06E-07	64	1794	"MUSTN1,SOX4,IRX5,ACADM,MYO1E,INHBA,ADAM9,CYP27B1,SRC,MTSS1,ITGA2,CITED2,PHEX,S100A4,SOX7,BMP3,HEG1,SERPINE2,KITLG,FMN1,PIK3R1,DLX3,BMP8A,ALDH1A3,DMP1,CXCL12,ALPL,GPC1,TSHZ3,SCHIP1,SATB2,COL10A1,RAP1B,ANGPT1,HYAL1,FAT3,DUSP1,IBSP,OSTN,SMURF1,HIPK2,CASP6,SEMA5A,MSI1,ANKRD6,ECM1,NUPR1,CREB3L1,GSN,LDB2,SH3PXD2B,EFNA1,IGFBP3,DKK1,FRMD6,ANO6,EPHA2,CD34,ARHGAP12,PAK1,LRP4,MACF1,PRKX,SMAD6"
GO: Biological Process	GO:0016477	cell migration	 	1.42E-07	45	1073	"MYH9,PRR5L,TP53INP1,SPNS2,ADAM9,SRC,ITGA2,GAB2,CITED2,SRPX2,SERPINE2,SEMA6D,KITLG,PTPRJ,PIK3R1,VAV3,PREX1,CXCL12,SEMA4D,DPYSL3,SCHIP1,SATB2,FLT4,ANGPT1,HYAL1,ANXA3,FAT3,LAMA4,IFITM1,SEMA5A,ZSWIM6,ECM1,OPHN1,SLC7A8,EFNA1,IGFBP3,ANO6,EPHA2,CD34,SLIT1,MACF1,LGR6,FYN,CDH2,PRKX"
GO: Biological Process	GO:0001944	vasculature development	 	1.57E-07	31	595	"SOX4,MYH9,MYO1E,PTGIS,CITED2,HEG1,SRPX2,PTPRJ,ZFP36L1,HPGD,DLX3,VAV3,CXCL12,FLT4,ANGPT1,HYAL1,ANXA3,HIPK2,LAMA4,SEMA5A,ECM1,EFNA1,LOX,EPHA2,CD34,TNFAIP2,CDH2,CDH5,PRKX,EPAS1,SMAD6"
GO: Biological Process	GO:0048585	negative regulation of response to stimulus	 	1.85E-07	46	1120	"LGMN,MYH9,PRR5L,METRNL,UNC5B,SRC,DDIT4L,TNIP1,KCTD11,PTGIS,PIK3IP1,SOCS2,SERPINE2,PTPRE,PTPRJ,AES,NFE2L2,CLN3,CXCL12,RASAL2,GPC1,UACA,DUSP1,SMURF1,HIPK2,SEMA5A,ANKRD6,CBLB,ECM1,RGS3,ZFP36,FAIM,ARRB1,IGFBP3,DKK1,EPHA2,CD34,SPRY4,SLIT1,LRP4,ARHGEF2,FYN,CDH2,PEA15,SMAD6,CHP1"
GO: Biological Process	GO:0040012	regulation of locomotion	 	2.40E-07	32	639	"PRR5L,TP53INP1,ADAM9,SRC,ITGA2,CITED2,SRPX2,SERPINE2,TRIM11,SEMA6D,PTPRJ,PIK3R1,TRIM8,CXCL12,SEMA4D,DPYSL3,FLT4,ANGPT1,HYAL1,ANXA3,LAMA4,IFITM1,SEMA5A,ZSWIM6,ECM1,EFNA1,IGFBP3,EPHA2,SLIT1,MACF1,LGR6,PRKX"
GO: Biological Process	GO:1902531	regulation of intracellular signal transduction	 	2.65E-07	56	1518	"LPAR3,PLK2,ABCA1,PRR5L,IQGAP2,UNC5B,ADAM9,DAPK2,SRC,TNIP1,CHN2,PIK3IP1,S100A4,SOCS2,SERPINE2,KITLG,GADD45G,PTPRJ,NFE2L2,RASGRP3,TRIM8,VAV3,PREX1,CXCL12,RASAL2,GAREM,SEMA4D,EPS8L2,FLT4,RAP1B,ANGPT1,BCL2L11,UACA,TNIP2,DUSP1,HIPK2,SEMA5A,ANKRD6,ECM1,RGS3,OPHN1,LGALS9,ARHGDIB,EFNA1,ARRB1,IGFBP3,EPHA2,ARHGAP12,SPRY4,PAK1,STEAP3,ARHGEF2,TRIM13,FYN,CDH2,CHP1"
GO: Biological Process	GO:0030334	regulation of cell migration	 	2.81E-07	29	547	"PRR5L,TP53INP1,ADAM9,SRC,ITGA2,CITED2,SRPX2,SERPINE2,SEMA6D,PTPRJ,PIK3R1,CXCL12,SEMA4D,DPYSL3,FLT4,ANGPT1,HYAL1,ANXA3,LAMA4,IFITM1,SEMA5A,ZSWIM6,ECM1,EFNA1,IGFBP3,EPHA2,MACF1,LGR6,PRKX"
GO: Biological Process	GO:0044087	regulation of cellular component biogenesis	 	3.32E-07	27	489	"MAP1B,MYO10,SRC,MTSS1,TMOD3,FNBP1L,SRPX2,PTPRJ,FMN1,PREX1,DPYSL3,EPS8L2,RAP1B,BCL2L11,HYAL1,PPM1E,GSN,LDB2,DKK1,EPHA2,FHOD1,SLIT1,PAK1,TMSB4X,MACF1,FBLIM1,SMAD6"
GO: Biological Process	GO:0048514	blood vessel morphogenesis	 	5.14E-07	27	500	"SOX4,MYH9,MYO1E,PTGIS,CITED2,HEG1,SRPX2,PTPRJ,ZFP36L1,HPGD,VAV3,CXCL12,FLT4,ANGPT1,HYAL1,ANXA3,HIPK2,SEMA5A,ECM1,EFNA1,EPHA2,CD34,TNFAIP2,CDH2,PRKX,EPAS1,SMAD6"
GO: Biological Process	GO:0031344	regulation of cell projection organization	 	5.19E-07	24	409	"LPAR3,PLK2,MAP1B,MYO10,SRC,ITGA2,FNBP1L,DBN1,SERPINE2,NEU1,PREX1,CXCL12,SEMA4D,VLDLR,DPYSL3,EPS8L2,FAT3,SEMA5A,EFNA1,EPHA2,SLIT1,LRP4,FYN,CDH2"
GO: Biological Process	GO:0010648	negative regulation of cell communication	 	5.90E-07	41	981	"LGMN,PLK2,MYH9,PRR5L,UNC5B,SRC,DDIT4L,TNIP1,KCTD11,PIK3IP1,SOCS2,SERPINE2,PTPRE,PTPRJ,AES,NFE2L2,CLN3,GNAI1,CXCL12,RASAL2,GPC1,DUSP1,SMURF1,HIPK2,ANKRD6,CBLB,ECM1,RGS3,FAIM,ARRB1,IGFBP3,DKK1,EPHA2,SPRY4,LRP4,ARHGEF2,FYN,CDH2,PEA15,SMAD6,CHP1"
GO: Biological Process	GO:0051674	localization of cell	 	6.38E-07	46	1170	"MYH9,PRR5L,TP53INP1,MYO10,SPNS2,ADAM9,SRC,ITGA2,GAB2,CITED2,SRPX2,SERPINE2,SEMA6D,KITLG,PTPRJ,PIK3R1,VAV3,PREX1,CXCL12,SEMA4D,DPYSL3,SCHIP1,SATB2,FLT4,ANGPT1,HYAL1,ANXA3,FAT3,LAMA4,IFITM1,SEMA5A,ZSWIM6,ECM1,OPHN1,SLC7A8,EFNA1,IGFBP3,ANO6,EPHA2,CD34,SLIT1,MACF1,LGR6,FYN,CDH2,PRKX"
GO: Biological Process	GO:0048870	cell motility	 	6.38E-07	46	1170	"MYH9,PRR5L,TP53INP1,MYO10,SPNS2,ADAM9,SRC,ITGA2,GAB2,CITED2,SRPX2,SERPINE2,SEMA6D,KITLG,PTPRJ,PIK3R1,VAV3,PREX1,CXCL12,SEMA4D,DPYSL3,SCHIP1,SATB2,FLT4,ANGPT1,HYAL1,ANXA3,FAT3,LAMA4,IFITM1,SEMA5A,ZSWIM6,ECM1,OPHN1,SLC7A8,EFNA1,IGFBP3,ANO6,EPHA2,CD34,SLIT1,MACF1,LGR6,FYN,CDH2,PRKX"
GO: Biological Process	GO:0040011	locomotion	 	6.64E-07	55	1522	"MYH9,PRR5L,TP53INP1,MYO10,UNC5B,SPNS2,ADAM9,SRC,ITGA2,GAB2,CITED2,SRPX2,SERPINE2,TRIM11,SEMA6D,KITLG,PTPRJ,PIK3R1,SEMA3B,TRIM8,VAV3,PREX1,CXCL12,GPC1,COL4A5,COL5A2,SEMA4D,DPYSL3,SCHIP1,SATB2,FLT4,ANGPT1,HYAL1,ANXA3,FAT3,LAMA4,IFITM1,SEMA5A,ZSWIM6,ECM1,OPHN1,SLC7A8,EFNA1,IGFBP3,ANO6,EPHA2,CD34,SLIT1,PAK1,MACF1,LGR6,FYN,CDH2,PRKX,RCAN2"
GO: Biological Process	GO:0007015	actin filament organization	 	7.79E-07	19	276	"MTSS1,TMOD3,DBN1,SHROOM4,FMN1,MICAL3,PREX1,CXCL12,DPYSL3,LIMA1,PPM1E,SEMA5A,MYO1B,GSN,ARRB1,FHOD1,PAK1,TMSB4X,ARHGEF2"
GO: Biological Process	GO:2000145	regulation of cell motility	 	9.00E-07	29	579	"PRR5L,TP53INP1,ADAM9,SRC,ITGA2,CITED2,SRPX2,SERPINE2,SEMA6D,PTPRJ,PIK3R1,CXCL12,SEMA4D,DPYSL3,FLT4,ANGPT1,HYAL1,ANXA3,LAMA4,IFITM1,SEMA5A,ZSWIM6,ECM1,EFNA1,IGFBP3,EPHA2,MACF1,LGR6,PRKX"
GO: Biological Process	GO:0051270	regulation of cellular component movement	 	1.09E-06	31	651	"PRR5L,TP53INP1,ADAM9,SRC,TMOD3,ITGA2,CITED2,SRPX2,SERPINE2,SEMA6D,PTPRJ,PIK3R1,CXCL12,SEMA4D,DPYSL3,FLT4,ANGPT1,HYAL1,ANXA3,LAMA4,IFITM1,SEMA5A,ZSWIM6,ECM1,EFNA1,IGFBP3,EPHA2,SLIT1,MACF1,LGR6,PRKX"
GO: Biological Process	GO:0023057	negative regulation of signaling	 	1.45E-06	40	979	"LGMN,PLK2,MYH9,PRR5L,UNC5B,SRC,DDIT4L,TNIP1,KCTD11,PIK3IP1,SOCS2,SERPINE2,PTPRE,PTPRJ,AES,NFE2L2,GNAI1,CXCL12,RASAL2,GPC1,DUSP1,SMURF1,HIPK2,ANKRD6,CBLB,ECM1,RGS3,FAIM,ARRB1,IGFBP3,DKK1,EPHA2,SPRY4,LRP4,ARHGEF2,FYN,CDH2,PEA15,SMAD6,CHP1"
GO: Biological Process	GO:0009968	negative regulation of signal transduction	 	2.70E-06	38	930	"LGMN,MYH9,PRR5L,UNC5B,SRC,DDIT4L,TNIP1,KCTD11,PIK3IP1,SOCS2,SERPINE2,PTPRE,PTPRJ,AES,NFE2L2,CXCL12,RASAL2,GPC1,DUSP1,SMURF1,HIPK2,ANKRD6,CBLB,ECM1,RGS3,FAIM,ARRB1,IGFBP3,DKK1,EPHA2,SPRY4,LRP4,ARHGEF2,FYN,CDH2,PEA15,SMAD6,CHP1"
GO: Biological Process	GO:0007167	enzyme linked receptor protein signaling pathway	 	4.75E-06	40	1028	"CDKN1A,LGMN,ATP6V1E1,MYO1E,INHBA,PDK4,ADAM9,SRC,MTSS1,GAB2,ITPR1,CITED2,SOCS2,KITLG,PTPRE,PTPRJ,PIK3R1,HPGD,VAV3,ATP6V0D2,BMP8A,GAREM,GPC1,SCHIP1,FLT4,RBPMS,ANGPT1,BCL2L11,PIK3R3,SMURF1,HIPK2,ADAM12,EFNA1,IGFBP3,DKK1,EPHA2,PCSK6,ARHGEF2,FYN,SMAD6"
GO: Biological Process	GO:0010941	regulation of cell death	 	5.35E-06	51	1466	"CDKN1A,SOX4,LGMN,PLK2,TP53INP1,INHBA,PDK4,STK17B,UNC5B,DAPK2,SRC,PTGIS,ITPR1,CITED2,SOCS2,SOX7,KITLG,GADD45G,AES,NFE2L2,PIK3R1,CLN3,VAV3,ALDH1A3,CXCL12,SEMA4D,FLT4,ANGPT1,BCL2L11,UACA,TNIP2,DUSP1,HIPK2,CASP6,CASP7,PPP1R13B,SEMA5A,NUPR1,FAIM,ARRB1,IGFBP3,ANO6,CD34,CPEB4,CSTB,STEAP3,ARHGEF2,TRIM13,FYN,PEA15,SMAD6"
GO: Biological Process	GO:0071310	cellular response to organic substance	 	5.46E-06	60	1840	"CDKN1A,SOX4,IL10RB,NR2F6,ATP6V1E1,ABCA1,TP53INP1,INHBA,PDK4,ADAM9,CYP27B1,SRC,ITGA2,LY96,PTGIS,ITPR1,EHD4,CITED2,SOCS2,KITLG,PTPRE,NFE2L2,PIK3R1,HPGD,VAV3,ATP6V0D2,BMP8A,USF1,GNG11,CXCL12,ALPL,GAREM,GPC1,COL5A2,DPYSL3,SATB2,FLT4,RAP1B,ANGPT1,BCL2L11,HYAL1,TNIP2,DUSP1,IBSP,PIK3R3,SMURF1,HIPK2,IFITM1,ECM1,IFNGR1,IFNGR2,ARRB1,TIMP3,PCSK6,CPEB4,PAK1,ARHGEF2,FYN,CTSL,SMAD6"
GO: Biological Process	GO:0001503	ossification	 	5.60E-06	21	375	"CYP27B1,MTSS1,PHEX,BMP3,KAZALD1,BMP8A,DMP1,ALPL,SEMA4D,SATB2,COL10A1,IBSP,OSTN,SMURF1,IFITM1,TMEM119,ECM1,CREB3L1,ANO6,EPHA2,LRP4"
GO: Biological Process	GO:0001667	ameboidal-type cell migration	 	5.65E-06	17	259	"MYH9,PRR5L,ADAM9,ITGA2,SRPX2,KITLG,CXCL12,SCHIP1,FLT4,ANGPT1,HYAL1,ANXA3,SEMA5A,EFNA1,EPHA2,MACF1,PRKX"
GO: Biological Process	GO:2000026	regulation of multicellular organismal development	 	5.66E-06	51	1469	"LPAR3,PLK2,MAP1B,INHBA,CYP27B1,DBN1,KCTD11,PTGIS,CITED2,SOCS2,SRPX2,SERPINE2,NEU1,TRIM11,KITLG,PTPRZ1,NFE2L2,PIK3R1,MAFB,PREX1,CXCL12,GPC1,SEMA4D,VLDLR,DPYSL3,HYAL1,ANXA3,FAT3,OSTN,HIPK2,LAMA4,CASP6,SEMA5A,ZSWIM6,ANKRD6,CBLB,ECM1,NUPR1,CREB3L1,ZFP36,EFNA1,IGFBP3,DKK1,EPHA2,CD34,SLIT1,LRP4,ARHGEF2,FYN,CDH2,PRKX"
GO: Biological Process	GO:0051130	positive regulation of cellular component organization	 	6.93E-06	32	748	"LPAR3,MAP1B,ADAM9,SRC,MTSS1,JDP2,ITGA2,FNBP1L,SRPX2,SERPINE2,NEU1,PTPRJ,FMN1,PIK3R1,PREX1,CXCL12,SEMA4D,VLDLR,DPYSL3,EPS8L2,ANGPT1,COA3,BCL2L11,HYAL1,PPM1E,SEMA5A,ARRB1,EPHA2,FHOD1,PAK1,LRP4,FYN"
GO: Biological Process	GO:0009719	response to endogenous stimulus	 	1.13E-05	49	1424	"CDKN1A,CDO1,RERG,NR2F6,ATP6V1E1,ABCA1,INHBA,PDK4,ADAM9,CYP27B1,SRC,ITGA2,FABP3,ITPR1,CITED2,SOCS2,KITLG,PTPRE,PIK3R1,HPGD,GNAI1,ATP6V0D2,BMP8A,USF1,GNG11,CXCL12,ALPL,GAREM,GPC1,COL5A2,RAP1B,HYAL1,DUSP1,PIK3R3,SMURF1,HIPK2,MSI1,GSN,GSS,GPIHBP1,LOX,CPEB4,PAK1,INSIG2,ARHGEF2,FYN,PEA15,CTSL,SMAD6"
GO: Biological Process	GO:0034405	response to fluid shear stress	 	1.15E-05	6	29	"ABCA1,ADAM9,MTSS1,CITED2,NFE2L2,SMAD6"
GO: Biological Process	GO:0030029	actin filament-based process	 	1.21E-05	27	592	"MYH9,MYO1E,MTSS1,TMOD3,FNBP1L,DBN1,ELMO1,SHROOM4,FMN1,MICAL3,PREX1,CXCL12,DPYSL3,LIMA1,PPM1E,SEMA5A,MYO1B,GSN,OPHN1,RND3,ARHGDIB,ARRB1,FRMD6,FHOD1,PAK1,TMSB4X,ARHGEF2"
GO: Biological Process	GO:0001501	skeletal system development	 	1.43E-05	23	463	"SOX4,IRX5,SPNS2,CITED2,PHEX,BMP3,CADM1,AES,FMN1,BMP8A,PLS3,ALPL,COL5A2,SEMA4D,SCHIP1,SATB2,COL10A1,HYAL1,OSTN,SH3PXD2B,ANO6,EPHA2,INSIG2"
GO: Biological Process	GO:0045785	positive regulation of cell adhesion	 	1.97E-05	13	175	"MYO10,ADAM9,SRC,ITGA2,CITED2,PTPRJ,FMN1,VAV3,DMP1,PREX1,CXCL12,ANGPT1,HYAL1"
GO: Biological Process	GO:0042981	regulation of apoptotic process	 	2.10E-05	47	1376	"CDKN1A,SOX4,LGMN,PLK2,TP53INP1,INHBA,PDK4,STK17B,UNC5B,DAPK2,SRC,PTGIS,CITED2,SOCS2,SOX7,KITLG,GADD45G,AES,NFE2L2,PIK3R1,CLN3,VAV3,ALDH1A3,CXCL12,SEMA4D,FLT4,ANGPT1,BCL2L11,UACA,TNIP2,DUSP1,HIPK2,CASP6,CASP7,SEMA5A,NUPR1,FAIM,ARRB1,IGFBP3,ANO6,CPEB4,CSTB,STEAP3,ARHGEF2,FYN,PEA15,SMAD6"
GO: Biological Process	GO:0009611	response to wounding	 	2.12E-05	44	1255	"MUSTN1,CFH,IL10RB,CDO1,PDE9A,METRNL,SRC,TNIP1,ITGA2,LY96,F5,PTGIS,ITPR1,SERPINE2,PTPRJ,NFE2L2,PIK3R1,GNAI1,VAV3,USF1,DPYSL3,RAP1B,ANGPT1,UACA,HYAL1,TNIP2,CASP6,ECM1,NUPR1,ZFP36,GSN,SLC7A8,ARRB1,GUCY1A3,ANO6,LOX,CD34,PAK1,TMSB4X,MACF1,CD97,UBASH3B,FYN,ATP2B4"
GO: Biological Process	GO:0030036	actin cytoskeleton organization	 	2.18E-05	24	509	"MYH9,MTSS1,TMOD3,DBN1,ELMO1,SHROOM4,FMN1,MICAL3,PREX1,CXCL12,DPYSL3,LIMA1,PPM1E,SEMA5A,MYO1B,GSN,OPHN1,RND3,ARHGDIB,ARRB1,FHOD1,PAK1,TMSB4X,ARHGEF2"
GO: Biological Process	GO:0072359	circulatory system development	 	2.21E-05	35	905	"SOX4,MYH9,ACADM,MYO1E,PTGIS,CITED2,HEG1,SRPX2,PTPRJ,ZFP36L1,HPGD,DLX3,VAV3,CXCL12,FLT4,ANGPT1,HYAL1,ANXA3,HIPK2,LAMA4,CASP7,SEMA5A,ECM1,SH3PXD2B,EFNA1,DKK1,LOX,EPHA2,CD34,TNFAIP2,CDH2,CDH5,PRKX,EPAS1,SMAD6"
GO: Biological Process	GO:0072358	cardiovascular system development	 	2.21E-05	35	905	"SOX4,MYH9,ACADM,MYO1E,PTGIS,CITED2,HEG1,SRPX2,PTPRJ,ZFP36L1,HPGD,DLX3,VAV3,CXCL12,FLT4,ANGPT1,HYAL1,ANXA3,HIPK2,LAMA4,CASP7,SEMA5A,ECM1,SH3PXD2B,EFNA1,DKK1,LOX,EPHA2,CD34,TNFAIP2,CDH2,CDH5,PRKX,EPAS1,SMAD6"
GO: Biological Process	GO:0010632	regulation of epithelial cell migration	 	2.23E-05	11	128	"ADAM9,ITGA2,SRPX2,FLT4,ANGPT1,HYAL1,ANXA3,SEMA5A,EFNA1,EPHA2,MACF1"
GO: Biological Process	GO:0009628	response to abiotic stimulus	 	2.46E-05	38	1025	"CDKN1A,SOX4,LGMN,NR2F6,TP53INP1,ACADM,METRNL,ITGA2,PTGIS,SNN,ITPR1,CITED2,SERPINE2,PIK3R1,AKR1B10,GMPR,GPC2,USF1,GNGT2,CXCL12,GPC1,VLDLR,UACA,HYAL1,DUSP1,HIPK2,CASP7,ARRB1,CD34,LPL,CPEB4,PAK1,ARHGEF2,TRIM13,FYN,EPAS1,HSPB7,CHP1"
GO: Biological Process	GO:0006915	apoptotic process	 	2.53E-05	57	1806	"CDKN1A,SOX4,LGMN,PLK2,TP53INP1,INHBA,PDK4,STK17B,UNC5B,DAPK2,SRC,PTGIS,ELMO1,ITPR1,CITED2,SOCS2,SOX7,CADM1,KITLG,GADD45G,AES,NFE2L2,PIK3R1,CLN3,VAV3,ALDH1A3,ITM2B,CXCL12,SEMA4D,FLT4,TMEM150A,ANGPT1,BCL2L11,UACA,TNIP2,DUSP1,HIPK2,CASP6,CASP7,PPP1R13B,SEMA5A,NUPR1,GSN,FAIM,ARRB1,IGFBP3,ANO6,EPHA2,CPEB4,PAK1,CSTB,STEAP3,ARHGEF2,FYN,PEA15,CTSL,SMAD6"
GO: Biological Process	GO:0007169	transmembrane receptor protein tyrosine kinase signaling pathway	 	2.61E-05	30	726	"CDKN1A,LGMN,ATP6V1E1,MYO1E,PDK4,SRC,MTSS1,GAB2,ITPR1,SOCS2,KITLG,PTPRE,PTPRJ,PIK3R1,VAV3,ATP6V0D2,GAREM,GPC1,SCHIP1,FLT4,ANGPT1,BCL2L11,PIK3R3,ADAM12,EFNA1,IGFBP3,EPHA2,PCSK6,ARHGEF2,FYN"
GO: Biological Process	GO:0010975	regulation of neuron projection development	 	2.69E-05	18	322	"LPAR3,PLK2,MAP1B,DBN1,SERPINE2,NEU1,PREX1,CXCL12,SEMA4D,VLDLR,DPYSL3,FAT3,SEMA5A,EFNA1,SLIT1,LRP4,FYN,CDH2"
GO: Biological Process	GO:0010942	positive regulation of cell death	 	2.69E-05	23	482	"CDKN1A,SOX4,TP53INP1,STK17B,UNC5B,SRC,GADD45G,AES,VAV3,ALDH1A3,BCL2L11,UACA,DUSP1,CASP6,CASP7,PPP1R13B,NUPR1,ARRB1,IGFBP3,ANO6,STEAP3,ARHGEF2,TRIM13"
GO: Biological Process	GO:0043067	regulation of programmed cell death	 	2.81E-05	47	1392	"CDKN1A,SOX4,LGMN,PLK2,TP53INP1,INHBA,PDK4,STK17B,UNC5B,DAPK2,SRC,PTGIS,CITED2,SOCS2,SOX7,KITLG,GADD45G,AES,NFE2L2,PIK3R1,CLN3,VAV3,ALDH1A3,CXCL12,SEMA4D,FLT4,ANGPT1,BCL2L11,UACA,TNIP2,DUSP1,HIPK2,CASP6,CASP7,SEMA5A,NUPR1,FAIM,ARRB1,IGFBP3,ANO6,CPEB4,CSTB,STEAP3,ARHGEF2,FYN,PEA15,SMAD6"
GO: Biological Process	GO:0090132	epithelium migration	 	2.98E-05	13	182	"MYH9,ADAM9,ITGA2,SRPX2,FLT4,ANGPT1,HYAL1,ANXA3,SEMA5A,EFNA1,EPHA2,MACF1,PRKX"
GO: Biological Process	GO:0010631	epithelial cell migration	 	2.98E-05	13	182	"MYH9,ADAM9,ITGA2,SRPX2,FLT4,ANGPT1,HYAL1,ANXA3,SEMA5A,EFNA1,EPHA2,MACF1,PRKX"
GO: Biological Process	GO:0006897	endocytosis	 	3.14E-05	25	555	"ABCA1,MYO1E,MYO10,SRC,ITGA2,FNBP1L,ELMO1,USP20,ITPR1,EHD4,PIK3R1,CLN3,LOXL4,VAV3,PEAR1,VLDLR,ANGPT1,ANXA3,OPHN1,CD93,ARRB1,DKK1,PAK1,LRP4,FYN"
GO: Biological Process	GO:0045595	regulation of cell differentiation	 	3.54E-05	47	1405	"SOX4,LPAR3,PLK2,ABCA1,MAP1B,INHBA,METRNL,CYP27B1,JDP2,DBN1,KCTD11,SOCS2,SERPINE2,NEU1,TRIM11,KITLG,PTPRZ1,PIK3R1,MAFB,PREX1,CXCL12,GPC1,SEMA4D,VLDLR,TSHZ3,DPYSL3,MED10,FAT3,OSTN,IFITM1,CASP6,SEMA5A,ZSWIM6,ZFP36,LDB2,SH3PXD2B,EFNA1,IGFBP3,DKK1,CD34,LPL,SLIT1,LRP4,ARHGEF2,FYN,CDH2,PRKX"
GO: Biological Process	GO:1902533	positive regulation of intracellular signal transduction	 	3.72E-05	30	740	"LPAR3,PLK2,PRR5L,UNC5B,SRC,S100A4,KITLG,GADD45G,PTPRJ,TRIM8,GAREM,SEMA4D,FLT4,RAP1B,ANGPT1,BCL2L11,TNIP2,HIPK2,SEMA5A,ANKRD6,ECM1,LGALS9,EFNA1,ARRB1,IGFBP3,PAK1,STEAP3,TRIM13,FYN,CDH2"
GO: Biological Process	GO:0012501	programmed cell death	 	3.80E-05	57	1832	"CDKN1A,SOX4,LGMN,PLK2,TP53INP1,INHBA,PDK4,STK17B,UNC5B,DAPK2,SRC,PTGIS,ELMO1,ITPR1,CITED2,SOCS2,SOX7,CADM1,KITLG,GADD45G,AES,NFE2L2,PIK3R1,CLN3,VAV3,ALDH1A3,ITM2B,CXCL12,SEMA4D,FLT4,TMEM150A,ANGPT1,BCL2L11,UACA,TNIP2,DUSP1,HIPK2,CASP6,CASP7,PPP1R13B,SEMA5A,NUPR1,GSN,FAIM,ARRB1,IGFBP3,ANO6,EPHA2,CPEB4,PAK1,CSTB,STEAP3,ARHGEF2,FYN,PEA15,CTSL,SMAD6"
GO: Biological Process	GO:0090130	tissue migration	 	3.95E-05	13	187	"MYH9,ADAM9,ITGA2,SRPX2,FLT4,ANGPT1,HYAL1,ANXA3,SEMA5A,EFNA1,EPHA2,MACF1,PRKX"
GO: Biological Process	GO:0048468	cell development	 	4.26E-05	60	1970	"SOX4,LPAR3,NR2F6,PLK2,MYH9,IRX5,MAP1B,MYO1E,MYO10,UNC5B,SRC,ITGA2,DBN1,KCTD11,CITED2,S100A4,SOCS2,HEG1,SERPINE2,NEU1,TRIM11,SEMA6D,KITLG,PTPRZ1,FMN1,PIK3R1,SEMA3B,BMP8A,PREX1,CXCL12,GPC1,COL4A5,COL5A2,SEMA4D,VLDLR,DPYSL3,SATB2,RAP1B,MED10,BCL2L11,FAT3,CASP6,SEMA5A,ZSWIM6,GSN,LDB2,OPHN1,EFNA1,IGFBP3,DKK1,FRMD6,EPHA2,SLIT1,PAK1,LRP4,ARHGEF2,FYN,CDH2,EPAS1,SMAD6"
GO: Biological Process	GO:0051248	negative regulation of protein metabolic process	 	4.35E-05	27	637	"CDKN1A,SOX4,PRR5L,INHBA,SERPINE2,GADD45G,PTPRJ,PIK3R1,CLN3,ITM2B,SEMA4D,DUSP1,PPM1E,RGS3,ZFP36,OPHN1,ARRB1,IGFBP3,DKK1,TIMP3,SPRY4,CSTB,UBASH3B,FYN,ATP2B4,SMAD6,CHP1"
GO: Biological Process	GO:0097193	intrinsic apoptotic signaling pathway	 	4.46E-05	16	274	"CDKN1A,DAPK2,SRC,ITPR1,NFE2L2,PIK3R1,CXCL12,BCL2L11,UACA,HIPK2,CASP7,PPP1R13B,NUPR1,EPHA2,STEAP3,ARHGEF2"
GO: Biological Process	GO:0042060	wound healing	 	5.34E-05	28	681	"MUSTN1,PDE9A,SRC,ITGA2,F5,ITPR1,SERPINE2,PTPRJ,NFE2L2,PIK3R1,GNAI1,VAV3,USF1,RAP1B,ANGPT1,GSN,SLC7A8,ARRB1,GUCY1A3,ANO6,LOX,CD34,PAK1,TMSB4X,MACF1,UBASH3B,FYN,ATP2B4"
GO: Biological Process	GO:0051174	regulation of phosphorus metabolic process	 	5.91E-05	58	1905	"CDKN1A,LPAR3,ABCA1,PRR5L,IQGAP2,INHBA,PDK4,ADAM9,SRC,TNIP1,ITGA2,CHN2,FABP3,EHD4,PIK3IP1,SRPX2,KITLG,GADD45G,PTPRJ,PIK3R1,RASGRP3,VAV3,PREX1,RASAL2,GAREM,SEMA4D,VLDLR,EPS8L2,FLT4,RAP1B,RBPMS,ANGPT1,DUSP1,PIK3R3,PPM1E,RALGPS2,OSTN,HIPK2,ANKRD6,PPP1R14B,RGS3,OPHN1,ARHGDIB,EFNA1,ARRB1,IGFBP3,DKK1,GUCY1A3,EPHA2,ARHGAP12,SPRY4,PAK1,LRP4,ARHGEF2,UBASH3B,CDH2,SMAD6,CHP1"
GO: Biological Process	GO:0044712	single-organism catabolic process	 	6.02E-05	59	1950	"ENPP6,CDO1,RERG,ATP6V1E1,ABCA1,MYH9,TP53INP1,ACADM,MYO1E,IQGAP2,MYO10,ADAM9,CYP27B1,CHN2,EHD4,HELB,TUBB6,NEU1,GABARAPL1,PLA2G12A,CLN3,RASGRP3,RAB43,AKR1B10,GNAI1,VAV3,MAP1LC3B,RAB29,GNG11,GNGT2,PREX1,RASAL2,GPC1,COL4A5,COL5A2,SEMA4D,DPYSL3,EPS8L2,COL10A1,RAP1B,HYAL1,GPX3,RALGPS2,MYO1B,RGS3,OPHN1,ABHD4,RND3,ARHGDIB,ARRB1,EPHA2,LPL,ARHGAP12,ENTPD3,MACF1,ARHGEF2,TRIM13,CTSL,ATP2B4"
GO: Biological Process	GO:0097190	apoptotic signaling pathway	 	6.13E-05	26	614	"CDKN1A,TP53INP1,INHBA,UNC5B,DAPK2,SRC,PTGIS,ITPR1,KITLG,NFE2L2,PIK3R1,VAV3,ITM2B,CXCL12,BCL2L11,UACA,HIPK2,CASP7,PPP1R13B,NUPR1,FAIM,EPHA2,STEAP3,ARHGEF2,FYN,PEA15"
GO: Biological Process	GO:1901700	response to oxygen-containing compound	 	6.30E-05	44	1314	"CDKN1A,SOX4,CDO1,ATP6V1E1,ABCA1,TP53INP1,INHBA,PDK4,ADAM9,CYP27B1,SRC,ITGA2,LY96,FABP3,ITPR1,SOCS2,PTPRE,NFE2L2,PIK3R1,GNAI1,ATP6V0D2,USF1,GNG11,CXCL12,CA3,ALPL,COL5A2,RAP1B,HYAL1,TNIP2,DUSP1,PIK3R3,GPX3,CASP6,GSN,GSS,ARRB1,GPIHBP1,DKK1,CPEB4,PAK1,INSIG2,ARHGEF2,FYN"
GO: Biological Process	GO:0031175	neuron projection development	 	6.67E-05	33	878	"LPAR3,PLK2,MYH9,MAP1B,MYO10,UNC5B,SRC,ITGA2,DBN1,SERPINE2,NEU1,SEMA6D,PTPRZ1,FMN1,SEMA3B,PREX1,CXCL12,GPC1,COL4A5,COL5A2,SEMA4D,VLDLR,DPYSL3,FAT3,SEMA5A,ZSWIM6,OPHN1,EFNA1,SLIT1,PAK1,LRP4,FYN,CDH2"
GO: Biological Process	GO:0009887	organ morphogenesis	 	7.17E-05	34	920	"SOX4,IRX5,INHBA,ITGA2,CITED2,HEG1,AES,TMIE,FMN1,MAFB,DLX3,ALDH1A3,ALPL,COL5A2,TSHZ3,SCHIP1,SATB2,COL10A1,ANGPT1,BCL2L11,HYAL1,FAT3,OSTN,HIPK2,CASP6,ANKRD6,EFNA1,DKK1,EPHA2,CD34,SLIT1,INSIG2,LRP4,PRKX"
GO: Biological Process	GO:0000904	cell morphogenesis involved in differentiation	 	7.51E-05	32	845	"LPAR3,MYH9,MAP1B,MYO10,UNC5B,SRC,ITGA2,S100A4,HEG1,SEMA6D,PTPRZ1,FMN1,SEMA3B,PREX1,CXCL12,GPC1,COL4A5,COL5A2,SEMA4D,DPYSL3,FAT3,SEMA5A,OPHN1,EFNA1,DKK1,FRMD6,EPHA2,SLIT1,PAK1,LRP4,FYN,CDH2"
GO: Biological Process	GO:0043068	positive regulation of programmed cell death	 	7.53E-05	21	447	"CDKN1A,SOX4,TP53INP1,STK17B,UNC5B,SRC,GADD45G,AES,VAV3,ALDH1A3,BCL2L11,UACA,DUSP1,CASP6,CASP7,NUPR1,ARRB1,IGFBP3,ANO6,STEAP3,ARHGEF2"
GO: Biological Process	GO:0010243	response to organonitrogen compound	 	7.84E-05	30	771	"CDKN1A,CDO1,ATP6V1E1,PDK4,CYP27B1,SRC,ITGA2,FABP3,ITPR1,SOCS2,PTPRE,PIK3R1,GNAI1,ATP6V0D2,USF1,GNG11,CXCL12,COL5A2,RAP1B,DUSP1,PIK3R3,GSN,GSS,GPIHBP1,CPEB4,PAK1,INSIG2,ARHGEF2,FYN,PEA15"
GO: Biological Process	GO:0060348	bone development	 	7.99E-05	11	147	"SPNS2,CITED2,CADM1,PLS3,ALPL,SEMA4D,COL10A1,OSTN,SH3PXD2B,ANO6,INSIG2"
GO: Biological Process	GO:0097485	neuron projection guidance	 	8.13E-05	19	383	"MYH9,MYO10,UNC5B,SRC,ITGA2,SEMA6D,SEMA3B,CXCL12,GPC1,COL4A5,COL5A2,SEMA4D,DPYSL3,SEMA5A,OPHN1,EFNA1,SLIT1,PAK1,FYN"
GO: Biological Process	GO:0007411	axon guidance	 	8.13E-05	19	383	"MYH9,MYO10,UNC5B,SRC,ITGA2,SEMA6D,SEMA3B,CXCL12,GPC1,COL4A5,COL5A2,SEMA4D,DPYSL3,SEMA5A,OPHN1,EFNA1,SLIT1,PAK1,FYN"
GO: Biological Process	GO:0042325	regulation of phosphorylation	 	8.40E-05	42	1248	"CDKN1A,LPAR3,PRR5L,INHBA,ADAM9,SRC,TNIP1,EHD4,PIK3IP1,SRPX2,KITLG,GADD45G,PTPRJ,PIK3R1,VAV3,GAREM,SEMA4D,VLDLR,FLT4,RAP1B,RBPMS,ANGPT1,DUSP1,PIK3R3,PPM1E,HIPK2,ANKRD6,PPP1R14B,RGS3,EFNA1,ARRB1,IGFBP3,DKK1,EPHA2,SPRY4,PAK1,LRP4,ARHGEF2,UBASH3B,CDH2,SMAD6,CHP1"
GO: Biological Process	GO:0034332	adherens junction organization	 	8.68E-05	9	100	"SRC,MTSS1,ITGA2,CADM1,PTPRJ,FMN1,MACF1,CDH2,CDH5"
GO: Biological Process	GO:0016358	dendrite development	 	8.89E-05	12	175	"PLK2,MAP1B,DBN1,FMN1,PREX1,SEMA4D,VLDLR,FAT3,EFNA1,PAK1,LRP4,FYN"
GO: Biological Process	GO:0032269	negative regulation of cellular protein metabolic process	 	9.04E-05	24	557	"CDKN1A,SOX4,PRR5L,SERPINE2,GADD45G,PTPRJ,PIK3R1,CLN3,SEMA4D,DUSP1,PPM1E,RGS3,ZFP36,OPHN1,ARRB1,IGFBP3,DKK1,TIMP3,SPRY4,CSTB,UBASH3B,ATP2B4,SMAD6,CHP1"
GO: Biological Process	GO:0019220	regulation of phosphate metabolic process	 	9.23E-05	57	1892	"CDKN1A,LPAR3,ABCA1,PRR5L,IQGAP2,INHBA,ADAM9,SRC,TNIP1,ITGA2,CHN2,FABP3,EHD4,PIK3IP1,SRPX2,KITLG,GADD45G,PTPRJ,PIK3R1,RASGRP3,VAV3,PREX1,RASAL2,GAREM,SEMA4D,VLDLR,EPS8L2,FLT4,RAP1B,RBPMS,ANGPT1,DUSP1,PIK3R3,PPM1E,RALGPS2,OSTN,HIPK2,ANKRD6,PPP1R14B,RGS3,OPHN1,ARHGDIB,EFNA1,ARRB1,IGFBP3,DKK1,GUCY1A3,EPHA2,ARHGAP12,SPRY4,PAK1,LRP4,ARHGEF2,UBASH3B,CDH2,SMAD6,CHP1"
GO: Biological Process	GO:0030182	neuron differentiation	 	9.84E-05	42	1257	"SOX4,LPAR3,NR2F6,PLK2,MYH9,IRX5,MAP1B,MYO10,UNC5B,SRC,ITGA2,DBN1,KCTD11,SOCS2,SERPINE2,NEU1,SEMA6D,PTPRZ1,FMN1,SEMA3B,GPC2,PREX1,CXCL12,GPC1,COL4A5,COL5A2,SEMA4D,VLDLR,DPYSL3,SATB2,FAT3,HIPK2,SEMA5A,ZSWIM6,OPHN1,EFNA1,EPHA2,SLIT1,PAK1,LRP4,FYN,CDH2"
GO: Biological Process	GO:0050878	regulation of body fluid levels	 	1.02E-04	27	670	"CDO1,PDE9A,SRC,ITGA2,F5,ITPR1,SOCS2,HEG1,SERPINE2,PTPRJ,NFE2L2,PIK3R1,GNAI1,VAV3,MAP1LC3B,USF1,RAP1B,ANGPT1,SLC7A8,ARRB1,GUCY1A3,ANO6,CD34,TMSB4X,UBASH3B,FYN,ATP2B4"
GO: Biological Process	GO:0001558	regulation of cell growth	 	1.09E-04	18	359	"CDKN1A,RERG,LPAR3,MAP1B,INHBA,CYP27B1,SOCS2,WISP1,SERPINE2,PTPRJ,KAZALD1,CXCL12,SEMA4D,FLT4,HYAL1,SEMA5A,IGFBP3,SLIT1"
GO: Biological Process	GO:0035335	peptidyl-tyrosine dephosphorylation	 	1.09E-04	9	103	"PTPN4,PTPN12,PTPN13,PTPRE,PTPRJ,PTPRZ1,DUSP1,PTP4A3,UBASH3B"
GO: Biological Process	GO:0007409	axonogenesis	 	1.09E-04	24	564	"LPAR3,MYH9,MAP1B,MYO10,UNC5B,SRC,ITGA2,SEMA6D,PTPRZ1,SEMA3B,CXCL12,GPC1,COL4A5,COL5A2,SEMA4D,DPYSL3,SEMA5A,OPHN1,EFNA1,SLIT1,PAK1,LRP4,FYN,CDH2"
GO: Biological Process	GO:0007596	blood coagulation	 	1.11E-04	23	529	"PDE9A,SRC,ITGA2,F5,ITPR1,SERPINE2,PTPRJ,NFE2L2,PIK3R1,GNAI1,VAV3,USF1,RAP1B,ANGPT1,SLC7A8,ARRB1,GUCY1A3,ANO6,CD34,TMSB4X,UBASH3B,FYN,ATP2B4"
GO: Biological Process	GO:0010634	positive regulation of epithelial cell migration	 	1.11E-04	8	81	"ADAM9,ITGA2,SRPX2,FLT4,ANGPT1,HYAL1,ANXA3,SEMA5A"
GO: Biological Process	GO:0006909	phagocytosis	 	1.12E-04	13	207	"ABCA1,MYO10,SRC,ITGA2,ELMO1,ITPR1,PIK3R1,VAV3,PEAR1,ANXA3,CD93,PAK1,FYN"
GO: Biological Process	GO:0035360	positive regulation of peroxisome proliferator activated receptor signaling pathway	 	1.14E-04	3	6	"STARD10,PTGIS,CITED2"
GO: Biological Process	GO:0016192	vesicle-mediated transport	 	1.16E-04	40	1184	"ABCA1,MYO1E,MYO10,SRC,ITGA2,FNBP1L,F5,ELMO1,USP20,GAB2,ITPR1,EHD4,PIK3R1,CLN3,RAB43,AP1S2,LOXL4,MICAL3,VAV3,RAB29,PEAR1,VLDLR,RAP1B,ANGPT1,ANXA3,MYO1B,GSN,OPHN1,CD93,ARRB1,GPIHBP1,DKK1,PAK1,LRP4,STEAP3,TMSB4X,MACF1,TNFAIP2,FYN,CHP1"
GO: Biological Process	GO:0040007	growth	 	1.18E-04	34	944	"MUSTN1,CDKN1A,LGMN,RERG,LPAR3,MAP1B,INHBA,CYP27B1,KCTD11,SOCS2,WISP1,BMP3,NELL2,HEG1,SERPINE2,CADM1,PTPRJ,AES,FMN1,KAZALD1,BMP8A,CXCL12,SEMA4D,SEPP1,FLT4,BCL2L11,HYAL1,OSTN,SEMA5A,NUPR1,GSN,IGFBP3,SLIT1,LRP4"
GO: Biological Process	GO:0031589	cell-substrate adhesion	 	1.19E-04	15	267	"ADAM9,SRC,ITGA2,PTPRJ,FMN1,PIK3R1,DMP1,PREX1,ANGPT1,BCL2L11,EFNA1,CD34,MACF1,PRKX,SMAD6"
GO: Biological Process	GO:0050817	coagulation	 	1.20E-04	23	532	"PDE9A,SRC,ITGA2,F5,ITPR1,SERPINE2,PTPRJ,NFE2L2,PIK3R1,GNAI1,VAV3,USF1,RAP1B,ANGPT1,SLC7A8,ARRB1,GUCY1A3,ANO6,CD34,TMSB4X,UBASH3B,FYN,ATP2B4"
GO: Biological Process	GO:0034616	response to laminar fluid shear stress	 	1.25E-04	4	15	"ABCA1,ADAM9,NFE2L2,SMAD6"
GO: Biological Process	GO:0007599	hemostasis	 	1.27E-04	23	534	"PDE9A,SRC,ITGA2,F5,ITPR1,SERPINE2,PTPRJ,NFE2L2,PIK3R1,GNAI1,VAV3,USF1,RAP1B,ANGPT1,SLC7A8,ARRB1,GUCY1A3,ANO6,CD34,TMSB4X,UBASH3B,FYN,ATP2B4"
GO: Biological Process	GO:0022008	neurogenesis	 	1.31E-04	46	1441	"SOX4,LPAR3,NR2F6,PLK2,MYH9,IRX5,MAP1B,MYO10,UNC5B,SRC,ITGA2,DBN1,KCTD11,SOCS2,SERPINE2,NEU1,TRIM11,SEMA6D,PTPRJ,PTPRZ1,FMN1,SEMA3B,GPC2,PREX1,CXCL12,GPC1,COL4A5,COL5A2,SEMA4D,VLDLR,DPYSL3,SATB2,FAT3,HIPK2,SEMA5A,ZSWIM6,GSN,OPHN1,EFNA1,EPHA2,SLIT1,PAK1,LRP4,ARHGEF2,FYN,CDH2"
GO: Biological Process	GO:0031214	biomineral tissue development	 	1.34E-04	10	130	"CYP27B1,MTSS1,PHEX,DMP1,ALPL,IBSP,OSTN,ECM1,CREB3L1,ANO6"
GO: Biological Process	GO:0051094	positive regulation of developmental process	 	1.34E-04	33	911	"LPAR3,MAP1B,INHBA,METRNL,ADAM9,CYP27B1,KCTD11,PTGIS,CITED2,SOCS2,SRPX2,SERPINE2,KITLG,PIK3R1,PREX1,CXCL12,GPC1,SEMA4D,VLDLR,TSHZ3,HYAL1,ANXA3,HIPK2,IFITM1,CASP6,SEMA5A,ECM1,SH3PXD2B,IGFBP3,DKK1,CD34,LPL,CDH2"
GO: Biological Process	GO:0050767	regulation of neurogenesis	 	1.35E-04	24	572	"LPAR3,PLK2,MAP1B,DBN1,KCTD11,SOCS2,SERPINE2,NEU1,TRIM11,PTPRZ1,PREX1,CXCL12,SEMA4D,VLDLR,DPYSL3,FAT3,SEMA5A,ZSWIM6,EFNA1,SLIT1,LRP4,ARHGEF2,FYN,CDH2"
GO: Biological Process	GO:0048699	generation of neurons	 	1.43E-04	44	1362	"SOX4,LPAR3,NR2F6,PLK2,MYH9,IRX5,MAP1B,MYO10,UNC5B,SRC,ITGA2,DBN1,KCTD11,SOCS2,SERPINE2,NEU1,TRIM11,SEMA6D,PTPRZ1,FMN1,SEMA3B,GPC2,PREX1,CXCL12,GPC1,COL4A5,COL5A2,SEMA4D,VLDLR,DPYSL3,SATB2,FAT3,HIPK2,SEMA5A,ZSWIM6,OPHN1,EFNA1,EPHA2,SLIT1,PAK1,LRP4,ARHGEF2,FYN,CDH2"
GO: Biological Process	GO:0001775	cell activation	 	1.48E-04	33	916	"CDKN1A,SOX4,MYH9,INHBA,ADAM9,SRC,F5,DDOST,GAB2,ITPR1,SERPINE2,CADM1,PTPRE,GADD45G,PTPRJ,ZFP36L1,PIK3R1,MAFB,GNAI1,VAV3,PREX1,CXCL12,RAP1B,ANXA3,TNIP2,BTLA,CBLB,CD93,ARRB1,PAK1,TMSB4X,UBASH3B,FYN"
GO: Biological Process	GO:0030030	cell projection organization	 	1.56E-04	40	1201	"LPAR3,PLK2,MYH9,MAP1B,MYO10,UNC5B,SRC,MTSS1,ITGA2,FNBP1L,DBN1,SERPINE2,NEU1,SEMA6D,PTPRZ1,FMN1,SEMA3B,VAV3,PREX1,CXCL12,GPC1,COL4A5,COL5A2,SEMA4D,VLDLR,DPYSL3,LIMA1,EPS8L2,FAT3,SEMA5A,ZSWIM6,GSN,OPHN1,EFNA1,EPHA2,SLIT1,PAK1,LRP4,FYN,CDH2"
GO: Biological Process	GO:0042326	negative regulation of phosphorylation	 	1.63E-04	17	338	"CDKN1A,PRR5L,INHBA,TNIP1,GADD45G,PTPRJ,SEMA4D,DUSP1,PPM1E,RGS3,ARRB1,IGFBP3,DKK1,SPRY4,UBASH3B,SMAD6,CHP1"
GO: Biological Process	GO:0043065	positive regulation of apoptotic process	 	1.73E-04	20	440	"SOX4,TP53INP1,STK17B,UNC5B,SRC,GADD45G,AES,VAV3,ALDH1A3,BCL2L11,UACA,DUSP1,CASP6,CASP7,NUPR1,ARRB1,IGFBP3,ANO6,STEAP3,ARHGEF2"
GO: Biological Process	GO:0048812	neuron projection morphogenesis	 	1.86E-04	26	658	"LPAR3,MYH9,MAP1B,MYO10,UNC5B,SRC,ITGA2,SEMA6D,PTPRZ1,FMN1,SEMA3B,CXCL12,GPC1,COL4A5,COL5A2,SEMA4D,DPYSL3,SEMA5A,ZSWIM6,OPHN1,EFNA1,SLIT1,PAK1,LRP4,FYN,CDH2"
GO: Biological Process	GO:0098602	single organism cell adhesion	 	1.88E-04	18	375	"MYH9,MYO10,ADAM9,SRC,TNIP1,CITED2,SRPX2,SERPINE2,PIK3R1,PREX1,SEMA4D,CD93,EFNA1,CD34,UBASH3B,FBLIM1,CDH2,CDH5"
GO: Biological Process	GO:0048666	neuron development	 	1.93E-04	35	1009	"LPAR3,NR2F6,PLK2,MYH9,IRX5,MAP1B,MYO10,UNC5B,SRC,ITGA2,DBN1,SERPINE2,NEU1,SEMA6D,PTPRZ1,FMN1,SEMA3B,PREX1,CXCL12,GPC1,COL4A5,COL5A2,SEMA4D,VLDLR,DPYSL3,FAT3,SEMA5A,ZSWIM6,OPHN1,EFNA1,SLIT1,PAK1,LRP4,FYN,CDH2"
GO: Biological Process	GO:0001570	vasculogenesis	 	2.00E-04	8	88	"MYO1E,CITED2,HEG1,PTPRJ,ZFP36L1,ANGPT1,EPHA2,CD34"
GO: Biological Process	GO:0097285	cell-type specific apoptotic process	 	2.01E-04	20	445	"LGMN,STK17B,UNC5B,KITLG,NFE2L2,PIK3R1,CLN3,CXCL12,ANGPT1,BCL2L11,TNIP2,HIPK2,CASP6,CASP7,SEMA5A,ARRB1,ANO6,CPEB4,FYN,CTSL"
GO: Biological Process	GO:0007264	small GTPase mediated signal transduction	 	2.12E-04	28	739	"CDKN1A,RERG,PLK2,ABCA1,IQGAP2,SRC,CHN2,ELMO1,KITLG,RASGRP3,RAB43,VAV3,RAB29,PREX1,RASAL2,SEMA4D,EPS8L2,RAP1B,RALGPS2,OPHN1,RND3,ARHGDIB,ARRB1,EPHA2,ARHGAP12,ARHGEF2,CDH2,CHP1"
GO: Biological Process	GO:0061564	axon development	 	2.15E-04	24	590	"LPAR3,MYH9,MAP1B,MYO10,UNC5B,SRC,ITGA2,SEMA6D,PTPRZ1,SEMA3B,CXCL12,GPC1,COL4A5,COL5A2,SEMA4D,DPYSL3,SEMA5A,OPHN1,EFNA1,SLIT1,PAK1,LRP4,FYN,CDH2"
GO: Biological Process	GO:0016049	cell growth	 	2.26E-04	20	449	"CDKN1A,RERG,LPAR3,MAP1B,INHBA,CYP27B1,SOCS2,WISP1,SERPINE2,CADM1,PTPRJ,KAZALD1,CXCL12,SEMA4D,FLT4,HYAL1,SEMA5A,NUPR1,IGFBP3,SLIT1"
GO: Biological Process	GO:0008630	intrinsic apoptotic signaling pathway in response to DNA damage	 	2.37E-04	9	114	"CDKN1A,PIK3R1,CXCL12,BCL2L11,UACA,HIPK2,NUPR1,EPHA2,STEAP3"
GO: Biological Process	GO:0009143	nucleoside triphosphate catabolic process	 	2.38E-04	36	1061	"RERG,ATP6V1E1,ABCA1,MYH9,MYO1E,IQGAP2,MYO10,CHN2,EHD4,HELB,TUBB6,RASGRP3,RAB43,GNAI1,VAV3,RAB29,GNG11,GNGT2,PREX1,RASAL2,SEMA4D,EPS8L2,RAP1B,RALGPS2,MYO1B,RGS3,OPHN1,RND3,ARHGDIB,ARRB1,EPHA2,ARHGAP12,ENTPD3,MACF1,ARHGEF2,ATP2B4"
GO: Biological Process	GO:0001933	negative regulation of protein phosphorylation	 	2.41E-04	15	285	"CDKN1A,PRR5L,GADD45G,PTPRJ,SEMA4D,DUSP1,PPM1E,RGS3,ARRB1,IGFBP3,DKK1,SPRY4,UBASH3B,SMAD6,CHP1"
GO: Biological Process	GO:0031346	positive regulation of cell projection organization	 	2.44E-04	13	224	"LPAR3,MAP1B,ITGA2,FNBP1L,SERPINE2,NEU1,CXCL12,SEMA4D,VLDLR,DPYSL3,EPS8L2,SEMA5A,FYN"
GO: Biological Process	GO:0002433	immune response-regulating cell surface receptor signaling pathway involved in phagocytosis	 	2.52E-04	8	91	"MYO10,SRC,ELMO1,ITPR1,PIK3R1,VAV3,PAK1,FYN"
GO: Biological Process	GO:0038096	Fc-gamma receptor signaling pathway involved in phagocytosis	 	2.52E-04	8	91	"MYO10,SRC,ELMO1,ITPR1,PIK3R1,VAV3,PAK1,FYN"
GO: Biological Process	GO:2000351	regulation of endothelial cell apoptotic process	 	2.59E-04	5	32	"NFE2L2,ANGPT1,TNIP2,SEMA5A,ANO6"
GO: Biological Process	GO:0038094	Fc-gamma receptor signaling pathway	 	2.71E-04	8	92	"MYO10,SRC,ELMO1,ITPR1,PIK3R1,VAV3,PAK1,FYN"
GO: Biological Process	GO:0009725	response to hormone	 	2.91E-04	31	871	"CDKN1A,CDO1,RERG,NR2F6,ATP6V1E1,INHBA,PDK4,ADAM9,CYP27B1,SRC,ITGA2,FABP3,CITED2,SOCS2,PTPRE,PIK3R1,GNAI1,ATP6V0D2,USF1,GNG11,CXCL12,ALPL,DUSP1,PIK3R3,MSI1,LOX,PAK1,INSIG2,FYN,CTSL,SMAD6"
GO: Biological Process	GO:0051960	regulation of nervous system development	 	2.94E-04	25	640	"LPAR3,PLK2,MAP1B,DBN1,KCTD11,SOCS2,SRPX2,SERPINE2,NEU1,TRIM11,PTPRZ1,PREX1,CXCL12,SEMA4D,VLDLR,DPYSL3,FAT3,SEMA5A,ZSWIM6,EFNA1,SLIT1,LRP4,ARHGEF2,FYN,CDH2"
GO: Biological Process	GO:1901698	response to nitrogen compound	 	3.19E-04	30	836	"CDKN1A,CDO1,ATP6V1E1,PDK4,CYP27B1,SRC,ITGA2,FABP3,ITPR1,SOCS2,PTPRE,PIK3R1,GNAI1,ATP6V0D2,USF1,GNG11,CXCL12,COL5A2,RAP1B,DUSP1,PIK3R3,GSN,GSS,GPIHBP1,CPEB4,PAK1,INSIG2,ARHGEF2,FYN,PEA15"
GO: Biological Process	GO:0051701	interaction with host	 	3.27E-04	9	119	"ATP6V1E1,TNIP1,TRIM11,TRIM8,ATP6V0D2,BCL2L11,HIPK2,IFITM1,GUCY1A3"
GO: Biological Process	GO:0034330	cell junction organization	 	3.42E-04	13	232	"SRC,MTSS1,PARD6G,ITGA2,HEG1,CADM1,PTPRJ,FMN1,RAP1B,MACF1,FBLIM1,CDH2,CDH5"
GO: Biological Process	GO:0000902	cell morphogenesis	 	3.47E-04	38	1165	"LPAR3,MYH9,MAP1B,MYO10,UNC5B,SRC,ITGA2,S100A4,SHROOM4,HEG1,CADM1,SEMA6D,PTPRZ1,FMN1,SEMA3B,PREX1,CXCL12,GPC1,COL4A5,COL5A2,SEMA4D,DPYSL3,FAT3,SEMA5A,ZSWIM6,GSN,OPHN1,EFNA1,DKK1,FRMD6,EPHA2,SLIT1,PAK1,LRP4,ARHGEF2,FBLIM1,FYN,CDH2"
GO: Biological Process	GO:0071495	cellular response to endogenous stimulus	 	3.56E-04	34	1002	"CDKN1A,NR2F6,ATP6V1E1,INHBA,PDK4,ADAM9,SRC,ITGA2,ITPR1,CITED2,SOCS2,KITLG,PTPRE,PIK3R1,HPGD,ATP6V0D2,BMP8A,USF1,GNG11,GAREM,GPC1,COL5A2,RAP1B,HYAL1,DUSP1,PIK3R3,SMURF1,HIPK2,CPEB4,PAK1,ARHGEF2,FYN,CTSL,SMAD6"
GO: Biological Process	GO:0030168	platelet activation	 	3.56E-04	13	233	"SRC,F5,ITPR1,SERPINE2,PTPRJ,PIK3R1,GNAI1,VAV3,RAP1B,ARRB1,TMSB4X,UBASH3B,FYN"
GO: Biological Process	GO:0048667	cell morphogenesis involved in neuron differentiation	 	3.62E-04	25	649	"LPAR3,MYH9,MAP1B,MYO10,UNC5B,SRC,ITGA2,SEMA6D,PTPRZ1,FMN1,SEMA3B,CXCL12,GPC1,COL4A5,COL5A2,SEMA4D,DPYSL3,SEMA5A,OPHN1,EFNA1,SLIT1,PAK1,LRP4,FYN,CDH2"
GO: Biological Process	GO:0002431	Fc receptor mediated stimulatory signaling pathway	 	3.63E-04	8	96	"MYO10,SRC,ELMO1,ITPR1,PIK3R1,VAV3,PAK1,FYN"
GO: Biological Process	GO:0014065	phosphatidylinositol 3-kinase signaling	 	3.63E-04	8	96	"PRR5L,UNC5B,PIK3IP1,SERPINE2,PIK3R1,SEMA4D,ANGPT1,FYN"
GO: Biological Process	GO:0045664	regulation of neuron differentiation	 	3.65E-04	20	466	"LPAR3,PLK2,MAP1B,DBN1,KCTD11,SOCS2,SERPINE2,NEU1,PREX1,CXCL12,SEMA4D,VLDLR,DPYSL3,FAT3,SEMA5A,EFNA1,SLIT1,LRP4,FYN,CDH2"
GO: Biological Process	GO:0034329	cell junction assembly	 	3.71E-04	12	204	"SRC,PARD6G,ITGA2,HEG1,CADM1,PTPRJ,FMN1,RAP1B,MACF1,FBLIM1,CDH2,CDH5"
GO: Biological Process	GO:0080134	regulation of response to stress	 	3.76E-04	34	1005	"CFH,LGMN,METRNL,TNIP1,ITGA2,LY96,PTGIS,ELMO1,SERPINE2,CADM1,GADD45G,PTPRJ,NFE2L2,CLN3,AP1S2,USF1,CXCL12,FLT4,UACA,TNIP2,HIPK2,ANKRD6,ZFP36,IFNGR1,IFNGR2,ANO6,CD34,PAK1,STEAP3,ARHGEF2,UBASH3B,TRIM13,FYN,CTSL"
GO: Biological Process	GO:0022603	regulation of anatomical structure morphogenesis	 	3.77E-04	28	766	"LPAR3,MYH9,MAP1B,MYO10,ADAM9,PTGIS,CITED2,SRPX2,PREX1,CXCL12,SEMA4D,FLT4,HYAL1,ANXA3,HIPK2,CASP6,SEMA5A,ANKRD6,ECM1,EFNA1,DKK1,EPHA2,CD34,SLIT1,LRP4,FBLIM1,FYN,CDH2"
GO: Biological Process	GO:0045861	negative regulation of proteolysis	 	3.86E-04	6	53	"SERPINE2,PIK3R1,CLN3,OPHN1,TIMP3,CSTB"
GO: Biological Process	GO:0060284	regulation of cell development	 	3.91E-04	27	729	"LPAR3,PLK2,MAP1B,DBN1,KCTD11,SOCS2,SERPINE2,NEU1,TRIM11,PTPRZ1,PIK3R1,PREX1,CXCL12,SEMA4D,VLDLR,DPYSL3,FAT3,CASP6,SEMA5A,ZSWIM6,EFNA1,IGFBP3,SLIT1,LRP4,ARHGEF2,FYN,CDH2"
GO: Biological Process	GO:0072577	endothelial cell apoptotic process	 	4.00E-04	5	35	"NFE2L2,ANGPT1,TNIP2,SEMA5A,ANO6"
GO: Biological Process	GO:0009991	response to extracellular stimulus	 	4.09E-04	18	400	"CDKN1A,ABCA1,TP53INP1,ACADM,PDK4,CYP27B1,ITGA2,GABARAPL1,AES,CLN3,MAP1LC3B,USF1,ALPL,ZFP36,GSN,GSS,CPEB4,TRIM13"
GO: Biological Process	GO:2000352	negative regulation of endothelial cell apoptotic process	 	4.13E-04	4	20	"NFE2L2,ANGPT1,TNIP2,SEMA5A"
GO: Biological Process	GO:0060548	negative regulation of cell death	 	4.16E-04	29	810	"CDKN1A,SOX4,LGMN,PLK2,PDK4,UNC5B,SRC,ITPR1,CITED2,SOCS2,KITLG,NFE2L2,PIK3R1,CLN3,CXCL12,SEMA4D,FLT4,ANGPT1,TNIP2,DUSP1,HIPK2,SEMA5A,FAIM,ARRB1,CD34,CPEB4,ARHGEF2,FYN,SMAD6"
GO: Biological Process	GO:0014066	regulation of phosphatidylinositol 3-kinase signaling	 	4.24E-04	7	75	"PRR5L,UNC5B,PIK3IP1,SERPINE2,SEMA4D,ANGPT1,FYN"
GO: Biological Process	GO:0009207	purine ribonucleoside triphosphate catabolic process	 	4.26E-04	35	1053	"RERG,ATP6V1E1,ABCA1,MYH9,MYO1E,IQGAP2,MYO10,CHN2,EHD4,HELB,TUBB6,RASGRP3,RAB43,GNAI1,VAV3,RAB29,GNG11,GNGT2,PREX1,RASAL2,SEMA4D,EPS8L2,RAP1B,RALGPS2,MYO1B,RGS3,OPHN1,RND3,ARHGDIB,ARRB1,EPHA2,ARHGAP12,MACF1,ARHGEF2,ATP2B4"
GO: Biological Process	GO:0009203	ribonucleoside triphosphate catabolic process	 	4.33E-04	35	1054	"RERG,ATP6V1E1,ABCA1,MYH9,MYO1E,IQGAP2,MYO10,CHN2,EHD4,HELB,TUBB6,RASGRP3,RAB43,GNAI1,VAV3,RAB29,GNG11,GNGT2,PREX1,RASAL2,SEMA4D,EPS8L2,RAP1B,RALGPS2,MYO1B,RGS3,OPHN1,RND3,ARHGDIB,ARRB1,EPHA2,ARHGAP12,MACF1,ARHGEF2,ATP2B4"
GO: Biological Process	GO:0009146	purine nucleoside triphosphate catabolic process	 	4.48E-04	35	1056	"RERG,ATP6V1E1,ABCA1,MYH9,MYO1E,IQGAP2,MYO10,CHN2,EHD4,HELB,TUBB6,RASGRP3,RAB43,GNAI1,VAV3,RAB29,GNG11,GNGT2,PREX1,RASAL2,SEMA4D,EPS8L2,RAP1B,RALGPS2,MYO1B,RGS3,OPHN1,RND3,ARHGDIB,ARRB1,EPHA2,ARHGAP12,MACF1,ARHGEF2,ATP2B4"
GO: Biological Process	GO:0006935	chemotaxis	 	4.73E-04	25	661	"MYH9,MYO10,UNC5B,SRC,ITGA2,SEMA6D,PTPRJ,SEMA3B,VAV3,PREX1,CXCL12,GPC1,COL4A5,COL5A2,SEMA4D,DPYSL3,ANGPT1,SEMA5A,OPHN1,EFNA1,ANO6,EPHA2,SLIT1,PAK1,FYN"
GO: Biological Process	GO:0040017	positive regulation of locomotion	 	4.77E-04	16	337	"ADAM9,SRC,ITGA2,SRPX2,TRIM11,SEMA6D,PTPRJ,PIK3R1,CXCL12,SEMA4D,FLT4,ANGPT1,HYAL1,ANXA3,SEMA5A,LGR6"
GO: Biological Process	GO:0061572	actin filament bundle organization	 	4.79E-04	8	100	"MTSS1,DPYSL3,LIMA1,PPM1E,MYO1B,ARRB1,FHOD1,PAK1"
GO: Biological Process	GO:0051017	actin filament bundle assembly	 	4.79E-04	8	100	"MTSS1,DPYSL3,LIMA1,PPM1E,MYO1B,ARRB1,FHOD1,PAK1"
GO: Biological Process	GO:0042330	taxis	 	4.84E-04	25	662	"MYH9,MYO10,UNC5B,SRC,ITGA2,SEMA6D,PTPRJ,SEMA3B,VAV3,PREX1,CXCL12,GPC1,COL4A5,COL5A2,SEMA4D,DPYSL3,ANGPT1,SEMA5A,OPHN1,EFNA1,ANO6,EPHA2,SLIT1,PAK1,FYN"
GO: Biological Process	GO:0040008	regulation of growth	 	5.18E-04	24	627	"CDKN1A,LGMN,RERG,LPAR3,MAP1B,INHBA,CYP27B1,KCTD11,SOCS2,WISP1,NELL2,SERPINE2,PTPRJ,AES,KAZALD1,BMP8A,CXCL12,SEMA4D,FLT4,BCL2L11,HYAL1,SEMA5A,IGFBP3,SLIT1"
GO: Biological Process	GO:0032101	regulation of response to external stimulus	 	5.30E-04	24	628	"CFH,METRNL,CYP27B1,TNIP1,ITGA2,LY96,PTGIS,ELMO1,SERPINE2,PTPRJ,NFE2L2,CLN3,AP1S2,USF1,CXCL12,UACA,SEMA5A,ZFP36,ANO6,CD34,SLIT1,UBASH3B,TRIM13,FYN"
GO: Biological Process	GO:0046130	purine ribonucleoside catabolic process	 	5.41E-04	35	1067	"RERG,ATP6V1E1,ABCA1,MYH9,MYO1E,IQGAP2,MYO10,CHN2,EHD4,HELB,TUBB6,RASGRP3,RAB43,GNAI1,VAV3,RAB29,GNG11,GNGT2,PREX1,RASAL2,SEMA4D,EPS8L2,RAP1B,RALGPS2,MYO1B,RGS3,OPHN1,RND3,ARHGDIB,ARRB1,EPHA2,ARHGAP12,MACF1,ARHGEF2,ATP2B4"
GO: Biological Process	GO:0006152	purine nucleoside catabolic process	 	5.41E-04	35	1067	"RERG,ATP6V1E1,ABCA1,MYH9,MYO1E,IQGAP2,MYO10,CHN2,EHD4,HELB,TUBB6,RASGRP3,RAB43,GNAI1,VAV3,RAB29,GNG11,GNGT2,PREX1,RASAL2,SEMA4D,EPS8L2,RAP1B,RALGPS2,MYO1B,RGS3,OPHN1,RND3,ARHGDIB,ARRB1,EPHA2,ARHGAP12,MACF1,ARHGEF2,ATP2B4"
GO: Biological Process	GO:0048015	phosphatidylinositol-mediated signaling	 	5.47E-04	12	213	"CDKN1A,PRR5L,UNC5B,GAB2,PIK3IP1,SERPINE2,KITLG,PIK3R1,SEMA4D,ANGPT1,GSN,FYN"
GO: Biological Process	GO:0008154	actin polymerization or depolymerization	 	5.52E-04	10	155	"MTSS1,TMOD3,FMN1,MICAL3,PREX1,CXCL12,LIMA1,SEMA5A,GSN,TMSB4X"
GO: Biological Process	GO:0050770	regulation of axonogenesis	 	5.59E-04	9	128	"LPAR3,MAP1B,CXCL12,SEMA4D,SEMA5A,EFNA1,SLIT1,LRP4,CDH2"
GO: Biological Process	GO:0001525	angiogenesis	 	5.63E-04	18	411	"MYH9,PTGIS,SRPX2,VAV3,CXCL12,FLT4,ANGPT1,HYAL1,ANXA3,HIPK2,SEMA5A,ECM1,EFNA1,EPHA2,CD34,TNFAIP2,PRKX,EPAS1"
GO: Biological Process	GO:0048017	inositol lipid-mediated signaling	 	5.70E-04	12	214	"CDKN1A,PRR5L,UNC5B,GAB2,PIK3IP1,SERPINE2,KITLG,PIK3R1,SEMA4D,ANGPT1,GSN,FYN"
GO: Biological Process	GO:0006955	immune response	 	6.29E-04	43	1416	"CDKN1A,CFH,IL10RB,LGMN,MYO10,SPNS2,CYP27B1,SRC,TNIP1,LY96,DDOST,ELMO1,GAB2,ITPR1,TRIM11,CADM1,KITLG,GADD45G,PTPRJ,PIK3R1,TRIM8,VAV3,CXCL12,CD200,SEMA4D,ANXA3,TNIP2,IFITM1,BTLA,CBLB,ECM1,IFNGR1,IFNGR2,ARHGDIB,CD34,PAK1,CD97,ARHGEF2,TRIM13,FYN,CTSL,LRRFIP1,SMAD6"
GO: Biological Process	GO:0030204	chondroitin sulfate metabolic process	 	6.31E-04	6	58	"CHST15,MAMDC2,GPC2,GPC1,HYAL1,UST"
GO: Biological Process	GO:0050900	leukocyte migration	 	6.46E-04	15	313	"MYH9,SPNS2,SRC,ITGA2,PTPRJ,PIK3R1,VAV3,PREX1,CXCL12,ANGPT1,ECM1,SLC7A8,ANO6,CD34,FYN"
GO: Biological Process	GO:0042454	ribonucleoside catabolic process	 	6.49E-04	35	1078	"RERG,ATP6V1E1,ABCA1,MYH9,MYO1E,IQGAP2,MYO10,CHN2,EHD4,HELB,TUBB6,RASGRP3,RAB43,GNAI1,VAV3,RAB29,GNG11,GNGT2,PREX1,RASAL2,SEMA4D,EPS8L2,RAP1B,RALGPS2,MYO1B,RGS3,OPHN1,RND3,ARHGDIB,ARRB1,EPHA2,ARHGAP12,MACF1,ARHGEF2,ATP2B4"
GO: Biological Process	GO:0070482	response to oxygen levels	 	6.66E-04	14	281	"CDKN1A,SOX4,ITGA2,PTGIS,ITPR1,CITED2,USF1,CXCL12,VLDLR,HIPK2,CD34,CPEB4,PAK1,EPAS1"
GO: Biological Process	GO:0043551	regulation of phosphatidylinositol 3-kinase activity	 	6.68E-04	5	39	"SRC,PIK3IP1,PIK3R1,VAV3,PIK3R3"
GO: Biological Process	GO:0030335	positive regulation of cell migration	 	6.90E-04	15	315	"ADAM9,SRC,ITGA2,SRPX2,SEMA6D,PTPRJ,PIK3R1,CXCL12,SEMA4D,FLT4,ANGPT1,HYAL1,ANXA3,SEMA5A,LGR6"
GO: Biological Process	GO:1901214	regulation of neuron death	 	6.93E-04	13	250	"LGMN,UNC5B,ITPR1,CLN3,ANGPT1,BCL2L11,HIPK2,CASP6,CASP7,PPP1R13B,CD34,CPEB4,FYN"
GO: Biological Process	GO:0009154	purine ribonucleotide catabolic process	 	7.05E-04	35	1083	"RERG,ATP6V1E1,ABCA1,MYH9,MYO1E,IQGAP2,MYO10,CHN2,EHD4,HELB,TUBB6,RASGRP3,RAB43,GNAI1,VAV3,RAB29,GNG11,GNGT2,PREX1,RASAL2,SEMA4D,EPS8L2,RAP1B,RALGPS2,MYO1B,RGS3,OPHN1,RND3,ARHGDIB,ARRB1,EPHA2,ARHGAP12,MACF1,ARHGEF2,ATP2B4"
GO: Biological Process	GO:1902532	negative regulation of intracellular signal transduction	 	7.16E-04	16	350	"SRC,TNIP1,PIK3IP1,SOCS2,SERPINE2,PTPRJ,NFE2L2,CXCL12,RASAL2,DUSP1,RGS3,ARRB1,EPHA2,SPRY4,ARHGEF2,CHP1"
GO: Biological Process	GO:0009261	ribonucleotide catabolic process	 	7.17E-04	35	1084	"RERG,ATP6V1E1,ABCA1,MYH9,MYO1E,IQGAP2,MYO10,CHN2,EHD4,HELB,TUBB6,RASGRP3,RAB43,GNAI1,VAV3,RAB29,GNG11,GNGT2,PREX1,RASAL2,SEMA4D,EPS8L2,RAP1B,RALGPS2,MYO1B,RGS3,OPHN1,RND3,ARHGDIB,ARRB1,EPHA2,ARHGAP12,MACF1,ARHGEF2,ATP2B4"
GO: Biological Process	GO:0030198	extracellular matrix organization	 	7.27E-04	17	385	"MYO1E,ADAM9,COL22A1,ITGA2,COL24A1,KAZALD1,DMP1,COL4A5,COL5A2,COL10A1,IBSP,LAMA4,SEMA5A,SH3PXD2B,LOX,LRP4,CTSL"
GO: Biological Process	GO:1901652	response to peptide	 	7.28E-04	19	456	"CDO1,ATP6V1E1,PDK4,CYP27B1,SRC,FABP3,SOCS2,PTPRE,PIK3R1,GNAI1,ATP6V0D2,USF1,GNG11,CXCL12,PIK3R3,PAK1,INSIG2,ARHGEF2,FYN"
GO: Biological Process	GO:0043542	endothelial cell migration	 	7.37E-04	9	133	"MYH9,SRPX2,FLT4,ANGPT1,ANXA3,SEMA5A,EFNA1,EPHA2,PRKX"
GO: Biological Process	GO:0009266	response to temperature stimulus	 	7.37E-04	9	133	"NR2F6,TP53INP1,ACADM,METRNL,GMPR,CXCL12,CD34,LPL,HSPB7"
GO: Biological Process	GO:0006952	defense response	 	7.42E-04	45	1515	"CDKN1A,CFH,IL10RB,LGMN,CDO1,INHBA,METRNL,MYO10,CYP27B1,SRC,TNIP1,ITGA2,LY96,PTGIS,DDOST,ELMO1,GAB2,ITPR1,TRIM11,CADM1,KITLG,PIK3R1,TRIM8,AP1S2,VAV3,UACA,HYAL1,ANXA3,TNIP2,IFITM1,CASP6,ECM1,NUPR1,ZFP36,IFNGR1,IFNGR2,ANO6,PAK1,CD97,ARHGEF2,TRIM13,FBXL20,FYN,CTSL,LRRFIP1"
GO: Biological Process	GO:0070848	response to growth factor	 	7.43E-04	25	682	"CDKN1A,ADAM9,SRC,ITPR1,EHD4,CITED2,KITLG,PIK3R1,HPGD,VAV3,BMP8A,GAREM,GPC1,FLT4,ANGPT1,BCL2L11,HYAL1,IBSP,SMURF1,HIPK2,EPHA2,PCSK6,ARHGEF2,FYN,SMAD6"
GO: Biological Process	GO:0043062	extracellular structure organization	 	7.48E-04	17	386	"MYO1E,ADAM9,COL22A1,ITGA2,COL24A1,KAZALD1,DMP1,COL4A5,COL5A2,COL10A1,IBSP,LAMA4,SEMA5A,SH3PXD2B,LOX,LRP4,CTSL"
GO: Biological Process	GO:0050776	regulation of immune response	 	7.57E-04	28	801	"CDKN1A,CFH,LGMN,MYO10,SPNS2,SRC,TNIP1,LY96,ELMO1,GAB2,ITPR1,CADM1,KITLG,PTPRJ,PIK3R1,VAV3,CD200,TNIP2,IFITM1,BTLA,CBLB,ECM1,IFNGR1,IFNGR2,CD34,PAK1,FYN,CTSL"
GO: Biological Process	GO:0050654	chondroitin sulfate proteoglycan metabolic process	 	7.57E-04	6	60	"CHST15,MAMDC2,GPC2,GPC1,HYAL1,UST"
GO: Biological Process	GO:0031668	cellular response to extracellular stimulus	 	7.69E-04	11	191	"CDKN1A,TP53INP1,PDK4,CYP27B1,GABARAPL1,AES,CLN3,MAP1LC3B,USF1,CPEB4,TRIM13"
GO: Biological Process	GO:0009164	nucleoside catabolic process	 	8.03E-04	35	1091	"RERG,ATP6V1E1,ABCA1,MYH9,MYO1E,IQGAP2,MYO10,CHN2,EHD4,HELB,TUBB6,RASGRP3,RAB43,GNAI1,VAV3,RAB29,GNG11,GNGT2,PREX1,RASAL2,SEMA4D,EPS8L2,RAP1B,RALGPS2,MYO1B,RGS3,OPHN1,RND3,ARHGDIB,ARRB1,EPHA2,ARHGAP12,MACF1,ARHGEF2,ATP2B4"
GO: Biological Process	GO:2000147	positive regulation of cell motility	 	8.35E-04	15	321	"ADAM9,SRC,ITGA2,SRPX2,SEMA6D,PTPRJ,PIK3R1,CXCL12,SEMA4D,FLT4,ANGPT1,HYAL1,ANXA3,SEMA5A,LGR6"
GO: Biological Process	GO:0030193	regulation of blood coagulation	 	8.43E-04	7	84	"SERPINE2,PTPRJ,NFE2L2,USF1,ANO6,CD34,UBASH3B"
GO: Biological Process	GO:1900046	regulation of hemostasis	 	8.43E-04	7	84	"SERPINE2,PTPRJ,NFE2L2,USF1,ANO6,CD34,UBASH3B"
GO: Biological Process	GO:0035358	regulation of peroxisome proliferator activated receptor signaling pathway	 	8.82E-04	3	11	"STARD10,PTGIS,CITED2"
GO: Biological Process	GO:1901136	carbohydrate derivative catabolic process	 	8.82E-04	38	1224	"RERG,ATP6V1E1,ABCA1,MYH9,MYO1E,IQGAP2,MYO10,CHN2,EHD4,HELB,TUBB6,RASGRP3,RAB43,GNAI1,VAV3,GPC2,RAB29,GNG11,GNGT2,PREX1,RASAL2,GPC1,SEMA4D,EPS8L2,RAP1B,HYAL1,RALGPS2,MYO1B,RGS3,OPHN1,RND3,ARHGDIB,ARRB1,EPHA2,ARHGAP12,MACF1,ARHGEF2,ATP2B4"
GO: Biological Process	GO:0010563	negative regulation of phosphorus metabolic process	 	8.86E-04	17	392	"CDKN1A,PRR5L,INHBA,TNIP1,GADD45G,PTPRJ,SEMA4D,DUSP1,PPM1E,RGS3,ARRB1,IGFBP3,DKK1,SPRY4,UBASH3B,SMAD6,CHP1"
GO: Biological Process	GO:0045936	negative regulation of phosphate metabolic process	 	8.86E-04	17	392	"CDKN1A,PRR5L,INHBA,TNIP1,GADD45G,PTPRJ,SEMA4D,DUSP1,PPM1E,RGS3,ARRB1,IGFBP3,DKK1,SPRY4,UBASH3B,SMAD6,CHP1"
GO: Biological Process	GO:1901658	glycosyl compound catabolic process	 	8.98E-04	35	1098	"RERG,ATP6V1E1,ABCA1,MYH9,MYO1E,IQGAP2,MYO10,CHN2,EHD4,HELB,TUBB6,RASGRP3,RAB43,GNAI1,VAV3,RAB29,GNG11,GNGT2,PREX1,RASAL2,SEMA4D,EPS8L2,RAP1B,RALGPS2,MYO1B,RGS3,OPHN1,RND3,ARHGDIB,ARRB1,EPHA2,ARHGAP12,MACF1,ARHGEF2,ATP2B4"
GO: Biological Process	GO:0043408	regulation of MAPK cascade	 	9.25E-04	22	577	"LPAR3,ADAM9,SRC,TNIP1,KITLG,GADD45G,PTPRJ,GAREM,FLT4,RAP1B,ANGPT1,DUSP1,HIPK2,ANKRD6,RGS3,EFNA1,ARRB1,IGFBP3,EPHA2,SPRY4,PAK1,CDH2"
GO: Biological Process	GO:0001101	response to acid chemical	 	9.66E-04	14	292	"LGMN,CDO1,ABCA1,PDK4,CYP27B1,ITGA2,FABP3,COL5A2,DUSP1,GSN,GSS,DKK1,CPEB4,INSIG2"
GO: Biological Process	GO:0009416	response to light stimulus	 	9.76E-04	15	326	"CDKN1A,NR2F6,TP53INP1,PIK3R1,AKR1B10,GPC2,USF1,GNGT2,GPC1,UACA,HYAL1,DUSP1,CASP7,ARRB1,LPL"
GO: Biological Process	GO:0050882	voluntary musculoskeletal movement	 	9.77E-04	2	3	"ITPR1,HIPK2"
GO: Biological Process	GO:0035526	"retrograde transport, plasma membrane to Golgi"	 	9.77E-04	2	3	"RAB43,RAB29"
GO: Biological Process	GO:0006184	GTP catabolic process	 	9.81E-04	26	735	"RERG,IQGAP2,CHN2,EHD4,TUBB6,RASGRP3,RAB43,GNAI1,VAV3,RAB29,GNG11,GNGT2,PREX1,RASAL2,SEMA4D,EPS8L2,RAP1B,RALGPS2,RGS3,OPHN1,RND3,ARHGDIB,ARRB1,EPHA2,ARHGAP12,ARHGEF2"
GO: Biological Process	GO:0043276	anoikis	 	1.00E-03	4	25	"PDK4,DAPK2,SRC,AES"
GO: Biological Process	GO:0016337	single organismal cell-cell adhesion	 	1.01E-03	15	327	"MYH9,MYO10,ADAM9,TNIP1,CITED2,SRPX2,SERPINE2,PIK3R1,SEMA4D,CD93,CD34,UBASH3B,FBLIM1,CDH2,CDH5"
GO: Biological Process	GO:0045766	positive regulation of angiogenesis	 	1.01E-03	8	112	"PTGIS,SRPX2,HYAL1,ANXA3,HIPK2,SEMA5A,ECM1,CD34"
GO: Biological Process	GO:1901069	guanosine-containing compound catabolic process	 	1.08E-03	26	740	"RERG,IQGAP2,CHN2,EHD4,TUBB6,RASGRP3,RAB43,GNAI1,VAV3,RAB29,GNG11,GNGT2,PREX1,RASAL2,SEMA4D,EPS8L2,RAP1B,RALGPS2,RGS3,OPHN1,RND3,ARHGDIB,ARRB1,EPHA2,ARHGAP12,ARHGEF2"
GO: Biological Process	GO:0031324	negative regulation of cellular metabolic process	 	1.10E-03	49	1723	"CDKN1A,SOX4,NR2F6,PRR5L,INHBA,SRC,JDP2,TNIP1,ZNF217,FOXN3,PTGIS,CITED2,SOX7,SERPINE2,TRIM11,GADD45G,PTPRJ,AES,PIK3R1,CLN3,TRIM8,ITM2B,MAF1,SEMA4D,VLDLR,TSHZ3,SATB2,DUSP1,PPM1E,HIPK2,RGS3,ZFP36,OPHN1,EFNA1,ARRB1,IGFBP3,DKK1,TIMP3,CD34,SPRY4,CSTB,INSIG2,UBASH3B,TRIM13,ATP2B4,LRRFIP1,MXI1,SMAD6,CHP1"
GO: Biological Process	GO:0051272	positive regulation of cellular component movement	 	1.10E-03	15	330	"ADAM9,SRC,ITGA2,SRPX2,SEMA6D,PTPRJ,PIK3R1,CXCL12,SEMA4D,FLT4,ANGPT1,HYAL1,ANXA3,SEMA5A,LGR6"
GO: Biological Process	GO:0050818	regulation of coagulation	 	1.11E-03	7	88	"SERPINE2,PTPRJ,NFE2L2,USF1,ANO6,CD34,UBASH3B"
GO: Biological Process	GO:0043434	response to peptide hormone	 	1.14E-03	18	437	"CDO1,ATP6V1E1,PDK4,CYP27B1,SRC,FABP3,SOCS2,PTPRE,PIK3R1,GNAI1,ATP6V0D2,USF1,GNG11,CXCL12,PIK3R3,PAK1,INSIG2,FYN"
GO: Biological Process	GO:0032989	cellular component morphogenesis	 	1.15E-03	38	1242	"LPAR3,MYH9,MAP1B,MYO10,UNC5B,SRC,ITGA2,S100A4,SHROOM4,HEG1,CADM1,SEMA6D,PTPRZ1,FMN1,SEMA3B,PREX1,CXCL12,GPC1,COL4A5,COL5A2,SEMA4D,DPYSL3,FAT3,SEMA5A,ZSWIM6,GSN,OPHN1,EFNA1,DKK1,FRMD6,EPHA2,SLIT1,PAK1,LRP4,ARHGEF2,FBLIM1,FYN,CDH2"
GO: Biological Process	GO:0045216	cell-cell junction organization	 	1.17E-03	11	201	"SRC,MTSS1,PARD6G,ITGA2,HEG1,CADM1,PTPRJ,FMN1,MACF1,CDH2,CDH5"
GO: Biological Process	GO:0071363	cellular response to growth factor stimulus	 	1.17E-03	24	665	"CDKN1A,ADAM9,SRC,ITPR1,EHD4,CITED2,KITLG,PIK3R1,HPGD,VAV3,BMP8A,GAREM,GPC1,FLT4,ANGPT1,BCL2L11,HYAL1,IBSP,SMURF1,HIPK2,PCSK6,ARHGEF2,FYN,SMAD6"
GO: Biological Process	GO:0046039	GTP metabolic process	 	1.26E-03	26	748	"RERG,IQGAP2,CHN2,EHD4,TUBB6,RASGRP3,RAB43,GNAI1,VAV3,RAB29,GNG11,GNGT2,PREX1,RASAL2,SEMA4D,EPS8L2,RAP1B,RALGPS2,RGS3,OPHN1,RND3,ARHGDIB,ARRB1,EPHA2,ARHGAP12,ARHGEF2"
GO: Biological Process	GO:0036293	response to decreased oxygen levels	 	1.26E-03	13	267	"SOX4,ITGA2,PTGIS,ITPR1,CITED2,USF1,CXCL12,VLDLR,HIPK2,CD34,CPEB4,PAK1,EPAS1"
GO: Biological Process	GO:0001822	kidney development	 	1.26E-03	13	267	"SOX4,MYO1E,MTSS1,CITED2,FMN1,TSHZ3,SCHIP1,ANGPT1,BCL2L11,CD34,LRP4,PRKX,SMAD6"
GO: Biological Process	GO:1901701	cellular response to oxygen-containing compound	 	1.27E-03	28	829	"SOX4,ATP6V1E1,ABCA1,TP53INP1,INHBA,PDK4,ADAM9,CYP27B1,SRC,LY96,ITPR1,SOCS2,PTPRE,NFE2L2,PIK3R1,ATP6V0D2,USF1,GNG11,COL5A2,RAP1B,TNIP2,PIK3R3,GPX3,ARRB1,CPEB4,PAK1,ARHGEF2,FYN"
GO: Biological Process	GO:0043069	negative regulation of programmed cell death	 	1.28E-03	26	749	"CDKN1A,LGMN,PLK2,PDK4,UNC5B,SRC,CITED2,SOCS2,KITLG,NFE2L2,PIK3R1,CLN3,CXCL12,SEMA4D,FLT4,ANGPT1,TNIP2,DUSP1,HIPK2,SEMA5A,FAIM,ARRB1,CPEB4,ARHGEF2,FYN,SMAD6"
GO: Biological Process	GO:0032956	regulation of actin cytoskeleton organization	 	1.29E-03	12	235	"MTSS1,TMOD3,FMN1,PREX1,CXCL12,LIMA1,PPM1E,SEMA5A,GSN,FHOD1,PAK1,TMSB4X"
GO: Biological Process	GO:1901292	nucleoside phosphate catabolic process	 	1.29E-03	36	1164	"RERG,ATP6V1E1,ABCA1,MYH9,MYO1E,IQGAP2,MYO10,CHN2,EHD4,HELB,TUBB6,RASGRP3,RAB43,GNAI1,VAV3,RAB29,GNG11,GNGT2,PREX1,RASAL2,SEMA4D,EPS8L2,RAP1B,RALGPS2,MYO1B,RGS3,OPHN1,RND3,ARHGDIB,ARRB1,EPHA2,ARHGAP12,ENTPD3,MACF1,ARHGEF2,ATP2B4"
GO: Biological Process	GO:0032855	positive regulation of Rac GTPase activity	 	1.30E-03	5	45	"VAV3,PREX1,EPS8L2,EPHA2,ARHGEF2"
GO: Biological Process	GO:0043550	regulation of lipid kinase activity	 	1.30E-03	5	45	"SRC,PIK3IP1,PIK3R1,VAV3,PIK3R3"
GO: Biological Process	GO:0031667	response to nutrient levels	 	1.32E-03	16	371	"ABCA1,TP53INP1,ACADM,PDK4,CYP27B1,ITGA2,GABARAPL1,CLN3,MAP1LC3B,USF1,ALPL,ZFP36,GSN,GSS,CPEB4,TRIM13"
GO: Biological Process	GO:0008285	negative regulation of cell proliferation	 	1.38E-03	23	634	"CDKN1A,SOX4,RERG,TP53INP1,INHBA,CYP27B1,MTSS1,KCTD11,FABP3,SOX7,SERPINE2,PTPRJ,PIK3R1,HYAL1,IFITM1,BTLA,CBLB,NUPR1,IGFBP3,PAK1,CDH5,MXI1,SMAD6"
GO: Biological Process	GO:0030042	actin filament depolymerization	 	1.43E-03	5	46	"TMOD3,MICAL3,LIMA1,SEMA5A,GSN"
GO: Biological Process	GO:0051261	protein depolymerization	 	1.44E-03	7	92	"MAP1B,TMOD3,MICAL3,LIMA1,SEMA5A,GSN,ARHGEF2"
GO: Biological Process	GO:0045056	transcytosis	 	1.49E-03	3	13	"SRC,GPIHBP1,CHP1"
GO: Biological Process	GO:0007162	negative regulation of cell adhesion	 	1.50E-03	8	119	"SRC,SERPINE2,PIK3R1,SEMA4D,ANGPT1,SEMA5A,ARHGDIB,UBASH3B"
GO: Biological Process	GO:0010594	regulation of endothelial cell migration	 	1.53E-03	7	93	"SRPX2,FLT4,ANGPT1,ANXA3,SEMA5A,EFNA1,EPHA2"
GO: Biological Process	GO:0007265	Ras protein signal transduction	 	1.54E-03	20	524	"CDKN1A,PLK2,ABCA1,IQGAP2,SRC,ELMO1,KITLG,RASGRP3,VAV3,PREX1,RASAL2,SEMA4D,EPS8L2,RAP1B,OPHN1,ARHGDIB,ARRB1,EPHA2,ARHGEF2,CDH2"
GO: Biological Process	GO:1901068	guanosine-containing compound metabolic process	 	1.55E-03	26	759	"RERG,IQGAP2,CHN2,EHD4,TUBB6,RASGRP3,RAB43,GNAI1,VAV3,RAB29,GNG11,GNGT2,PREX1,RASAL2,SEMA4D,EPS8L2,RAP1B,RALGPS2,RGS3,OPHN1,RND3,ARHGDIB,ARRB1,EPHA2,ARHGAP12,ARHGEF2"
GO: Biological Process	GO:0006195	purine nucleotide catabolic process	 	1.56E-03	35	1134	"RERG,ATP6V1E1,ABCA1,MYH9,MYO1E,IQGAP2,MYO10,CHN2,EHD4,HELB,TUBB6,RASGRP3,RAB43,GNAI1,VAV3,RAB29,GNG11,GNGT2,PREX1,RASAL2,SEMA4D,EPS8L2,RAP1B,RALGPS2,MYO1B,RGS3,OPHN1,RND3,ARHGDIB,ARRB1,EPHA2,ARHGAP12,MACF1,ARHGEF2,ATP2B4"
GO: Biological Process	GO:1901888	regulation of cell junction assembly	 	1.58E-03	5	47	"SRC,PTPRJ,FMN1,RAP1B,MACF1"
GO: Biological Process	GO:0061005	cell differentiation involved in kidney development	 	1.58E-03	5	47	"MYO1E,MTSS1,TSHZ3,CD34,PRKX"
GO: Biological Process	GO:0032535	regulation of cellular component size	 	1.59E-03	12	241	"LPAR3,MAP1B,TMOD3,FMN1,PREX1,CXCL12,SEMA4D,LIMA1,SEMA5A,GSN,SLIT1,TMSB4X"
GO: Biological Process	GO:0048646	anatomical structure formation involved in morphogenesis	 	1.62E-03	32	1009	"SOX4,MYH9,INHBA,ADAM9,PTGIS,CITED2,SOX7,SRPX2,FMN1,VAV3,ALDH1A3,CXCL12,GPC1,FLT4,ANGPT1,BCL2L11,HYAL1,ANXA3,FAT3,DUSP1,HIPK2,SEMA5A,ECM1,ADAM12,EFNA1,DKK1,EPHA2,CD34,MACF1,TNFAIP2,PRKX,EPAS1"
GO: Biological Process	GO:0032268	regulation of cellular protein metabolic process	 	1.63E-03	46	1620	"CDKN1A,SOX4,LPAR3,PLK2,PRR5L,INHBA,ADAM9,SRC,JDP2,ITGA2,EHD4,SERPINE2,KITLG,COMMD1,GADD45G,PTPRJ,ZFP36L1,PIK3R1,CLN3,SEMA4D,VLDLR,FLT4,RBPMS,ANGPT1,COA3,DUSP1,PPM1E,HIPK2,NUPR1,RGS3,ZFP36,OPHN1,EFNA1,ARRB1,IGFBP3,DKK1,TIMP3,SPRY4,PAK1,CSTB,LRP4,ARHGEF2,UBASH3B,ATP2B4,SMAD6,CHP1"
GO: Biological Process	GO:0002764	immune response-regulating signaling pathway	 	1.68E-03	19	490	"CDKN1A,LGMN,MYO10,SRC,TNIP1,LY96,ELMO1,GAB2,ITPR1,KITLG,PTPRJ,PIK3R1,VAV3,TNIP2,BTLA,CBLB,PAK1,FYN,CTSL"
GO: Biological Process	GO:0072523	purine-containing compound catabolic process	 	1.70E-03	35	1140	"RERG,ATP6V1E1,ABCA1,MYH9,MYO1E,IQGAP2,MYO10,CHN2,EHD4,HELB,TUBB6,RASGRP3,RAB43,GNAI1,VAV3,RAB29,GNG11,GNGT2,PREX1,RASAL2,SEMA4D,EPS8L2,RAP1B,RALGPS2,MYO1B,RGS3,OPHN1,RND3,ARHGDIB,ARRB1,EPHA2,ARHGAP12,MACF1,ARHGEF2,ATP2B4"
GO: Biological Process	GO:0040013	negative regulation of locomotion	 	1.79E-03	11	212	"TP53INP1,CITED2,TRIM11,SEMA6D,PTPRJ,TRIM8,DPYSL3,IFITM1,SEMA5A,IGFBP3,SLIT1"
GO: Biological Process	GO:0006470	protein dephosphorylation	 	1.80E-03	10	181	"PTPN4,PTPN12,PTPN13,PTPRE,PTPRJ,PTPRZ1,DUSP1,PPM1E,PTP4A3,UBASH3B"
GO: Biological Process	GO:0032970	regulation of actin filament-based process	 	1.87E-03	13	279	"MTSS1,TMOD3,FMN1,PREX1,CXCL12,LIMA1,PPM1E,SEMA5A,GSN,FRMD6,FHOD1,PAK1,TMSB4X"
GO: Biological Process	GO:0014028	notochord formation	 	1.93E-03	2	4	"EFNA1,EPHA2"
GO: Biological Process	GO:0009141	nucleoside triphosphate metabolic process	 	1.94E-03	36	1192	"RERG,ATP6V1E1,ABCA1,MYH9,MYO1E,IQGAP2,MYO10,CHN2,EHD4,HELB,TUBB6,RASGRP3,RAB43,GNAI1,VAV3,RAB29,GNG11,GNGT2,PREX1,RASAL2,SEMA4D,EPS8L2,RAP1B,RALGPS2,MYO1B,RGS3,OPHN1,RND3,ARHGDIB,ARRB1,EPHA2,ARHGAP12,ENTPD3,MACF1,ARHGEF2,ATP2B4"
GO: Biological Process	GO:0061387	regulation of extent of cell growth	 	1.97E-03	6	72	"LPAR3,MAP1B,CXCL12,SEMA4D,SEMA5A,SLIT1"
GO: Biological Process	GO:1901879	regulation of protein depolymerization	 	1.97E-03	6	72	"MAP1B,TMOD3,LIMA1,SEMA5A,GSN,ARHGEF2"
GO: Biological Process	GO:0000165	MAPK cascade	 	2.01E-03	23	653	"LPAR3,ADAM9,SRC,TNIP1,KITLG,GADD45G,PTPRJ,RASGRP3,GAREM,FLT4,RAP1B,ANGPT1,DUSP1,HIPK2,ANKRD6,RGS3,EFNA1,ARRB1,IGFBP3,EPHA2,SPRY4,PAK1,CDH2"
GO: Biological Process	GO:0010324	membrane invagination	 	2.02E-03	4	30	"ABCA1,ITGA2,FNBP1L,ELMO1"
GO: Biological Process	GO:0072001	renal system development	 	2.05E-03	13	282	"SOX4,MYO1E,MTSS1,CITED2,FMN1,TSHZ3,SCHIP1,ANGPT1,BCL2L11,CD34,LRP4,PRKX,SMAD6"
GO: Biological Process	GO:0045321	leukocyte activation	 	2.09E-03	24	695	"CDKN1A,SOX4,MYH9,INHBA,ADAM9,SRC,DDOST,GAB2,CADM1,PTPRE,GADD45G,ZFP36L1,PIK3R1,MAFB,VAV3,PREX1,CXCL12,ANXA3,TNIP2,BTLA,CBLB,CD93,PAK1,FYN"
GO: Biological Process	GO:0009581	detection of external stimulus	 	2.11E-03	10	185	"NR2F6,ITGA2,SERPINE2,AKR1B10,GPC2,GNGT2,GPC1,ARRB1,LPL,FYN"
GO: Biological Process	GO:0043066	negative regulation of apoptotic process	 	2.12E-03	25	736	"CDKN1A,LGMN,PLK2,PDK4,UNC5B,SRC,CITED2,SOCS2,KITLG,NFE2L2,PIK3R1,CLN3,CXCL12,SEMA4D,FLT4,ANGPT1,TNIP2,DUSP1,HIPK2,SEMA5A,FAIM,ARRB1,CPEB4,FYN,SMAD6"
GO: Biological Process	GO:0009166	nucleotide catabolic process	 	2.15E-03	35	1156	"RERG,ATP6V1E1,ABCA1,MYH9,MYO1E,IQGAP2,MYO10,CHN2,EHD4,HELB,TUBB6,RASGRP3,RAB43,GNAI1,VAV3,RAB29,GNG11,GNGT2,PREX1,RASAL2,SEMA4D,EPS8L2,RAP1B,RALGPS2,MYO1B,RGS3,OPHN1,RND3,ARHGDIB,ARRB1,EPHA2,ARHGAP12,MACF1,ARHGEF2,ATP2B4"
GO: Biological Process	GO:1901565	organonitrogen compound catabolic process	 	2.21E-03	41	1421	"CDO1,RERG,ATP6V1E1,ABCA1,MYH9,MYO1E,IQGAP2,MYO10,CHN2,EHD4,HELB,TUBB6,RASGRP3,RAB43,GNAI1,VAV3,GPC2,SMOX,RAB29,GNG11,GNGT2,PREX1,RASAL2,GPC1,SEMA4D,DPYSL3,EPS8L2,RAP1B,HYAL1,RALGPS2,MYO1B,RGS3,OPHN1,RND3,ARHGDIB,ARRB1,EPHA2,ARHGAP12,MACF1,ARHGEF2,ATP2B4"
GO: Biological Process	GO:0060828	regulation of canonical Wnt signaling pathway	 	2.25E-03	9	156	"SOX4,SRC,SOX7,AES,ANKRD6,DKK1,LRP4,LGR6,CDH2"
GO: Biological Process	GO:0048858	cell projection morphogenesis	 	2.25E-03	27	821	"LPAR3,MYH9,MAP1B,MYO10,UNC5B,SRC,ITGA2,SEMA6D,PTPRZ1,FMN1,SEMA3B,CXCL12,GPC1,COL4A5,COL5A2,SEMA4D,DPYSL3,SEMA5A,ZSWIM6,GSN,OPHN1,EFNA1,SLIT1,PAK1,LRP4,FYN,CDH2"
GO: Biological Process	GO:0010562	positive regulation of phosphorus metabolic process	 	2.25E-03	29	904	"CDKN1A,LPAR3,ABCA1,PRR5L,INHBA,ADAM9,SRC,FABP3,EHD4,KITLG,GADD45G,PIK3R1,GAREM,SEMA4D,VLDLR,FLT4,RAP1B,RBPMS,ANGPT1,OSTN,HIPK2,ANKRD6,EFNA1,ARRB1,IGFBP3,GUCY1A3,PAK1,ARHGEF2,CDH2"
GO: Biological Process	GO:0045937	positive regulation of phosphate metabolic process	 	2.25E-03	29	904	"CDKN1A,LPAR3,ABCA1,PRR5L,INHBA,ADAM9,SRC,FABP3,EHD4,KITLG,GADD45G,PIK3R1,GAREM,SEMA4D,VLDLR,FLT4,RAP1B,RBPMS,ANGPT1,OSTN,HIPK2,ANKRD6,EFNA1,ARRB1,IGFBP3,GUCY1A3,PAK1,ARHGEF2,CDH2"
GO: Biological Process	GO:1902187	negative regulation of viral release from host cell	 	2.30E-03	3	15	"TRIM11,TRIM8,TRIM13"
GO: Biological Process	GO:0051493	regulation of cytoskeleton organization	 	2.38E-03	15	357	"PLK2,MAP1B,MTSS1,TMOD3,FMN1,PREX1,CXCL12,LIMA1,PPM1E,SEMA5A,GSN,FHOD1,PAK1,TMSB4X,ARHGEF2"
GO: Biological Process	GO:0009582	detection of abiotic stimulus	 	2.38E-03	10	188	"NR2F6,ITGA2,SERPINE2,AKR1B10,GPC2,GNGT2,GPC1,ARRB1,LPL,FYN"
GO: Biological Process	GO:0009892	negative regulation of metabolic process	 	2.38E-03	51	1880	"CDKN1A,SOX4,NR2F6,PRR5L,INHBA,SRC,JDP2,TNIP1,ZNF217,FOXN3,PTGIS,PIK3IP1,CITED2,SOX7,SERPINE2,TRIM11,GADD45G,PTPRJ,AES,PIK3R1,CLN3,TRIM8,ITM2B,MAF1,SEMA4D,VLDLR,TSHZ3,SATB2,DUSP1,PPM1E,HIPK2,RGS3,ZFP36,OPHN1,EFNA1,ARRB1,IGFBP3,DKK1,TIMP3,CD34,SPRY4,CSTB,INSIG2,UBASH3B,TRIM13,FYN,ATP2B4,LRRFIP1,MXI1,SMAD6,CHP1"
GO: Biological Process	GO:0070997	neuron death	 	2.39E-03	13	287	"LGMN,UNC5B,ITPR1,CLN3,ANGPT1,BCL2L11,HIPK2,CASP6,CASP7,PPP1R13B,CD34,CPEB4,FYN"
GO: Biological Process	GO:0010955	negative regulation of protein processing	 	2.43E-03	6	75	"SERPINE2,PIK3R1,CLN3,OPHN1,TIMP3,CSTB"
GO: Biological Process	GO:0009205	purine ribonucleoside triphosphate metabolic process	 	2.44E-03	35	1165	"RERG,ATP6V1E1,ABCA1,MYH9,MYO1E,IQGAP2,MYO10,CHN2,EHD4,HELB,TUBB6,RASGRP3,RAB43,GNAI1,VAV3,RAB29,GNG11,GNGT2,PREX1,RASAL2,SEMA4D,EPS8L2,RAP1B,RALGPS2,MYO1B,RGS3,OPHN1,RND3,ARHGDIB,ARRB1,EPHA2,ARHGAP12,MACF1,ARHGEF2,ATP2B4"
GO: Biological Process	GO:0030282	bone mineralization	 	2.46E-03	7	101	"CYP27B1,MTSS1,PHEX,OSTN,ECM1,CREB3L1,ANO6"
GO: Biological Process	GO:0031400	negative regulation of protein modification process	 	2.49E-03	17	432	"CDKN1A,SOX4,PRR5L,GADD45G,PTPRJ,SEMA4D,DUSP1,PPM1E,RGS3,ARRB1,IGFBP3,DKK1,SPRY4,UBASH3B,ATP2B4,SMAD6,CHP1"
GO: Biological Process	GO:0008064	regulation of actin polymerization or depolymerization	 	2.49E-03	8	129	"TMOD3,FMN1,PREX1,CXCL12,LIMA1,SEMA5A,GSN,TMSB4X"
GO: Biological Process	GO:0001706	endoderm formation	 	2.58E-03	4	32	"INHBA,SOX7,DUSP1,DKK1"
GO: Biological Process	GO:0030832	regulation of actin filament length	 	2.62E-03	8	130	"TMOD3,FMN1,PREX1,CXCL12,LIMA1,SEMA5A,GSN,TMSB4X"
GO: Biological Process	GO:0009144	purine nucleoside triphosphate metabolic process	 	2.65E-03	35	1171	"RERG,ATP6V1E1,ABCA1,MYH9,MYO1E,IQGAP2,MYO10,CHN2,EHD4,HELB,TUBB6,RASGRP3,RAB43,GNAI1,VAV3,RAB29,GNG11,GNGT2,PREX1,RASAL2,SEMA4D,EPS8L2,RAP1B,RALGPS2,MYO1B,RGS3,OPHN1,RND3,ARHGDIB,ARRB1,EPHA2,ARHGAP12,MACF1,ARHGEF2,ATP2B4"
GO: Biological Process	GO:0009199	ribonucleoside triphosphate metabolic process	 	2.69E-03	35	1172	"RERG,ATP6V1E1,ABCA1,MYH9,MYO1E,IQGAP2,MYO10,CHN2,EHD4,HELB,TUBB6,RASGRP3,RAB43,GNAI1,VAV3,RAB29,GNG11,GNGT2,PREX1,RASAL2,SEMA4D,EPS8L2,RAP1B,RALGPS2,MYO1B,RGS3,OPHN1,RND3,ARHGDIB,ARRB1,EPHA2,ARHGAP12,MACF1,ARHGEF2,ATP2B4"
GO: Biological Process	GO:0050918	positive chemotaxis	 	2.71E-03	5	53	"ITGA2,PTPRJ,CXCL12,ANGPT1,SEMA5A"
GO: Biological Process	GO:0046434	organophosphate catabolic process	 	2.78E-03	36	1218	"RERG,ATP6V1E1,ABCA1,MYH9,MYO1E,IQGAP2,MYO10,CHN2,EHD4,HELB,TUBB6,RASGRP3,RAB43,GNAI1,VAV3,RAB29,GNG11,GNGT2,PREX1,RASAL2,SEMA4D,EPS8L2,RAP1B,RALGPS2,MYO1B,RGS3,OPHN1,RND3,ARHGDIB,ARRB1,EPHA2,ARHGAP12,ENTPD3,MACF1,ARHGEF2,ATP2B4"
GO: Biological Process	GO:0035357	peroxisome proliferator activated receptor signaling pathway	 	2.80E-03	3	16	"STARD10,PTGIS,CITED2"
GO: Biological Process	GO:0048841	regulation of axon extension involved in axon guidance	 	2.80E-03	3	16	"CXCL12,SEMA5A,SLIT1"
GO: Biological Process	GO:0050773	regulation of dendrite development	 	2.91E-03	7	104	"PLK2,DBN1,PREX1,SEMA4D,VLDLR,FAT3,EFNA1"
GO: Biological Process	GO:0048041	focal adhesion assembly	 	2.94E-03	5	54	"SRC,ITGA2,PTPRJ,FMN1,MACF1"
GO: Biological Process	GO:0007045	cell-substrate adherens junction assembly	 	2.94E-03	5	54	"SRC,ITGA2,PTPRJ,FMN1,MACF1"
GO: Biological Process	GO:0001935	endothelial cell proliferation	 	3.07E-03	7	105	"CXCL12,FLT4,ANGPT1,SEMA5A,ECM1,CD34,PRKX"
GO: Biological Process	GO:0032990	cell part morphogenesis	 	3.08E-03	27	840	"LPAR3,MYH9,MAP1B,MYO10,UNC5B,SRC,ITGA2,SEMA6D,PTPRZ1,FMN1,SEMA3B,CXCL12,GPC1,COL4A5,COL5A2,SEMA4D,DPYSL3,SEMA5A,ZSWIM6,GSN,OPHN1,EFNA1,SLIT1,PAK1,LRP4,FYN,CDH2"
GO: Biological Process	GO:0010605	negative regulation of macromolecule metabolic process	 	3.13E-03	47	1721	"CDKN1A,SOX4,NR2F6,PRR5L,INHBA,SRC,JDP2,ZNF217,FOXN3,CITED2,SOX7,SERPINE2,TRIM11,GADD45G,PTPRJ,AES,PIK3R1,CLN3,TRIM8,ITM2B,MAF1,SEMA4D,VLDLR,TSHZ3,SATB2,DUSP1,PPM1E,HIPK2,RGS3,ZFP36,OPHN1,EFNA1,ARRB1,IGFBP3,DKK1,TIMP3,CD34,SPRY4,CSTB,UBASH3B,TRIM13,FYN,ATP2B4,LRRFIP1,MXI1,SMAD6,CHP1"
GO: Biological Process	GO:0045087	innate immune response	 	3.14E-03	28	883	"CDKN1A,CFH,LGMN,MYO10,CYP27B1,SRC,TNIP1,LY96,DDOST,ELMO1,GAB2,ITPR1,TRIM11,CADM1,KITLG,PIK3R1,TRIM8,VAV3,TNIP2,IFITM1,IFNGR1,IFNGR2,PAK1,ARHGEF2,TRIM13,FYN,CTSL,LRRFIP1"
GO: Biological Process	GO:0031669	cellular response to nutrient levels	 	3.15E-03	9	164	"TP53INP1,PDK4,CYP27B1,GABARAPL1,CLN3,MAP1LC3B,USF1,CPEB4,TRIM13"
GO: Biological Process	GO:0090109	regulation of cell-substrate junction assembly	 	3.24E-03	4	34	"SRC,PTPRJ,FMN1,MACF1"
GO: Biological Process	GO:0051893	regulation of focal adhesion assembly	 	3.24E-03	4	34	"SRC,PTPRJ,FMN1,MACF1"
GO: Biological Process	GO:0045926	negative regulation of growth	 	3.25E-03	11	229	"CDKN1A,LGMN,RERG,INHBA,CYP27B1,SOCS2,SERPINE2,PTPRJ,HYAL1,SEMA5A,SLIT1"
GO: Biological Process	GO:0001666	response to hypoxia	 	3.27E-03	12	263	"SOX4,ITGA2,PTGIS,ITPR1,CITED2,USF1,CXCL12,VLDLR,HIPK2,CD34,PAK1,EPAS1"
GO: Biological Process	GO:0030308	negative regulation of cell growth	 	3.28E-03	9	165	"CDKN1A,RERG,INHBA,CYP27B1,SERPINE2,PTPRJ,HYAL1,SEMA5A,SLIT1"
GO: Biological Process	GO:0045765	regulation of angiogenesis	 	3.33E-03	10	197	"PTGIS,SRPX2,HYAL1,ANXA3,HIPK2,SEMA5A,ECM1,EFNA1,EPHA2,CD34"
GO: Biological Process	GO:0048070	regulation of developmental pigmentation	 	3.35E-03	3	17	"SPNS2,KITLG,BCL2L11"
GO: Biological Process	GO:0010595	positive regulation of endothelial cell migration	 	3.45E-03	5	56	"SRPX2,FLT4,ANGPT1,ANXA3,SEMA5A"
GO: Biological Process	GO:0016310	phosphorylation	 	3.53E-03	52	1963	"CDKN1A,CDK18,LPAR3,PLK2,GALK2,PRR5L,INHBA,PDK4,STK17B,ADAM9,DAPK2,CDK19,SRC,TNIP1,EHD4,PIK3IP1,SRPX2,KITLG,GADD45G,PTPRJ,PIK3R1,RASGRP3,VAV3,GAREM,SEMA4D,VLDLR,FLT4,RAP1B,RBPMS,ANGPT1,DUSP1,PIK3R3,PPM1E,HIPK2,ANKRD6,PPP1R14B,RGS3,EFNA1,ARRB1,IGFBP3,DKK1,EPHA2,SPRY4,PAK1,LRP4,ARHGEF2,UBASH3B,FYN,CDH2,PRKX,SMAD6,CHP1"
GO: Biological Process	GO:0001932	regulation of protein phosphorylation	 	3.56E-03	31	1019	"CDKN1A,LPAR3,PRR5L,INHBA,ADAM9,SRC,EHD4,KITLG,GADD45G,PTPRJ,PIK3R1,SEMA4D,VLDLR,FLT4,RBPMS,ANGPT1,DUSP1,PPM1E,HIPK2,RGS3,EFNA1,ARRB1,IGFBP3,DKK1,SPRY4,PAK1,LRP4,ARHGEF2,UBASH3B,SMAD6,CHP1"
GO: Biological Process	GO:0042594	response to starvation	 	3.69E-03	9	168	"TP53INP1,ACADM,PDK4,GABARAPL1,CLN3,MAP1LC3B,ZFP36,CPEB4,TRIM13"
GO: Biological Process	GO:0032092	positive regulation of protein binding	 	3.72E-03	5	57	"PLK2,ITGA2,MAP1LC3B,HIPK2,ARRB1"
GO: Biological Process	GO:0009314	response to radiation	 	3.77E-03	17	450	"CDKN1A,NR2F6,TP53INP1,PIK3R1,AKR1B10,GPC2,USF1,GNGT2,CXCL12,GPC1,UACA,HYAL1,DUSP1,CASP7,ARRB1,LPL,TRIM13"
GO: Biological Process	GO:0036294	cellular response to decreased oxygen levels	 	3.78E-03	7	109	"PTGIS,CITED2,VLDLR,HIPK2,CD34,CPEB4,EPAS1"
GO: Biological Process	GO:0060429	epithelium development	 	3.79E-03	33	1110	"SOX4,MYO1E,INHBA,ADAM9,CYP27B1,SRC,MTSS1,ITGA2,CITED2,HEG1,SERPINE2,KITLG,FMN1,DLX3,ALDH1A3,CXCL12,TSHZ3,RAP1B,ANGPT1,CASP6,SEMA5A,MSI1,ANKRD6,LDB2,DKK1,FRMD6,EPHA2,CD34,ARHGAP12,PAK1,LRP4,PRKX,SMAD6"
GO: Biological Process	GO:0097191	extrinsic apoptotic signaling pathway	 	3.95E-03	11	235	"INHBA,UNC5B,SRC,KITLG,PIK3R1,ITM2B,BCL2L11,FAIM,ARHGEF2,FYN,PEA15"
GO: Biological Process	GO:0060393	regulation of pathway-restricted SMAD protein phosphorylation	 	4.00E-03	4	36	"INHBA,RBPMS,DKK1,SMAD6"
GO: Biological Process	GO:0035850	epithelial cell differentiation involved in kidney development	 	4.00E-03	4	36	"MYO1E,MTSS1,CD34,PRKX"
GO: Biological Process	GO:1901880	negative regulation of protein depolymerization	 	4.02E-03	5	58	"MAP1B,TMOD3,LIMA1,GSN,ARHGEF2"
GO: Biological Process	GO:0050772	positive regulation of axonogenesis	 	4.02E-03	5	58	"LPAR3,MAP1B,CXCL12,SEMA4D,SEMA5A"
GO: Biological Process	GO:0035023	regulation of Rho protein signal transduction	 	4.12E-03	10	203	"ABCA1,VAV3,PREX1,SEMA4D,EPS8L2,OPHN1,ARRB1,EPHA2,ARHGEF2,CDH2"
GO: Biological Process	GO:1901215	negative regulation of neuron death	 	4.14E-03	9	171	"LGMN,UNC5B,ITPR1,CLN3,ANGPT1,HIPK2,CD34,CPEB4,FYN"
GO: Biological Process	GO:0009791	post-embryonic development	 	4.17E-03	7	111	"ACADM,MYO1E,ITPR1,HEG1,SEPP1,SCHIP1,BCL2L11"
GO: Biological Process	GO:0023014	signal transduction by phosphorylation	 	4.19E-03	23	693	"LPAR3,ADAM9,SRC,TNIP1,KITLG,GADD45G,PTPRJ,RASGRP3,GAREM,FLT4,RAP1B,ANGPT1,DUSP1,HIPK2,ANKRD6,RGS3,EFNA1,ARRB1,IGFBP3,EPHA2,SPRY4,PAK1,CDH2"
GO: Biological Process	GO:0043244	regulation of protein complex disassembly	 	4.28E-03	6	84	"MAP1B,TMOD3,LIMA1,SEMA5A,GSN,ARHGEF2"
GO: Biological Process	GO:0060560	developmental growth involved in morphogenesis	 	4.31E-03	9	172	"LPAR3,MAP1B,CADM1,FMN1,CXCL12,SEMA4D,OSTN,SEMA5A,SLIT1"
GO: Biological Process	GO:0014068	positive regulation of phosphatidylinositol 3-kinase signaling	 	4.32E-03	5	59	"PRR5L,UNC5B,SEMA4D,ANGPT1,FYN"
GO: Biological Process	GO:0007266	Rho protein signal transduction	 	4.34E-03	11	238	"ABCA1,VAV3,PREX1,SEMA4D,EPS8L2,OPHN1,ARHGDIB,ARRB1,EPHA2,ARHGEF2,CDH2"
GO: Biological Process	GO:0002757	immune response-activating signal transduction	 	4.36E-03	15	381	"LGMN,MYO10,SRC,TNIP1,LY96,ELMO1,ITPR1,PTPRJ,PIK3R1,VAV3,TNIP2,CBLB,PAK1,FYN,CTSL"
GO: Biological Process	GO:0009409	response to cold	 	4.42E-03	4	37	"ACADM,METRNL,GMPR,LPL"
GO: Biological Process	GO:0042592	homeostatic process	 	4.43E-03	40	1433	"SOX4,LPAR3,ATP6V1E1,GLRX5,ABCA1,INHBA,METRNL,PDK4,SPNS2,CYP27B1,SRC,MTSS1,ITGA2,SLC30A2,FABP3,ITPR1,CITED2,KITLG,COMMD1,CLN3,HRC,MAFB,GPR116,ATP6V0D2,BMP8A,USF1,CXCL12,BCL2L11,SLC31A2,HIPK2,LDB2,SLC7A8,ARRB1,GPIHBP1,CD34,LPL,STEAP3,UBASH3B,EPAS1,CHP1"
GO: Biological Process	GO:0002682	regulation of immune system process	 	4.57E-03	35	1212	"CDKN1A,CFH,LGMN,INHBA,MYO10,SPNS2,SRC,TNIP1,ITGA2,LY96,ELMO1,GAB2,ITPR1,CADM1,KITLG,PTPRE,PTPRJ,PIK3R1,AP1S2,MAFB,VAV3,CXCL12,CD200,TNIP2,IFITM1,BTLA,CBLB,ECM1,ZFP36,IFNGR1,IFNGR2,CD34,PAK1,FYN,CTSL"
GO: Biological Process	GO:0097194	execution phase of apoptosis	 	4.60E-03	7	113	"PTGIS,TMEM150A,CASP6,CASP7,GSN,ARRB1,ANO6"
GO: Biological Process	GO:0007160	cell-matrix adhesion	 	4.64E-03	9	174	"ADAM9,SRC,ITGA2,PTPRJ,FMN1,PIK3R1,BCL2L11,CD34,MACF1"
GO: Biological Process	GO:0046597	negative regulation of viral entry into host cell	 	4.65E-03	3	19	"TRIM11,TRIM8,IFITM1"
GO: Biological Process	GO:1902667	regulation of axon guidance	 	4.65E-03	3	19	"CXCL12,SEMA5A,SLIT1"
GO: Biological Process	GO:2000271	positive regulation of fibroblast apoptotic process	 	4.71E-03	2	6	"STK17B,BCL2L11"
GO: Biological Process	GO:0061000	negative regulation of dendritic spine development	 	4.71E-03	2	6	"PLK2,EFNA1"
GO: Biological Process	GO:0046642	negative regulation of alpha-beta T cell proliferation	 	4.71E-03	2	6	"BTLA,CBLB"
GO: Biological Process	GO:0038093	Fc receptor signaling pathway	 	4.76E-03	11	241	"CDKN1A,MYO10,SRC,ELMO1,GAB2,ITPR1,KITLG,PIK3R1,VAV3,PAK1,FYN"
GO: Biological Process	GO:0070372	regulation of ERK1 and ERK2 cascade	 	4.82E-03	9	175	"SRC,TNIP1,GAREM,FLT4,RAP1B,ANGPT1,DUSP1,ARRB1,EPHA2"
GO: Biological Process	GO:0043242	negative regulation of protein complex disassembly	 	4.99E-03	5	61	"MAP1B,TMOD3,LIMA1,GSN,ARHGEF2"
GO: Biological Process	GO:0043523	regulation of neuron apoptotic process	 	5.04E-03	10	209	"LGMN,UNC5B,CLN3,ANGPT1,BCL2L11,HIPK2,CASP6,CASP7,CPEB4,FYN"
GO: Biological Process	GO:0043410	positive regulation of MAPK cascade	 	5.26E-03	15	389	"LPAR3,SRC,KITLG,GADD45G,GAREM,FLT4,RAP1B,ANGPT1,HIPK2,ANKRD6,EFNA1,ARRB1,IGFBP3,PAK1,CDH2"
GO: Biological Process	GO:0061041	regulation of wound healing	 	5.31E-03	7	116	"SERPINE2,PTPRJ,NFE2L2,USF1,ANO6,CD34,UBASH3B"
GO: Biological Process	GO:0022411	cellular component disassembly	 	5.32E-03	17	466	"MAP1B,ADAM9,TMOD3,MICAL3,COL4A5,COL5A2,LIMA1,COL10A1,TMEM150A,CASP6,CASP7,SEMA5A,GSN,SH3PXD2B,ARRB1,ARHGEF2,CTSL"
GO: Biological Process	GO:0034333	adherens junction assembly	 	5.35E-03	5	62	"SRC,ITGA2,PTPRJ,FMN1,MACF1"
GO: Biological Process	GO:2000209	regulation of anoikis	 	5.40E-03	3	20	"PDK4,SRC,AES"
GO: Biological Process	GO:0071453	cellular response to oxygen levels	 	5.56E-03	7	117	"PTGIS,CITED2,VLDLR,HIPK2,CD34,CPEB4,EPAS1"
GO: Biological Process	GO:0009411	response to UV	 	5.56E-03	7	117	"CDKN1A,TP53INP1,PIK3R1,USF1,UACA,HYAL1,CASP7"
GO: Biological Process	GO:0002520	immune system development	 	5.59E-03	26	836	"SOX4,GLRX5,MYH9,MYO1E,INHBA,SPNS2,SRC,GAB2,CITED2,COL24A1,KITLG,GADD45G,ZFP36L1,PTPRZ1,PIK3R1,MAFB,PREX1,ANGPT1,BCL2L11,HIPK2,CBLB,ZFP36,EPHA2,CD34,PRKX,EPAS1"
GO: Biological Process	GO:0038034	signal transduction in absence of ligand	 	5.67E-03	6	89	"INHBA,UNC5B,KITLG,ITM2B,BCL2L11,FYN"
GO: Biological Process	GO:0097192	extrinsic apoptotic signaling pathway in absence of ligand	 	5.67E-03	6	89	"INHBA,UNC5B,KITLG,ITM2B,BCL2L11,FYN"
GO: Biological Process	GO:0048534	hematopoietic or lymphoid organ development	 	5.71E-03	25	795	"SOX4,GLRX5,MYH9,MYO1E,INHBA,SPNS2,SRC,GAB2,CITED2,COL24A1,KITLG,GADD45G,ZFP36L1,PTPRZ1,PIK3R1,MAFB,PREX1,ANGPT1,BCL2L11,HIPK2,ZFP36,EPHA2,CD34,PRKX,EPAS1"
GO: Biological Process	GO:0048639	positive regulation of developmental growth	 	5.72E-03	5	63	"LPAR3,MAP1B,CXCL12,SEMA4D,SEMA5A"
GO: Biological Process	GO:0045597	positive regulation of cell differentiation	 	5.80E-03	22	671	"LPAR3,MAP1B,INHBA,METRNL,CYP27B1,KCTD11,SOCS2,SERPINE2,KITLG,PIK3R1,PREX1,CXCL12,GPC1,SEMA4D,TSHZ3,IFITM1,SEMA5A,SH3PXD2B,IGFBP3,CD34,LPL,CDH2"
GO: Biological Process	GO:0002768	immune response-regulating cell surface receptor signaling pathway	 	5.84E-03	14	356	"CDKN1A,MYO10,SRC,ELMO1,GAB2,ITPR1,KITLG,PTPRJ,PIK3R1,VAV3,BTLA,CBLB,PAK1,FYN"
GO: Biological Process	GO:0060389	pathway-restricted SMAD protein phosphorylation	 	5.86E-03	4	40	"INHBA,RBPMS,DKK1,SMAD6"
GO: Biological Process	GO:1901342	regulation of vasculature development	 	5.94E-03	10	214	"PTGIS,SRPX2,HYAL1,ANXA3,HIPK2,SEMA5A,ECM1,EFNA1,EPHA2,CD34"
GO: Biological Process	GO:0009894	regulation of catabolic process	 	5.98E-03	28	926	"PLK2,TP53INP1,IQGAP2,ADAM9,DAPK2,CHN2,SERPINE2,COMMD1,CLN3,RASGRP3,VAV3,PREX1,RASAL2,SEMA4D,EPS8L2,RALGPS2,CBLB,RGS3,ZFP36,OPHN1,ARHGDIB,ARRB1,TIMP3,EPHA2,ARHGAP12,ARHGEF2,TRIM13,FYN"
GO: Biological Process	GO:0002253	activation of immune response	 	6.00E-03	16	433	"CFH,LGMN,MYO10,SRC,TNIP1,LY96,ELMO1,ITPR1,PTPRJ,PIK3R1,VAV3,TNIP2,CBLB,PAK1,FYN,CTSL"
GO: Biological Process	GO:0071417	cellular response to organonitrogen compound	 	6.02E-03	17	472	"ATP6V1E1,PDK4,SRC,ITPR1,SOCS2,PTPRE,PIK3R1,ATP6V0D2,USF1,GNG11,COL5A2,RAP1B,PIK3R3,CPEB4,PAK1,ARHGEF2,FYN"
GO: Biological Process	GO:1900048	positive regulation of hemostasis	 	6.21E-03	3	21	"NFE2L2,USF1,ANO6"
GO: Biological Process	GO:0030194	positive regulation of blood coagulation	 	6.21E-03	3	21	"NFE2L2,USF1,ANO6"
GO: Biological Process	GO:0030010	establishment of cell polarity	 	6.31E-03	6	91	"MYH9,MAP1B,FRMD4B,RAP1B,ARHGEF2,CDH5"
GO: Biological Process	GO:0006468	protein phosphorylation	 	6.33E-03	40	1464	"CDKN1A,CDK18,LPAR3,PLK2,PRR5L,INHBA,PDK4,STK17B,ADAM9,DAPK2,CDK19,SRC,EHD4,KITLG,GADD45G,PTPRJ,PIK3R1,SEMA4D,VLDLR,FLT4,RBPMS,ANGPT1,DUSP1,PPM1E,HIPK2,RGS3,EFNA1,ARRB1,IGFBP3,DKK1,EPHA2,SPRY4,PAK1,LRP4,ARHGEF2,UBASH3B,FYN,PRKX,SMAD6,CHP1"
GO: Biological Process	GO:0032233	positive regulation of actin filament bundle assembly	 	6.40E-03	4	41	"MTSS1,PPM1E,FHOD1,PAK1"
GO: Biological Process	GO:0001655	urogenital system development	 	6.44E-03	13	323	"SOX4,MYO1E,MTSS1,CITED2,FMN1,TSHZ3,SCHIP1,ANGPT1,BCL2L11,CD34,LRP4,PRKX,SMAD6"
GO: Biological Process	GO:0048842	positive regulation of axon extension involved in axon guidance	 	6.52E-03	2	7	"CXCL12,SEMA5A"
GO: Biological Process	GO:0048672	positive regulation of collateral sprouting	 	6.52E-03	2	7	"LPAR3,SEMA4D"
GO: Biological Process	GO:0060242	contact inhibition	 	6.52E-03	2	7	"PTPRJ,PAK1"
GO: Biological Process	GO:0007492	endoderm development	 	6.53E-03	5	65	"INHBA,SOX7,ANGPT1,DUSP1,DKK1"
GO: Biological Process	GO:0007249	I-kappaB kinase/NF-kappaB signaling	 	6.60E-03	11	252	"PLK2,TNIP1,LY96,S100A4,TRIM8,UACA,TNIP2,ECM1,LGALS9,TRIM13,FYN"
GO: Biological Process	GO:0001704	formation of primary germ layer	 	6.65E-03	6	92	"INHBA,SOX7,DUSP1,DKK1,EPHA2,MACF1"
GO: Biological Process	GO:0097305	response to alcohol	 	6.68E-03	12	288	"CDKN1A,CDO1,ABCA1,TP53INP1,INHBA,CYP27B1,SOCS2,CA3,ALPL,DUSP1,GSN,FYN"
GO: Biological Process	GO:0051049	regulation of transport	 	6.85E-03	41	1517	"CDKN1A,SOX4,LPAR3,ABCA1,MAP1B,INHBA,ADAM9,SRC,ITGA2,GAB2,ITPR1,EHD4,SERPINE2,CADM1,PIK3R1,HRC,BMP8A,MAP1LC3B,RAB29,CXCL12,RAP1B,RBPMS,KCNE3,ANGPT1,BCL2L11,UACA,SLC31A2,OSTN,SEMA5A,OPHN1,ARRB1,DKK1,NETO2,ANO6,CD34,UBASH3B,PEA15,ATP2B4,MARCKS,MXI1,CHP1"
GO: Biological Process	GO:0031399	regulation of protein modification process	 	6.89E-03	36	1290	"CDKN1A,SOX4,LPAR3,PRR5L,INHBA,ADAM9,SRC,JDP2,EHD4,KITLG,COMMD1,GADD45G,PTPRJ,PIK3R1,SEMA4D,VLDLR,FLT4,RBPMS,ANGPT1,DUSP1,PPM1E,HIPK2,NUPR1,RGS3,EFNA1,ARRB1,IGFBP3,DKK1,SPRY4,PAK1,LRP4,ARHGEF2,UBASH3B,ATP2B4,SMAD6,CHP1"
GO: Biological Process	GO:0033673	negative regulation of kinase activity	 	6.95E-03	10	219	"CDKN1A,PIK3IP1,GADD45G,PTPRJ,DUSP1,PPM1E,RGS3,SPRY4,UBASH3B,CHP1"
GO: Biological Process	GO:0030307	positive regulation of cell growth	 	6.96E-03	7	122	"LPAR3,MAP1B,CXCL12,SEMA4D,FLT4,HYAL1,SEMA5A"
GO: Biological Process	GO:0030834	regulation of actin filament depolymerization	 	6.97E-03	4	42	"TMOD3,LIMA1,SEMA5A,GSN"
GO: Biological Process	GO:0031333	negative regulation of protein complex assembly	 	7.00E-03	6	93	"SRC,TMOD3,GSN,DKK1,TMSB4X,SMAD6"
GO: Biological Process	GO:0060491	regulation of cell projection assembly	 	7.00E-03	6	93	"MYO10,SRC,FNBP1L,DPYSL3,EPS8L2,EPHA2"
GO: Biological Process	GO:1902186	regulation of viral release from host cell	 	7.10E-03	3	22	"TRIM11,TRIM8,TRIM13"
GO: Biological Process	GO:0032486	Rap protein signal transduction	 	7.10E-03	3	22	"PLK2,RASGRP3,RAP1B"
GO: Biological Process	GO:0046128	purine ribonucleoside metabolic process	 	7.13E-03	35	1248	"RERG,ATP6V1E1,ABCA1,MYH9,MYO1E,IQGAP2,MYO10,CHN2,EHD4,HELB,TUBB6,RASGRP3,RAB43,GNAI1,VAV3,RAB29,GNG11,GNGT2,PREX1,RASAL2,SEMA4D,EPS8L2,RAP1B,RALGPS2,MYO1B,RGS3,OPHN1,RND3,ARHGDIB,ARRB1,EPHA2,ARHGAP12,MACF1,ARHGEF2,ATP2B4"
GO: Biological Process	GO:0048705	skeletal system morphogenesis	 	7.39E-03	10	221	"IRX5,CITED2,FMN1,ALPL,SCHIP1,SATB2,COL10A1,HYAL1,OSTN,INSIG2"
GO: Biological Process	GO:0071822	protein complex subunit organization	 	7.39E-03	42	1570	"PLK2,MYH9,ACADM,MAP1B,SRC,MTSS1,TMOD3,DBN1,KCTD11,EHD4,SHROOM4,TUBB6,NELL2,FMN1,MICAL3,PREX1,CXCL12,COL5A2,DPYSL3,LIMA1,ANGPT1,COA3,BCL2L11,PPM1E,GPX3,SEMA5A,MYO1B,NUPR1,GSN,SH3PXD2B,ARRB1,DKK1,LOX,FHOD1,PAK1,LRP4,TMSB4X,ARHGEF2,FBLIM1,CDH2,SMAD6,CHP1"
GO: Biological Process	GO:0042278	purine nucleoside metabolic process	 	7.39E-03	35	1251	"RERG,ATP6V1E1,ABCA1,MYH9,MYO1E,IQGAP2,MYO10,CHN2,EHD4,HELB,TUBB6,RASGRP3,RAB43,GNAI1,VAV3,RAB29,GNG11,GNGT2,PREX1,RASAL2,SEMA4D,EPS8L2,RAP1B,RALGPS2,MYO1B,RGS3,OPHN1,RND3,ARHGDIB,ARRB1,EPHA2,ARHGAP12,MACF1,ARHGEF2,ATP2B4"
GO: Biological Process	GO:0043254	regulation of protein complex assembly	 	7.40E-03	11	256	"MAP1B,SRC,TMOD3,FMN1,PREX1,BCL2L11,GSN,DKK1,TMSB4X,FBLIM1,SMAD6"
GO: Biological Process	GO:0032868	response to insulin	 	7.42E-03	12	292	"ATP6V1E1,PDK4,CYP27B1,SRC,FABP3,PTPRE,PIK3R1,ATP6V0D2,USF1,PIK3R3,PAK1,INSIG2"
GO: Biological Process	GO:0072332	intrinsic apoptotic signaling pathway by p53 class mediator	 	7.42E-03	5	67	"CDKN1A,HIPK2,PPP1R13B,NUPR1,STEAP3"
GO: Biological Process	GO:0042327	positive regulation of phosphorylation	 	7.50E-03	25	813	"CDKN1A,LPAR3,PRR5L,INHBA,ADAM9,SRC,EHD4,KITLG,GADD45G,PIK3R1,GAREM,SEMA4D,VLDLR,FLT4,RAP1B,RBPMS,ANGPT1,HIPK2,ANKRD6,EFNA1,ARRB1,IGFBP3,PAK1,ARHGEF2,CDH2"
GO: Biological Process	GO:0051056	regulation of small GTPase mediated signal transduction	 	7.51E-03	17	483	"ABCA1,IQGAP2,CHN2,KITLG,RASGRP3,VAV3,PREX1,RASAL2,SEMA4D,EPS8L2,OPHN1,ARHGDIB,ARRB1,EPHA2,ARHGAP12,ARHGEF2,CDH2"
GO: Biological Process	GO:0048592	eye morphogenesis	 	7.52E-03	8	155	"IRX5,CITED2,ALDH1A3,COL5A2,FAT3,HIPK2,CASP6,EPHA2"
GO: Biological Process	GO:0030514	negative regulation of BMP signaling pathway	 	7.58E-03	4	43	"SMURF1,HIPK2,DKK1,SMAD6"
GO: Biological Process	GO:0030111	regulation of Wnt signaling pathway	 	7.61E-03	10	222	"SOX4,SRC,SOX7,AES,ANKRD6,DKK1,LRP4,MACF1,LGR6,CDH2"
GO: Biological Process	GO:0009790	embryo development	 	7.62E-03	31	1075	"SOX4,MYH9,IRX5,MYO1E,INHBA,MTSS1,CITED2,SOX7,HEG1,KITLG,TMIE,NFE2L2,MAFB,ALDH1A3,TSHZ3,SATB2,ANGPT1,BCL2L11,HYAL1,DUSP1,HIPK2,LAMA4,EFNA1,DKK1,EPHA2,PCSK6,INSIG2,LRP4,MACF1,EPAS1,SMAD6"
GO: Biological Process	GO:0043534	blood vessel endothelial cell migration	 	7.89E-03	5	68	"MYH9,SRPX2,ANGPT1,EFNA1,EPHA2"
GO: Biological Process	GO:0071496	cellular response to external stimulus	 	8.04E-03	11	259	"CDKN1A,TP53INP1,PDK4,CYP27B1,GABARAPL1,AES,CLN3,MAP1LC3B,USF1,CPEB4,TRIM13"
GO: Biological Process	GO:0022617	extracellular matrix disassembly	 	8.25E-03	7	126	"ADAM9,COL4A5,COL5A2,COL10A1,SEMA5A,SH3PXD2B,CTSL"
GO: Biological Process	GO:0045596	negative regulation of cell differentiation	 	8.33E-03	19	569	"SOX4,ABCA1,INHBA,JDP2,KCTD11,TRIM11,PIK3R1,MAFB,SEMA4D,MED10,OSTN,SEMA5A,ZFP36,LDB2,EFNA1,DKK1,SLIT1,LRP4,ARHGEF2"
GO: Biological Process	GO:0070371	ERK1 and ERK2 cascade	 	8.39E-03	9	191	"SRC,TNIP1,GAREM,FLT4,RAP1B,ANGPT1,DUSP1,ARRB1,EPHA2"
GO: Biological Process	GO:0007416	synapse assembly	 	8.55E-03	6	97	"SRPX2,CADM1,PCDHB16,SLIT1,LRP4,CDH2"
GO: Biological Process	GO:0006029	proteoglycan metabolic process	 	8.55E-03	6	97	"CHST15,MAMDC2,GPC2,GPC1,HYAL1,UST"
GO: Biological Process	GO:0003183	mitral valve morphogenesis	 	8.58E-03	2	8	"SOX4,EFNA1"
GO: Biological Process	GO:0090331	negative regulation of platelet aggregation	 	8.58E-03	2	8	"SERPINE2,UBASH3B"
GO: Biological Process	GO:1901653	cellular response to peptide	 	8.62E-03	13	335	"ATP6V1E1,PDK4,SRC,SOCS2,PTPRE,PIK3R1,ATP6V0D2,USF1,GNG11,PIK3R3,PAK1,ARHGEF2,FYN"
GO: Biological Process	GO:0043122	regulation of I-kappaB kinase/NF-kappaB signaling	 	8.84E-03	10	227	"PLK2,TNIP1,S100A4,TRIM8,UACA,TNIP2,ECM1,LGALS9,TRIM13,FYN"
GO: Biological Process	GO:0042771	intrinsic apoptotic signaling pathway in response to DNA damage by p53 class mediator	 	8.90E-03	4	45	"CDKN1A,HIPK2,NUPR1,STEAP3"
GO: Biological Process	GO:0018209	peptidyl-serine modification	 	8.95E-03	9	193	"GALNT3,SRC,MAMDC2,ANGPT1,HIPK2,ARRB1,DKK1,PAK1,PRKX"
GO: Biological Process	GO:2001242	regulation of intrinsic apoptotic signaling pathway	 	8.96E-03	7	128	"DAPK2,SRC,NFE2L2,CXCL12,BCL2L11,STEAP3,ARHGEF2"
GO: Biological Process	GO:0051591	response to cAMP	 	8.97E-03	6	98	"CDO1,CYP27B1,ITPR1,PIK3R1,RAP1B,DUSP1"
GO: Biological Process	GO:0046916	cellular transition metal ion homeostasis	 	8.97E-03	6	98	"ATP6V1E1,SLC30A2,COMMD1,ATP6V0D2,SLC31A2,STEAP3"
GO: Biological Process	GO:0043123	positive regulation of I-kappaB kinase/NF-kappaB signaling	 	9.03E-03	8	160	"PLK2,S100A4,TRIM8,TNIP2,ECM1,LGALS9,TRIM13,FYN"
GO: Biological Process	GO:0050820	positive regulation of coagulation	 	9.08E-03	3	24	"NFE2L2,USF1,ANO6"
GO: Biological Process	GO:0032897	negative regulation of viral transcription	 	9.08E-03	3	24	"TRIM11,TRIM8,TRIM13"
GO: Biological Process	GO:0046596	regulation of viral entry into host cell	 	9.08E-03	3	24	"TRIM11,TRIM8,IFITM1"
GO: Biological Process	GO:0048016	inositol phosphate-mediated signaling	 	9.08E-03	3	24	"ITPR1,RCAN2,CHP1"
GO: Biological Process	GO:0006979	response to oxidative stress	 	9.24E-03	13	338	"TP53INP1,ADAM9,NFE2L2,CA3,SEPP1,UACA,HYAL1,DUSP1,GPX3,CASP6,GSS,EPAS1,RCAN2"
GO: Biological Process	GO:0007044	cell-substrate junction assembly	 	9.43E-03	5	71	"SRC,ITGA2,PTPRJ,FMN1,MACF1"
GO: Biological Process	GO:0048598	embryonic morphogenesis	 	9.58E-03	19	577	"SOX4,IRX5,INHBA,CITED2,SOX7,TMIE,MAFB,ALDH1A3,SATB2,BCL2L11,HYAL1,DUSP1,HIPK2,EFNA1,DKK1,EPHA2,INSIG2,LRP4,MACF1"
GO: Biological Process	GO:0043535	regulation of blood vessel endothelial cell migration	 	9.61E-03	4	46	"SRPX2,ANGPT1,EFNA1,EPHA2"
GO: Biological Process	GO:0009119	ribonucleoside metabolic process	 	9.65E-03	35	1274	"RERG,ATP6V1E1,ABCA1,MYH9,MYO1E,IQGAP2,MYO10,CHN2,EHD4,HELB,TUBB6,RASGRP3,RAB43,GNAI1,VAV3,RAB29,GNG11,GNGT2,PREX1,RASAL2,SEMA4D,EPS8L2,RAP1B,RALGPS2,MYO1B,RGS3,OPHN1,RND3,ARHGDIB,ARRB1,EPHA2,ARHGAP12,MACF1,ARHGEF2,ATP2B4"
GO: Biological Process	GO:1903034	regulation of response to wounding	 	9.85E-03	14	379	"CFH,METRNL,TNIP1,ITGA2,PTGIS,SERPINE2,PTPRJ,NFE2L2,USF1,UACA,ZFP36,ANO6,CD34,UBASH3B"
							
							
		Higher Proliferative Compared to Hyperproliferative					
							
GO: Molecular Function	GO:0005201	extracellular matrix structural constituent	 	1.27E-08	10	70	"MATN1,MATN3,MGP,ACAN,COL9A1,COL9A2,COL9A3,COL11A2,COL15A1,PRELP"
GO: Molecular Function	GO:0030020	extracellular matrix structural constituent conferring tensile strength	 	3.20E-07	4	6	"COL9A1,COL9A2,COL9A3,COL11A2"
GO: Molecular Function	GO:0005007	fibroblast growth factor-activated receptor activity	 	1.77E-05	3	5	"FGFRL1,FGFR3,FGFR4"
GO: Molecular Function	GO:0017134	fibroblast growth factor binding	 	2.25E-04	4	25	"FGFRL1,FGFR3,FGFR4,THBS1"
GO: Molecular Function	GO:0005041	low-density lipoprotein receptor activity	 	3.65E-04	3	12	"LRP8,LRP12,LDLR"
GO: Molecular Function	GO:0017147	Wnt-protein binding	 	4.64E-04	4	30	"FZD1,FZD9,SFRP2,ROR2"
GO: Molecular Function	GO:0070403	NAD+ binding	 	4.71E-04	3	13	"UXS1,SIRT5,CRYL1"
GO: Molecular Function	GO:0005539	glycosaminoglycan binding	 	8.72E-04	9	202	"FGFRL1,ACAN,FGFR4,FBLN7,EPYC,RSPO3,THBS1,THBS3,PRELP"
GO: Molecular Function	GO:0030229	very-low-density lipoprotein particle receptor activity	 	8.78E-04	2	4	"LRP8,LDLR"
GO: Molecular Function	GO:0030228	lipoprotein particle receptor activity	 	1.08E-03	3	17	"LRP8,LRP12,LDLR"
GO: Molecular Function	GO:0004714	transmembrane receptor protein tyrosine kinase activity	 	1.27E-03	5	66	"FGFRL1,EFEMP1,FGFR3,FGFR4,ROR2"
GO: Molecular Function	GO:0008028	monocarboxylic acid transmembrane transporter activity	 	1.28E-03	4	39	"SLC10A1,SLC16A4,SLC16A3,SLC16A1"
GO: Molecular Function	GO:0015355	secondary active monocarboxylate transmembrane transporter activity	 	1.45E-03	2	5	"SLC16A3,SLC16A1"
GO: Molecular Function	GO:0005178	integrin binding	 	1.84E-03	6	105	"MFGE8,SFRP2,COL16A1,EDIL3,TGFBI,THBS1"
GO: Molecular Function	GO:0042813	Wnt-activated receptor activity	 	2.04E-03	3	21	"FZD1,FZD9,SFRP2"
GO: Molecular Function	GO:0031418	L-ascorbic acid binding	 	2.04E-03	3	21	"P4HA3,PHYH,PLOD2"
GO: Molecular Function	GO:1901681	sulfur compound binding	 	2.08E-03	9	229	"FGFRL1,FGFR4,FBLN7,GPC6,RSPO3,THBS1,THBS3,PRELP,SOAT1"
GO: Molecular Function	GO:0015129	lactate transmembrane transporter activity	 	2.16E-03	2	6	"SLC16A3,SLC16A1"
GO: Molecular Function	GO:0008201	heparin binding	 	2.40E-03	7	149	"FGFRL1,FGFR4,FBLN7,RSPO3,THBS1,THBS3,PRELP"
GO: Molecular Function	GO:0001786	phosphatidylserine binding	 	2.66E-03	3	23	"SYTL2,MFGE8,THBS1"
GO: Molecular Function	GO:0071814	protein-lipid complex binding	 	3.81E-03	3	26	"LRP8,LDLR,THBS1"
GO: Molecular Function	GO:0071813	lipoprotein particle binding	 	3.81E-03	3	26	"LRP8,LDLR,THBS1"
GO: Molecular Function	GO:0070097	delta-catenin binding	 	3.97E-03	2	8	"DACT1,DACT3"
GO: Molecular Function	GO:0019842	vitamin binding	 	4.07E-03	5	86	"P4HA3,PHYH,PYGL,PLOD2,RLBP1"
GO: Molecular Function	GO:0051287	NAD binding	 	5.17E-03	4	57	"ME1,UXS1,SIRT5,CRYL1"
GO: Molecular Function	GO:0019199	transmembrane receptor protein kinase activity	 	5.18E-03	5	91	"FGFRL1,EFEMP1,FGFR3,FGFR4,ROR2"
GO: Molecular Function	GO:1901618	organic hydroxy compound transmembrane transporter activity	 	5.21E-03	3	29	"SLC44A2,SLC16A3,SLC16A1"
GO: Molecular Function	GO:0005509	calcium ion binding	 	5.22E-03	17	694	"MATN3,DLK1,LRP8,S100B,EFEMP1,MGP,PLCB1,NID2,FBLN7,EFCAB1,EDIL3,LDLR,THBS1,THBS3,NKD1,SCUBE3,NECAB3"
GO: Molecular Function	GO:0005080	protein kinase C binding	 	5.50E-03	4	58	"IRS1,DACT1,DACT3,TRPV4"
GO: Molecular Function	GO:0050839	cell adhesion molecule binding	 	5.64E-03	7	174	"CTNNAL1,MFGE8,SFRP2,COL16A1,EDIL3,TGFBI,THBS1"
GO: Molecular Function	GO:0017049	GTP-Rho binding	 	6.27E-03	2	10	"RTKN,CDC42EP5"
GO: Molecular Function	GO:0005102	receptor binding	 	7.14E-03	28	1405	"GDF5,IL16,AMACR,IRS1,GDF10,FZD1,WISP3,S100B,MFGE8,EFEMP1,SFRP2,COL16A1,RARG,ROR2,SORBS1,EDIL3,ANGPTL1,TGFBI,RSPO3,THBS1,IGF2,ANGPTL2,LINGO1,TIAM1,SIPA1L1,CMTM5,LEF1,MIA"
GO: Molecular Function	GO:0005158	insulin receptor binding	 	7.50E-03	3	33	"IRS1,SORBS1,IGF2"
GO: Molecular Function	GO:0038024	cargo receptor activity	 	9.14E-03	4	67	"LRP8,LOXL3,LRP12,LDLR"
GO: Molecular Function	GO:0005518	collagen binding	 	9.61E-03	4	68	"MAP1A,NID2,TGFBI,THBS1"
							
							
							
							
GO: Biological Process	GO:0001501	skeletal system development	 	1.34E-13	30	463	"GDF5,BNC2,MATN1,MATN3,FGFRL1,DLK1,GDF10,HOXA3,HOXA5,EFEMP1,MGP,ACAN,FGFR3,COL9A1,COL9A2,COL11A2,SFRP2,RARG,LECT1,ROR2,SHOX2,CHST11,PAPSS2,TGFBI,MSX2,THBS1,THBS3,IGF2,PRELP,LRRC17"
GO: Biological Process	GO:0051216	cartilage development	 	1.51E-12	19	183	"GDF5,MATN1,HOXA3,HOXA5,EFEMP1,MGP,FGFR3,COL9A1,COL11A2,SFRP2,RARG,LECT1,ROR2,SHOX2,CHST11,TGFBI,MSX2,THBS1,THBS3"
GO: Biological Process	GO:0061448	connective tissue development	 	1.83E-12	21	235	"GDF5,MATN1,SOX8,BDH1,HOXA3,HOXA5,EFEMP1,MGP,FGFR3,COL9A1,COL11A2,SFRP2,RARG,LECT1,ROR2,SHOX2,CHST11,TGFBI,MSX2,THBS1,THBS3"
GO: Biological Process	GO:0003416	endochondral bone growth	 	5.64E-11	8	20	"BNC2,MATN1,FGFR3,COL9A1,RARG,MSX2,THBS1,THBS3"
GO: Biological Process	GO:0030198	extracellular matrix organization	 	1.62E-08	21	385	"GDF5,MATN1,MATN3,MATN4,COLGALT2,MFI2,EFEMP1,ACAN,FGFR4,PLOD2,NID2,COL9A1,COL9A2,COL9A3,COL11A2,SFRP2,COL15A1,COL16A1,TGFBI,THBS1,MIA"
GO: Biological Process	GO:0043062	extracellular structure organization	 	1.70E-08	21	386	"GDF5,MATN1,MATN3,MATN4,COLGALT2,MFI2,EFEMP1,ACAN,FGFR4,PLOD2,NID2,COL9A1,COL9A2,COL9A3,COL11A2,SFRP2,COL15A1,COL16A1,TGFBI,THBS1,MIA"
GO: Biological Process	GO:0002062	chondrocyte differentiation	 	1.72E-08	11	91	"GDF5,MATN1,EFEMP1,FGFR3,COL11A2,SFRP2,RARG,SHOX2,CHST11,TGFBI,MSX2"
GO: Biological Process	GO:0048705	skeletal system morphogenesis	 	1.83E-08	16	221	"BNC2,MATN1,HOXA3,HOXA5,MGP,FGFR3,COL9A1,COL11A2,SFRP2,RARG,ROR2,SHOX2,CHST11,MSX2,THBS1,THBS3"
GO: Biological Process	GO:0060350	endochondral bone morphogenesis	 	3.28E-08	9	57	"BNC2,MATN1,FGFR3,COL9A1,RARG,SHOX2,MSX2,THBS1,THBS3"
GO: Biological Process	GO:2000026	regulation of multicellular organismal development	 	3.84E-08	44	1469	"GDF5,HLA-DMA,MATN1,SOX8,PHLDA2,LRP8,FZD1,HOXA5,XYLT1,WISP3,DACT1,S100B,EFEMP1,METRN,MGP,HIST2H4A,SCN1B,NRK,PLCB1,FOXO4,FGFR3,FGFR4,CDON,SFRP2,RARG,CAMK1D,PRICKLE1,LECT1,ROR2,SHOX2,NCMAP,ZFPM2,MSX2,THBS1,NKD1,LINGO1,TIAM1,TENM3,SIPA1L1,DACT3,CD24,TRPV4,LEF1,LRRC17"
GO: Biological Process	GO:0002063	chondrocyte development	 	1.62E-07	6	21	"MATN1,SFRP2,RARG,SHOX2,CHST11,MSX2"
GO: Biological Process	GO:0060349	bone morphogenesis	 	1.95E-07	10	91	"BNC2,MATN1,FGFR3,COL9A1,SFRP2,RARG,SHOX2,MSX2,THBS1,THBS3"
GO: Biological Process	GO:0050793	regulation of developmental process	 	2.75E-07	50	1912	"GDF5,PDE3A,HLA-DMA,MATN1,SOX8,PHLDA2,GDF10,LRP8,FZD1,HOXA5,XYLT1,WISP3,DACT1,S100B,MFI2,EFEMP1,METRN,MGP,HIST2H4A,SCN1B,NRK,PLCB1,CDC42EP5,FOXO4,FGFR3,FGFR4,CDON,SFRP2,RARG,CAMK1D,PRICKLE1,LECT1,ROR2,SHOX2,NCMAP,ZFPM2,MSX2,THBS1,NKD1,LINGO1,TIAM1,TENM3,SIPA1L1,DACT3,CD24,TRPV4,LEF1,TCFL5,PRDM6,LRRC17"
GO: Biological Process	GO:0060348	bone development	 	3.17E-07	12	147	"BNC2,MATN1,FGFR3,COL9A1,SFRP2,RARG,SHOX2,PAPSS2,MSX2,THBS1,THBS3,LRRC17"
GO: Biological Process	GO:0003417	growth plate cartilage development	 	3.39E-07	5	13	"MATN1,COL9A1,RARG,THBS1,THBS3"
GO: Biological Process	GO:0060351	cartilage development involved in endochondral bone morphogenesis	 	6.51E-07	6	26	"MATN1,COL9A1,RARG,SHOX2,THBS1,THBS3"
GO: Biological Process	GO:0009888	tissue development	 	6.51E-07	47	1794	"GDF5,BNC2,MATN1,SOX8,BDH1,C3orf58,HOXA3,FZD1,HOXA5,RGMA,DACT1,LHX2,S100B,EFEMP1,MGP,NRK,PLCB1,FOXO4,FGFR3,LOXL3,FGFR4,BMPER,CDON,CA9,COL9A1,COL11A2,SFRP2,RARG,PRICKLE1,KIF26B,LECT1,ROR2,SHOX2,POU3F3,CHST11,TMEM107,ZFPM2,TGFBI,RSPO3,MSX2,THBS1,THBS3,NKD1,DACT3,CD24,LEF1,LRRC17"
GO: Biological Process	GO:0009887	organ morphogenesis	 	1.37E-06	30	920	"BNC2,MATN1,FGFRL1,SOX8,PHLDA2,HOXA3,FZD1,HOXA5,DACT1,MGP,FGFR3,FGFR4,CDON,COL9A1,COL11A2,SFRP2,RARG,KIF26B,ROR2,SHOX2,CHST11,ZFPM2,MSX2,LRIG3,THBS1,THBS3,IGF2,NKD1,TENM3,LEF1"
GO: Biological Process	GO:0060560	developmental growth involved in morphogenesis	 	1.70E-06	12	172	"BNC2,MATN1,LHX2,FGFR3,COL9A1,SFRP2,RARG,KIF26B,MSX2,THBS1,THBS3,NKD1"
GO: Biological Process	GO:0000904	cell morphogenesis involved in differentiation	 	7.01E-06	27	845	"MATN1,LRP8,FZD1,RGMA,DACT1,LHX2,S100B,MFI2,METRN,SCN1B,FGFR3,LOXL3,CACNA1D,COL9A1,COL9A2,COL9A3,SFRP2,LECT1,SHOX2,MSX2,LINGO1,TIAM1,SIPA1L1,UNC5C,DACT3,CD24,LEF1"
GO: Biological Process	GO:0048646	anatomical structure formation involved in morphogenesis	 	8.63E-06	30	1009	"SOX8,LRP8,HOXA3,FZD1,HOXA5,RGMA,WISP3,LHX2,NEK1,MFGE8,FOXO4,FGFR4,BMPER,CDON,SFRP2,COL15A1,RARG,PRICKLE1,KIF26B,LECT1,ROR2,TMEM107,NCMAP,ZFPM2,TGFBI,MSX2,THBS1,THBS3,NKD1,LEF1"
GO: Biological Process	GO:0045595	regulation of cell differentiation	 	1.12E-05	37	1405	"GDF5,PDE3A,HLA-DMA,SOX8,GDF10,LRP8,HOXA5,XYLT1,DACT1,S100B,MFI2,EFEMP1,METRN,HIST2H4A,SCN1B,PLCB1,FOXO4,FGFR3,CDON,SFRP2,RARG,CAMK1D,PRICKLE1,SHOX2,ZFPM2,MSX2,LINGO1,TIAM1,TENM3,SIPA1L1,DACT3,CD24,TRPV4,LEF1,TCFL5,PRDM6,LRRC17"
GO: Biological Process	GO:0048598	embryonic morphogenesis	 	1.16E-05	21	577	"GDF5,SOX8,HOXA3,FZD1,HOXA5,RGMA,DACT1,LHX2,CDON,SFRP2,RARG,PRICKLE1,ROR2,AFF3,SHOX2,CHST11,TMEM107,RSPO3,MSX2,LRIG3,LEF1"
GO: Biological Process	GO:0060070	canonical Wnt signaling pathway	 	1.84E-05	12	217	"FZD1,FZD9,DACT1,FGFR3,SFRP2,RARG,PRICKLE1,ROR2,RSPO3,NKD1,DACT3,LEF1"
GO: Biological Process	GO:0002009	morphogenesis of an epithelium	 	1.94E-05	18	460	"SOX8,FZD1,HOXA5,RGMA,DACT1,LHX2,MGP,FGFR3,CA9,SFRP2,RARG,PRICKLE1,KIF26B,ROR2,RSPO3,MSX2,NKD1,LEF1"
GO: Biological Process	GO:0001503	ossification	 	2.00E-05	16	375	"MATN1,SOX8,GDF10,FZD1,MGP,FGFR3,COL11A2,SFRP2,SLC26A2,LECT1,SHOX2,MSX2,THBS3,IGF2,LEF1,LRRC17"
GO: Biological Process	GO:0090090	negative regulation of canonical Wnt signaling pathway	 	2.09E-05	8	93	"FZD1,DACT1,SFRP2,PRICKLE1,ROR2,NKD1,DACT3,LEF1"
GO: Biological Process	GO:0007155	cell adhesion	 	2.51E-05	30	1067	"CTNNAL1,ISLR,MFGE8,MFI2,MGP,ACAN,SCN1B,PLCB1,CDON,GP1BB,NID2,FBLN7,SDK2,SFRP2,COL15A1,COL16A1,KIF26B,ROR2,SORBS1,EDIL3,TGFBI,THBS1,SSPN,THBS3,TIAM1,TENM3,CD24,ATP1B2,LEF1,MIA"
GO: Biological Process	GO:0048589	developmental growth	 	2.66E-05	15	342	"BNC2,MATN1,LHX2,NRK,PLCB1,FGFR3,COL9A1,SFRP2,RARG,KIF26B,CHST11,MSX2,THBS1,THBS3,NKD1"
GO: Biological Process	GO:0022617	extracellular matrix disassembly	 	2.86E-05	9	126	"MFI2,ACAN,FGFR4,COL9A1,COL9A2,COL9A3,COL11A2,COL15A1,COL16A1"
GO: Biological Process	GO:0022610	biological adhesion	 	2.98E-05	30	1077	"CTNNAL1,ISLR,MFGE8,MFI2,MGP,ACAN,SCN1B,PLCB1,CDON,GP1BB,NID2,FBLN7,SDK2,SFRP2,COL15A1,COL16A1,KIF26B,ROR2,SORBS1,EDIL3,TGFBI,THBS1,SSPN,THBS3,TIAM1,TENM3,CD24,ATP1B2,LEF1,MIA"
GO: Biological Process	GO:0051093	negative regulation of developmental process	 	3.22E-05	23	716	"SOX8,HOXA5,XYLT1,WISP3,S100B,MFI2,EFEMP1,HIST2H4A,FOXO4,FGFR3,SFRP2,RARG,PRICKLE1,LECT1,ZFPM2,MSX2,THBS1,NKD1,LINGO1,DACT3,LEF1,PRDM6,LRRC17"
GO: Biological Process	GO:0048729	tissue morphogenesis	 	3.34E-05	20	572	"SOX8,FZD1,HOXA5,RGMA,DACT1,LHX2,MGP,FGFR3,CA9,SFRP2,RARG,PRICKLE1,KIF26B,ROR2,SHOX2,ZFPM2,RSPO3,MSX2,NKD1,LEF1"
GO: Biological Process	GO:0035295	tube development	 	3.53E-05	21	622	"SOX8,FZD1,HOXA5,RGMA,DACT1,LHX2,MGP,FGFR3,FGFR4,BMPER,SFRP2,RARG,PRICKLE1,KIF26B,SHOX2,POU3F3,TMEM107,ZFPM2,MSX2,CD24,LEF1"
GO: Biological Process	GO:0030326	embryonic limb morphogenesis	 	4.12E-05	9	132	"GDF5,SFRP2,RARG,AFF3,SHOX2,CHST11,TMEM107,MSX2,LEF1"
GO: Biological Process	GO:0035113	embryonic appendage morphogenesis	 	4.12E-05	9	132	"GDF5,SFRP2,RARG,AFF3,SHOX2,CHST11,TMEM107,MSX2,LEF1"
GO: Biological Process	GO:0060071	"Wnt signaling pathway, planar cell polarity pathway"	 	4.37E-05	5	32	"FZD1,DACT1,SFRP2,ROR2,NKD1"
GO: Biological Process	GO:0090175	regulation of establishment of planar polarity	 	5.10E-05	5	33	"FZD1,DACT1,SFRP2,ROR2,NKD1"
GO: Biological Process	GO:0009790	embryo development	 	7.24E-05	29	1075	"GDF5,DLK1,SOX8,PHLDA2,HOXA3,FZD1,HOXA5,RGMA,FZD9,DACT1,LHX2,NRK,PLCB1,FOXO4,CDON,SFRP2,RARG,PRICKLE1,ROR2,AFF3,SHOX2,CHST11,TMEM107,ZFPM2,RSPO3,MSX2,LRIG3,NKD1,LEF1"
GO: Biological Process	GO:0007167	enzyme linked receptor protein signaling pathway	 	8.27E-05	28	1028	"GDF5,PEG10,FGFRL1,IRS1,GDF10,FZD1,RGMA,DACT1,EFEMP1,PLCB1,FOXO4,FGFR3,FGFR4,BMPER,SH3TC2,SFRP2,LECT1,ROR2,CHST11,SORBS1,ANGPTL1,MSX2,THBS1,IGF2,LINGO1,TIAM1,SIPA1L1,LEF1"
GO: Biological Process	GO:0048468	cell development	 	8.58E-05	44	1970	"GDF5,PDE3A,MATN1,SOX8,LRP8,FZD1,HOXA5,XYLT1,RGMA,DACT1,LHX2,S100B,MFI2,METRN,SCN1B,PLCB1,FGFR3,LOXL3,CDON,CACNA1D,SH3TC2,COL9A1,COL9A2,COL9A3,SFRP2,RARG,CAMK1D,PRICKLE1,LECT1,PPP1R9A,SHOX2,CHST11,NCMAP,TSPAN2,MSX2,LINGO1,TIAM1,TENM3,SIPA1L1,UNC5C,DACT3,CD24,TRPV4,LEF1"
GO: Biological Process	GO:0022603	regulation of anatomical structure morphogenesis	 	8.99E-05	23	766	"SOX8,LRP8,FZD1,HOXA5,WISP3,DACT1,S100B,MFI2,METRN,CDC42EP5,FOXO4,FGFR4,SFRP2,LECT1,ROR2,SHOX2,THBS1,NKD1,LINGO1,TIAM1,SIPA1L1,DACT3,LEF1"
GO: Biological Process	GO:0031175	neuron projection development	 	1.02E-04	25	878	"LRP8,FZD1,XYLT1,RGMA,DACT1,LHX2,S100B,METRN,SCN1B,FGFR3,CACNA1D,COL9A1,COL9A2,COL9A3,CAMK1D,PPP1R9A,SHOX2,TSPAN2,LINGO1,TIAM1,TENM3,SIPA1L1,UNC5C,CD24,TRPV4"
GO: Biological Process	GO:0048742	regulation of skeletal muscle fiber development	 	1.03E-04	5	38	"SOX8,PLCB1,CDON,PRICKLE1,SHOX2"
GO: Biological Process	GO:0060284	regulation of cell development	 	1.20E-04	22	729	"GDF5,PDE3A,SOX8,LRP8,XYLT1,MFI2,METRN,SCN1B,PLCB1,FGFR3,CDON,SFRP2,CAMK1D,PRICKLE1,SHOX2,LINGO1,TIAM1,TENM3,SIPA1L1,DACT3,TRPV4,LEF1"
GO: Biological Process	GO:0000902	cell morphogenesis	 	1.24E-04	30	1165	"MATN1,LRP8,FZD1,RGMA,DACT1,LHX2,S100B,NEK1,MFI2,METRN,SCN1B,CDC42EP5,FGFR3,LOXL3,CACNA1D,COL9A1,COL9A2,COL9A3,SFRP2,LECT1,SHOX2,TMEM107,MSX2,LINGO1,TIAM1,SIPA1L1,UNC5C,DACT3,CD24,LEF1"
GO: Biological Process	GO:0040007	growth	 	1.26E-04	26	944	"GDF5,BNC2,MATN1,GDF10,C3orf58,DMAP1,HOXA5,WISP3,LHX2,MFI2,NRK,PLCB1,TMEM97,FGFR3,LRP12,COL9A1,SFRP2,RARG,KIF26B,CHST11,MSX2,THBS1,THBS3,NKD1,DACT3,LEF1"
GO: Biological Process	GO:0040011	locomotion	 	1.38E-04	36	1522	"IL16,IRS1,SOX8,PHLDA2,LRP8,HOXA5,RGMA,LHX2,SCN1B,PLCB1,CLN6,FGFR4,BMPER,CACNA1D,COL9A1,COL9A2,COL9A3,SFRP2,CAMK1D,WWP2,ROR2,POU3F3,GPC6,MSX2,THBS1,NKD1,TIAM1,SLC16A3,SLC16A1,ARHGEF39,UNC5C,CD24,CMTM5,ATP1B2,LEF1,CXCR1"
GO: Biological Process	GO:0035108	limb morphogenesis	 	1.43E-04	9	155	"GDF5,SFRP2,RARG,AFF3,SHOX2,CHST11,TMEM107,MSX2,LEF1"
GO: Biological Process	GO:0035107	appendage morphogenesis	 	1.43E-04	9	155	"GDF5,SFRP2,RARG,AFF3,SHOX2,CHST11,TMEM107,MSX2,LEF1"
GO: Biological Process	GO:0048641	regulation of skeletal muscle tissue development	 	1.43E-04	6	64	"SOX8,S100B,PLCB1,CDON,PRICKLE1,SHOX2"
GO: Biological Process	GO:0035567	non-canonical Wnt signaling pathway	 	1.49E-04	5	41	"FZD1,DACT1,SFRP2,ROR2,NKD1"
GO: Biological Process	GO:0001736	establishment of planar polarity	 	1.49E-04	5	41	"FZD1,DACT1,SFRP2,ROR2,NKD1"
GO: Biological Process	GO:0060828	regulation of canonical Wnt signaling pathway	 	1.50E-04	9	156	"FZD1,DACT1,FGFR3,SFRP2,PRICKLE1,ROR2,NKD1,DACT3,LEF1"
GO: Biological Process	GO:0061564	axon development	 	1.55E-04	19	590	"FZD1,XYLT1,RGMA,LHX2,S100B,METRN,SCN1B,FGFR3,CACNA1D,COL9A1,COL9A2,COL9A3,SHOX2,TSPAN2,LINGO1,TIAM1,SIPA1L1,UNC5C,CD24"
GO: Biological Process	GO:0061144	alveolar secondary septum development	 	1.56E-04	2	2	"FGFR3,FGFR4"
GO: Biological Process	GO:0032989	cellular component morphogenesis	 	1.66E-04	31	1242	"MATN1,LRP8,FZD1,RGMA,DACT1,LHX2,S100B,NEK1,MFI2,METRN,SCN1B,CDC42EP5,FGFR3,LOXL3,CACNA1D,COL9A1,COL9A2,COL9A3,SFRP2,LECT1,SHOX2,TMEM107,NCMAP,MSX2,LINGO1,TIAM1,SIPA1L1,UNC5C,DACT3,CD24,LEF1"
GO: Biological Process	GO:0007164	establishment of tissue polarity	 	1.67E-04	5	42	"FZD1,DACT1,SFRP2,ROR2,NKD1"
GO: Biological Process	GO:0035412	regulation of catenin import into nucleus	 	1.72E-04	4	23	"FZD1,DACT1,SFRP2,DACT3"
GO: Biological Process	GO:0030178	negative regulation of Wnt signaling pathway	 	2.25E-04	8	130	"FZD1,DACT1,SFRP2,PRICKLE1,ROR2,NKD1,DACT3,LEF1"
GO: Biological Process	GO:0022008	neurogenesis	 	2.27E-04	34	1441	"GDF5,SOX8,LRP8,FZD1,XYLT1,RGMA,FZD9,DACT1,LHX2,S100B,METRN,SCN1B,FGFR3,CDON,CACNA1D,SH3TC2,COL9A1,COL9A2,COL9A3,CAMK1D,PPP1R9A,SHOX2,NCMAP,TSPAN2,NKD1,LINGO1,TIAM1,TENM3,SIPA1L1,UNC5C,CD24,TRPV4,LEF1,PRDM6"
GO: Biological Process	GO:0042632	cholesterol homeostasis	 	2.35E-04	6	70	"MALL,TMEM97,FGFR4,LDLR,CD24,SOAT1"
GO: Biological Process	GO:0035411	catenin import into nucleus	 	2.41E-04	4	25	"FZD1,DACT1,SFRP2,DACT3"
GO: Biological Process	GO:0030203	glycosaminoglycan metabolic process	 	2.50E-04	9	167	"XYLT1,ACAN,CLN6,HS3ST3A1,SLC26A2,CHST11,GPC6,PAPSS2,PRELP"
GO: Biological Process	GO:0055092	sterol homeostasis	 	2.54E-04	6	71	"MALL,TMEM97,FGFR4,LDLR,CD24,SOAT1"
GO: Biological Process	GO:0055088	lipid homeostasis	 	3.22E-04	7	104	"MALL,TMEM97,C1QTNF3,FGFR4,LDLR,CD24,SOAT1"
GO: Biological Process	GO:0048736	appendage development	 	3.24E-04	9	173	"GDF5,SFRP2,RARG,AFF3,SHOX2,CHST11,TMEM107,MSX2,LEF1"
GO: Biological Process	GO:0060173	limb development	 	3.24E-04	9	173	"GDF5,SFRP2,RARG,AFF3,SHOX2,CHST11,TMEM107,MSX2,LEF1"
GO: Biological Process	GO:0030574	collagen catabolic process	 	3.42E-04	6	75	"COL9A1,COL9A2,COL9A3,COL11A2,COL15A1,COL16A1"
GO: Biological Process	GO:0006022	aminoglycan metabolic process	 	3.68E-04	9	176	"XYLT1,ACAN,CLN6,HS3ST3A1,SLC26A2,CHST11,GPC6,PAPSS2,PRELP"
GO: Biological Process	GO:0001738	morphogenesis of a polarized epithelium	 	4.21E-04	5	51	"FZD1,DACT1,SFRP2,ROR2,NKD1"
GO: Biological Process	GO:0051960	regulation of nervous system development	 	4.30E-04	19	640	"GDF5,SOX8,LRP8,FZD1,XYLT1,METRN,SCN1B,FGFR3,CDON,SFRP2,RARG,CAMK1D,SHOX2,NCMAP,LINGO1,TIAM1,TENM3,SIPA1L1,TRPV4"
GO: Biological Process	GO:0010001	glial cell differentiation	 	4.52E-04	9	181	"SOX8,S100B,METRN,FGFR3,SH3TC2,NCMAP,TSPAN2,LINGO1,LEF1"
GO: Biological Process	GO:0030182	neuron differentiation	 	4.53E-04	30	1257	"GDF5,SOX8,LRP8,FZD1,XYLT1,RGMA,DACT1,LHX2,S100B,METRN,SCN1B,FGFR3,CDON,CACNA1D,COL9A1,COL9A2,COL9A3,CAMK1D,PPP1R9A,SHOX2,TSPAN2,NKD1,LINGO1,TIAM1,TENM3,SIPA1L1,UNC5C,CD24,TRPV4,LEF1"
GO: Biological Process	GO:0006112	energy reserve metabolic process	 	4.70E-04	9	182	"IRS1,PHLDA2,S100B,PYGL,GFPT2,CACNA1D,SORBS1,SLC2A1,IGF2"
GO: Biological Process	GO:0048747	muscle fiber development	 	4.85E-04	6	80	"SOX8,PLCB1,CDON,PRICKLE1,SHOX2,LEF1"
GO: Biological Process	GO:2000095	"regulation of Wnt signaling pathway, planar cell polarity pathway"	 	4.96E-04	3	13	"DACT1,SFRP2,NKD1"
GO: Biological Process	GO:0016055	Wnt signaling pathway	 	5.03E-04	13	353	"FZD1,FZD9,DACT1,FGFR3,SFRP2,RARG,PRICKLE1,ROR2,RSPO3,NKD1,DACT3,CD24,LEF1"
GO: Biological Process	GO:0048667	cell morphogenesis involved in neuron differentiation	 	5.09E-04	19	649	"LRP8,FZD1,RGMA,DACT1,LHX2,S100B,METRN,SCN1B,FGFR3,CACNA1D,COL9A1,COL9A2,COL9A3,SHOX2,LINGO1,TIAM1,SIPA1L1,UNC5C,CD24"
GO: Biological Process	GO:0044243	multicellular organismal catabolic process	 	5.54E-04	6	82	"COL9A1,COL9A2,COL9A3,COL11A2,COL15A1,COL16A1"
GO: Biological Process	GO:0045661	regulation of myoblast differentiation	 	5.65E-04	4	31	"SOX8,PLCB1,CDON,PRICKLE1"
GO: Biological Process	GO:0043009	chordate embryonic development	 	5.69E-04	19	655	"DLK1,SOX8,HOXA3,FZD1,HOXA5,RGMA,LHX2,NRK,SFRP2,RARG,PRICKLE1,ROR2,SHOX2,CHST11,TMEM107,ZFPM2,RSPO3,NKD1,LEF1"
GO: Biological Process	GO:0048812	neuron projection morphogenesis	 	6.02E-04	19	658	"LRP8,FZD1,RGMA,DACT1,LHX2,S100B,METRN,SCN1B,FGFR3,CACNA1D,COL9A1,COL9A2,COL9A3,SHOX2,LINGO1,TIAM1,SIPA1L1,UNC5C,CD24"
GO: Biological Process	GO:0032793	positive regulation of CREB transcription factor activity	 	6.26E-04	3	14	"LRP8,CACNA1D,CAMK1D"
GO: Biological Process	GO:0048741	skeletal muscle fiber development	 	6.51E-04	5	56	"SOX8,PLCB1,CDON,PRICKLE1,SHOX2"
GO: Biological Process	GO:0009792	embryo development ending in birth or egg hatching	 	6.71E-04	19	664	"DLK1,SOX8,HOXA3,FZD1,HOXA5,RGMA,LHX2,NRK,SFRP2,RARG,PRICKLE1,ROR2,SHOX2,CHST11,TMEM107,ZFPM2,RSPO3,NKD1,LEF1"
GO: Biological Process	GO:0016202	regulation of striated muscle tissue development	 	6.91E-04	7	118	"SOX8,S100B,PLCB1,CDON,PRICKLE1,SHOX2,LEF1"
GO: Biological Process	GO:0007409	axonogenesis	 	7.27E-04	17	564	"FZD1,RGMA,LHX2,S100B,METRN,SCN1B,FGFR3,CACNA1D,COL9A1,COL9A2,COL9A3,SHOX2,LINGO1,TIAM1,SIPA1L1,UNC5C,CD24"
GO: Biological Process	GO:0090092	regulation of transmembrane receptor protein serine/threonine kinase signaling pathway	 	7.44E-04	9	194	"PEG10,FZD1,RGMA,DACT1,BMPER,SFRP2,CHST11,MSX2,THBS1"
GO: Biological Process	GO:0048634	regulation of muscle organ development	 	7.63E-04	7	120	"SOX8,S100B,PLCB1,CDON,PRICKLE1,SHOX2,LEF1"
GO: Biological Process	GO:1901861	regulation of muscle tissue development	 	7.63E-04	7	120	"SOX8,S100B,PLCB1,CDON,PRICKLE1,SHOX2,LEF1"
GO: Biological Process	GO:0032963	collagen metabolic process	 	7.63E-04	7	120	"COL9A1,COL9A2,COL9A3,COL11A2,COL15A1,COL16A1,TRAM2"
GO: Biological Process	GO:0045725	positive regulation of glycogen biosynthetic process	 	7.75E-04	3	15	"IRS1,SORBS1,IGF2"
GO: Biological Process	GO:0048699	generation of neurons	 	8.00E-04	31	1362	"GDF5,SOX8,LRP8,FZD1,XYLT1,RGMA,FZD9,DACT1,LHX2,S100B,METRN,SCN1B,FGFR3,CDON,CACNA1D,COL9A1,COL9A2,COL9A3,CAMK1D,PPP1R9A,SHOX2,TSPAN2,NKD1,LINGO1,TIAM1,TENM3,SIPA1L1,UNC5C,CD24,TRPV4,LEF1"
GO: Biological Process	GO:0045596	negative regulation of cell differentiation	 	8.02E-04	17	569	"SOX8,HOXA5,S100B,MFI2,EFEMP1,HIST2H4A,FOXO4,FGFR3,SFRP2,RARG,PRICKLE1,ZFPM2,MSX2,LINGO1,DACT3,PRDM6,LRRC17"
GO: Biological Process	GO:0048666	neuron development	 	8.19E-04	25	1009	"LRP8,FZD1,XYLT1,RGMA,DACT1,LHX2,S100B,METRN,SCN1B,FGFR3,CACNA1D,COL9A1,COL9A2,COL9A3,CAMK1D,PPP1R9A,SHOX2,TSPAN2,LINGO1,TIAM1,TENM3,SIPA1L1,UNC5C,CD24,TRPV4"
GO: Biological Process	GO:0014904	myotube cell development	 	8.28E-04	5	59	"SOX8,PLCB1,CDON,PRICKLE1,SHOX2"
GO: Biological Process	GO:0010830	regulation of myotube differentiation	 	8.28E-04	5	59	"SOX8,PLCB1,CDON,PRICKLE1,SHOX2"
GO: Biological Process	GO:0007178	transmembrane receptor protein serine/threonine kinase signaling pathway	 	8.47E-04	12	327	"GDF5,PEG10,GDF10,FZD1,RGMA,DACT1,BMPER,SFRP2,CHST11,MSX2,THBS1,LEF1"
GO: Biological Process	GO:0006720	isoprenoid metabolic process	 	8.83E-04	7	123	"PDE3A,AMACR,LRP8,PHYH,GPC6,LDLR,RLBP1"
GO: Biological Process	GO:0090427	activation of meiosis	 	9.10E-04	2	4	"PLCB1,MSX2"
GO: Biological Process	GO:0003433	chondrocyte development involved in endochondral bone morphogenesis	 	9.10E-04	2	4	"MATN1,RARG"
GO: Biological Process	GO:0003418	growth plate cartilage chondrocyte differentiation	 	9.10E-04	2	4	"MATN1,RARG"
GO: Biological Process	GO:2000050	regulation of non-canonical Wnt signaling pathway	 	9.45E-04	3	16	"DACT1,SFRP2,NKD1"
GO: Biological Process	GO:0060438	trachea development	 	9.45E-04	3	16	"HOXA5,RARG,LEF1"
GO: Biological Process	GO:0070873	regulation of glycogen metabolic process	 	1.01E-03	4	36	"IRS1,PHLDA2,SORBS1,IGF2"
GO: Biological Process	GO:0030030	cell projection organization	 	1.01E-03	28	1201	"LRP8,FZD1,XYLT1,RGMA,DACT1,LHX2,S100B,NEK1,METRN,SCN1B,CDC42EP5,FGFR3,CACNA1D,COL9A1,COL9A2,COL9A3,CAMK1D,PPP1R9A,SHOX2,TMEM107,TSPAN2,LINGO1,TIAM1,TENM3,SIPA1L1,UNC5C,CD24,TRPV4"
GO: Biological Process	GO:0044259	multicellular organismal macromolecule metabolic process	 	1.02E-03	7	126	"COL9A1,COL9A2,COL9A3,COL11A2,COL15A1,COL16A1,TRAM2"
GO: Biological Process	GO:0001843	neural tube closure	 	1.02E-03	6	92	"FZD1,RGMA,LHX2,SFRP2,RARG,PRICKLE1"
GO: Biological Process	GO:0051147	regulation of muscle cell differentiation	 	1.07E-03	7	127	"SOX8,PLCB1,FOXO4,CDON,PRICKLE1,SHOX2,PRDM6"
GO: Biological Process	GO:0060606	tube closure	 	1.08E-03	6	93	"FZD1,RGMA,LHX2,SFRP2,RARG,PRICKLE1"
GO: Biological Process	GO:0070875	positive regulation of glycogen metabolic process	 	1.14E-03	3	17	"IRS1,SORBS1,IGF2"
GO: Biological Process	GO:0001649	osteoblast differentiation	 	1.18E-03	9	207	"SOX8,GDF10,FZD1,SFRP2,SHOX2,MSX2,IGF2,LEF1,LRRC17"
GO: Biological Process	GO:0003151	outflow tract morphogenesis	 	1.20E-03	5	64	"FZD1,SFRP2,ZFPM2,MSX2,THBS1"
GO: Biological Process	GO:0014020	primary neural tube formation	 	1.34E-03	6	97	"FZD1,RGMA,LHX2,SFRP2,RARG,PRICKLE1"
GO: Biological Process	GO:0060485	mesenchyme development	 	1.39E-03	9	212	"BNC2,SOX8,HOXA5,LOXL3,SFRP2,MSX2,THBS1,DACT3,LEF1"
GO: Biological Process	GO:0001838	embryonic epithelial tube formation	 	1.39E-03	7	133	"SOX8,FZD1,RGMA,LHX2,SFRP2,RARG,PRICKLE1"
GO: Biological Process	GO:0072175	epithelial tube formation	 	1.46E-03	7	134	"SOX8,FZD1,RGMA,LHX2,SFRP2,RARG,PRICKLE1"
GO: Biological Process	GO:0048858	cell projection morphogenesis	 	1.46E-03	21	821	"LRP8,FZD1,RGMA,DACT1,LHX2,S100B,NEK1,METRN,SCN1B,FGFR3,CACNA1D,COL9A1,COL9A2,COL9A3,SHOX2,TMEM107,LINGO1,TIAM1,SIPA1L1,UNC5C,CD24"
GO: Biological Process	GO:0060562	epithelial tube morphogenesis	 	1.48E-03	12	349	"SOX8,FZD1,HOXA5,RGMA,LHX2,MGP,SFRP2,RARG,PRICKLE1,KIF26B,MSX2,LEF1"
GO: Biological Process	GO:0051148	negative regulation of muscle cell differentiation	 	1.50E-03	4	40	"SOX8,FOXO4,PRICKLE1,PRDM6"
GO: Biological Process	GO:0009952	anterior/posterior pattern specification	 	1.63E-03	9	217	"HOXA3,HOXA5,CDON,SFRP2,RARG,ROR2,MSX2,NKD1,LEF1"
GO: Biological Process	GO:0042063	gliogenesis	 	1.68E-03	9	218	"SOX8,S100B,METRN,FGFR3,SH3TC2,NCMAP,TSPAN2,LINGO1,LEF1"
GO: Biological Process	GO:0032330	regulation of chondrocyte differentiation	 	1.81E-03	4	42	"GDF5,EFEMP1,RARG,SHOX2"
GO: Biological Process	GO:0032881	regulation of polysaccharide metabolic process	 	1.81E-03	4	42	"IRS1,PHLDA2,SORBS1,IGF2"
GO: Biological Process	GO:0035137	hindlimb morphogenesis	 	1.81E-03	4	42	"GDF5,RARG,AFF3,MSX2"
GO: Biological Process	GO:0003002	regionalization	 	1.83E-03	12	358	"HOXA3,HOXA5,LHX2,FGFR4,CDON,SFRP2,RARG,ROR2,TMEM107,MSX2,NKD1,LEF1"
GO: Biological Process	GO:0048608	reproductive structure development	 	1.90E-03	14	459	"PEG10,SOX8,PHLDA2,FZD1,FZD9,NRK,COL9A3,SFRP2,RARG,ROR2,ZFPM2,RSPO3,DMRTA1,LEF1"
GO: Biological Process	GO:0030111	regulation of Wnt signaling pathway	 	1.90E-03	9	222	"FZD1,DACT1,FGFR3,SFRP2,PRICKLE1,ROR2,NKD1,DACT3,LEF1"
GO: Biological Process	GO:0016525	negative regulation of angiogenesis	 	1.91E-03	5	71	"HOXA5,WISP3,FOXO4,LECT1,THBS1"
GO: Biological Process	GO:0045995	regulation of embryonic development	 	1.92E-03	6	104	"PHLDA2,FZD1,NRK,PLCB1,SFRP2,NKD1"
GO: Biological Process	GO:0016477	cell migration	 	1.92E-03	25	1073	"IL16,IRS1,SOX8,PHLDA2,LRP8,HOXA5,PLCB1,FGFR4,BMPER,SFRP2,CAMK1D,ROR2,POU3F3,GPC6,MSX2,THBS1,TIAM1,SLC16A3,SLC16A1,ARHGEF39,UNC5C,CD24,ATP1B2,LEF1,CXCR1"
GO: Biological Process	GO:0032990	cell part morphogenesis	 	1.93E-03	21	840	"LRP8,FZD1,RGMA,DACT1,LHX2,S100B,NEK1,METRN,SCN1B,FGFR3,CACNA1D,COL9A1,COL9A2,COL9A3,SHOX2,TMEM107,LINGO1,TIAM1,SIPA1L1,UNC5C,CD24"
GO: Biological Process	GO:0044236	multicellular organismal metabolic process	 	1.95E-03	7	141	"COL9A1,COL9A2,COL9A3,COL11A2,COL15A1,COL16A1,TRAM2"
GO: Biological Process	GO:0010769	regulation of cell morphogenesis involved in differentiation	 	2.00E-03	10	268	"LRP8,MFI2,METRN,SFRP2,SHOX2,LINGO1,TIAM1,SIPA1L1,DACT3,LEF1"
GO: Biological Process	GO:0045444	fat cell differentiation	 	2.04E-03	8	182	"SOX8,GDF10,DACT1,PLCB1,C1QTNF3,SFRP2,ZFPM2,MSX2"
GO: Biological Process	GO:0061458	reproductive system development	 	2.06E-03	14	463	"PEG10,SOX8,PHLDA2,FZD1,FZD9,NRK,COL9A3,SFRP2,RARG,ROR2,ZFPM2,RSPO3,DMRTA1,LEF1"
GO: Biological Process	GO:0006024	glycosaminoglycan biosynthetic process	 	2.11E-03	6	106	"XYLT1,ACAN,HS3ST3A1,CHST11,GPC6,PRELP"
GO: Biological Process	GO:0035239	tube morphogenesis	 	2.15E-03	12	365	"SOX8,FZD1,HOXA5,RGMA,LHX2,MGP,SFRP2,RARG,PRICKLE1,KIF26B,MSX2,LEF1"
GO: Biological Process	GO:0060541	respiratory system development	 	2.15E-03	9	226	"FGFRL1,FZD1,HOXA5,MGP,FGFR3,FGFR4,RARG,ZFPM2,LEF1"
GO: Biological Process	GO:0006928	movement of cell or subcellular component	 	2.16E-03	35	1703	"IL16,IRS1,SOX8,PHLDA2,LRP8,HOXA5,RGMA,LHX2,SCN1B,PLCB1,FGFR4,BMPER,CACNA1D,COL9A1,COL9A2,COL9A3,SFRP2,CAMK1D,KIF26B,KIF21A,ROR2,POU3F3,GPC6,MSX2,THBS1,NKD1,TIAM1,SLC16A3,SLC16A1,ARHGEF39,UNC5C,CD24,ATP1B2,LEF1,CXCR1"
GO: Biological Process	GO:0045664	regulation of neuron differentiation	 	2.18E-03	14	466	"GDF5,SOX8,LRP8,XYLT1,METRN,SCN1B,CDON,CAMK1D,SHOX2,LINGO1,TIAM1,TENM3,SIPA1L1,TRPV4"
GO: Biological Process	GO:0006023	aminoglycan biosynthetic process	 	2.21E-03	6	107	"XYLT1,ACAN,HS3ST3A1,CHST11,GPC6,PRELP"
GO: Biological Process	GO:0060028	convergent extension involved in axis elongation	 	2.24E-03	2	6	"SFRP2,NKD1"
GO: Biological Process	GO:0060534	trachea cartilage development	 	2.24E-03	2	6	"HOXA5,RARG"
GO: Biological Process	GO:0050428	3'-phosphoadenosine 5'-phosphosulfate biosynthetic process	 	2.24E-03	2	6	"SLC26A2,PAPSS2"
GO: Biological Process	GO:0007223	"Wnt signaling pathway, calcium modulating pathway"	 	2.24E-03	2	6	"FZD1,ROR2"
GO: Biological Process	GO:0034036	purine ribonucleoside bisphosphate biosynthetic process	 	2.24E-03	2	6	"SLC26A2,PAPSS2"
GO: Biological Process	GO:0035148	tube formation	 	2.28E-03	7	145	"SOX8,FZD1,RGMA,LHX2,SFRP2,RARG,PRICKLE1"
GO: Biological Process	GO:0010975	regulation of neuron projection development	 	2.42E-03	11	322	"LRP8,XYLT1,METRN,SCN1B,CAMK1D,SHOX2,LINGO1,TIAM1,TENM3,SIPA1L1,TRPV4"
GO: Biological Process	GO:0044264	cellular polysaccharide metabolic process	 	2.43E-03	6	109	"IRS1,COLGALT2,PHLDA2,PYGL,SORBS1,IGF2"
GO: Biological Process	GO:0051130	positive regulation of cellular component organization	 	2.64E-03	19	748	"SYNPO,LRP8,MFGE8,MFI2,METRN,SCN1B,PLCB1,CDC42EP5,MAGEL2,CAMK1D,EIF5A2,SHOX2,SORBS1,MSX2,IGF2,TIAM1,TENM3,TRPV4,LEF1"
GO: Biological Process	GO:0001841	neural tube formation	 	2.66E-03	6	111	"FZD1,RGMA,LHX2,SFRP2,RARG,PRICKLE1"
GO: Biological Process	GO:0036342	post-anal tail morphogenesis	 	2.80E-03	3	23	"FGFR3,SFRP2,CHST11"
GO: Biological Process	GO:1901016	regulation of potassium ion transmembrane transporter activity	 	2.80E-03	3	23	"STK39,CACNA1D,WWP2"
GO: Biological Process	GO:0051128	regulation of cellular component organization	 	2.88E-03	35	1733	"MAP9,PDE3A,MAP1A,PACSIN3,SYNPO,LRP8,XYLT1,WISP3,S100B,MFGE8,MFI2,METRN,SCN1B,PLCB1,CDC42EP5,TMEM97,FGFR3,FGFR4,SFRP2,MAGEL2,STON1,CAMK1D,EIF5A2,SHOX2,SORBS1,MSX2,THBS1,IGF2,LINGO1,TIAM1,TENM3,SIPA1L1,DACT3,TRPV4,LEF1"
GO: Biological Process	GO:0048870	cell motility	 	2.98E-03	26	1170	"IL16,IRS1,SOX8,PHLDA2,LRP8,HOXA5,PLCB1,FGFR4,BMPER,SFRP2,CAMK1D,ROR2,POU3F3,GPC6,MSX2,THBS1,NKD1,TIAM1,SLC16A3,SLC16A1,ARHGEF39,UNC5C,CD24,ATP1B2,LEF1,CXCR1"
GO: Biological Process	GO:0051674	localization of cell	 	2.98E-03	26	1170	"IL16,IRS1,SOX8,PHLDA2,LRP8,HOXA5,PLCB1,FGFR4,BMPER,SFRP2,CAMK1D,ROR2,POU3F3,GPC6,MSX2,THBS1,NKD1,TIAM1,SLC16A3,SLC16A1,ARHGEF39,UNC5C,CD24,ATP1B2,LEF1,CXCR1"
GO: Biological Process	GO:0030510	regulation of BMP signaling pathway	 	3.05E-03	5	79	"FZD1,RGMA,BMPER,SFRP2,MSX2"
GO: Biological Process	GO:0003413	chondrocyte differentiation involved in endochondral bone morphogenesis	 	3.11E-03	2	7	"MATN1,RARG"
GO: Biological Process	GO:0071476	cellular hypotonic response	 	3.11E-03	2	7	"STK39,TRPV4"
GO: Biological Process	GO:0042984	regulation of amyloid precursor protein biosynthetic process	 	3.11E-03	2	7	"NECAB3,SOAT1"
GO: Biological Process	GO:0042983	amyloid precursor protein biosynthetic process	 	3.11E-03	2	7	"NECAB3,SOAT1"
GO: Biological Process	GO:0018212	peptidyl-tyrosine modification	 	3.14E-03	11	333	"FGFRL1,LRP8,NEK1,EFEMP1,FGFR3,FGFR4,TPST1,SFRP2,ROR2,IGF2,CD24"
GO: Biological Process	GO:0003206	cardiac chamber morphogenesis	 	3.46E-03	6	117	"FGFRL1,FZD1,SFRP2,SHOX2,ZFPM2,MSX2"
GO: Biological Process	GO:0048286	lung alveolus development	 	3.96E-03	4	52	"FZD1,HOXA5,FGFR3,FGFR4"
GO: Biological Process	GO:0051151	negative regulation of smooth muscle cell differentiation	 	4.11E-03	2	8	"FOXO4,PRDM6"
GO: Biological Process	GO:0015727	lactate transport	 	4.11E-03	2	8	"SLC16A3,SLC16A1"
GO: Biological Process	GO:0072033	renal vesicle formation	 	4.11E-03	2	8	"SOX8,KIF26B"
GO: Biological Process	GO:0035873	lactate transmembrane transport	 	4.11E-03	2	8	"SLC16A3,SLC16A1"
GO: Biological Process	GO:0035879	plasma membrane lactate transport	 	4.11E-03	2	8	"SLC16A3,SLC16A1"
GO: Biological Process	GO:0006971	hypotonic response	 	4.11E-03	2	8	"STK39,TRPV4"
GO: Biological Process	GO:0005977	glycogen metabolic process	 	4.18E-03	5	85	"IRS1,PHLDA2,PYGL,SORBS1,IGF2"
GO: Biological Process	GO:0016331	morphogenesis of embryonic epithelium	 	4.22E-03	7	162	"SOX8,FZD1,RGMA,LHX2,SFRP2,RARG,PRICKLE1"
GO: Biological Process	GO:0005976	polysaccharide metabolic process	 	4.24E-03	6	122	"IRS1,COLGALT2,PHLDA2,PYGL,SORBS1,IGF2"
GO: Biological Process	GO:0060411	cardiac septum morphogenesis	 	4.25E-03	4	53	"FGFRL1,FZD1,ZFPM2,MSX2"
GO: Biological Process	GO:0022604	regulation of cell morphogenesis	 	4.31E-03	12	398	"LRP8,S100B,MFI2,METRN,CDC42EP5,SFRP2,SHOX2,LINGO1,TIAM1,SIPA1L1,DACT3,LEF1"
GO: Biological Process	GO:0005975	carbohydrate metabolic process	 	4.32E-03	21	900	"GALE,IRS1,COLGALT2,PHLDA2,ME1,OTOGL,ACAN,PYGL,C1QTNF3,GFPT2,HS3ST3A1,SLC26A2,CHST11,SORBS1,GPC6,PAPSS2,SIRT5,SLC2A1,IGF2,PRELP,UGGT2"
GO: Biological Process	GO:0044042	glucan metabolic process	 	4.40E-03	5	86	"IRS1,PHLDA2,PYGL,SORBS1,IGF2"
GO: Biological Process	GO:0006073	cellular glucan metabolic process	 	4.40E-03	5	86	"IRS1,PHLDA2,PYGL,SORBS1,IGF2"
GO: Biological Process	GO:0045597	positive regulation of cell differentiation	 	4.49E-03	17	671	"GDF5,PDE3A,HLA-DMA,SOX8,GDF10,HOXA5,DACT1,METRN,PLCB1,FGFR3,CDON,SFRP2,SHOX2,MSX2,TIAM1,CD24,LEF1"
GO: Biological Process	GO:0071804	cellular potassium ion transport	 	4.66E-03	7	165	"KCNA6,KCNQ5,KCND1,STK39,CACNA1D,WWP2,ATP1B2"
GO: Biological Process	GO:0071805	potassium ion transmembrane transport	 	4.66E-03	7	165	"KCNA6,KCNQ5,KCND1,STK39,CACNA1D,WWP2,ATP1B2"
GO: Biological Process	GO:0051094	positive regulation of developmental process	 	4.95E-03	21	911	"GDF5,PDE3A,HLA-DMA,SOX8,GDF10,LRP8,HOXA5,DACT1,METRN,PLCB1,FGFR3,FGFR4,CDON,SFRP2,SHOX2,ZFPM2,MSX2,THBS1,TIAM1,CD24,LEF1"
GO: Biological Process	GO:0021915	neural tube development	 	4.98E-03	7	167	"FZD1,RGMA,LHX2,SFRP2,RARG,PRICKLE1,TMEM107"
GO: Biological Process	GO:2000027	regulation of organ morphogenesis	 	4.98E-03	7	167	"SOX8,FZD1,DACT1,FGFR4,SFRP2,ROR2,NKD1"
GO: Biological Process	GO:0051153	regulation of striated muscle cell differentiation	 	5.09E-03	5	89	"SOX8,PLCB1,CDON,PRICKLE1,SHOX2"
GO: Biological Process	GO:0061035	regulation of cartilage development	 	5.17E-03	4	56	"GDF5,EFEMP1,RARG,SHOX2"
GO: Biological Process	GO:0048708	astrocyte differentiation	 	5.17E-03	4	56	"SOX8,S100B,FGFR3,TSPAN2"
GO: Biological Process	GO:0035414	negative regulation of catenin import into nucleus	 	5.24E-03	2	9	"FZD1,DACT3"
GO: Biological Process	GO:0060430	lung saccule development	 	5.24E-03	2	9	"FGFR3,FGFR4"
GO: Biological Process	GO:0001508	action potential	 	5.31E-03	8	213	"SCN1B,FGFR3,CNR2,CACNA1D,SH3TC2,RARG,NCMAP,TSPAN2"
GO: Biological Process	GO:0030177	positive regulation of Wnt signaling pathway	 	5.33E-03	5	90	"DACT1,FGFR3,SFRP2,ROR2,NKD1"
GO: Biological Process	GO:0031344	regulation of cell projection organization	 	5.34E-03	12	409	"LRP8,XYLT1,METRN,SCN1B,CDC42EP5,CAMK1D,SHOX2,LINGO1,TIAM1,TENM3,SIPA1L1,TRPV4"
GO: Biological Process	GO:0003170	heart valve development	 	5.48E-03	3	29	"FGFRL1,SHOX2,ZFPM2"
GO: Biological Process	GO:0050767	regulation of neurogenesis	 	5.48E-03	15	572	"GDF5,SOX8,LRP8,XYLT1,METRN,SCN1B,FGFR3,CDON,CAMK1D,SHOX2,LINGO1,TIAM1,TENM3,SIPA1L1,TRPV4"
GO: Biological Process	GO:0048546	digestive tract morphogenesis	 	5.51E-03	4	57	"DACT1,FGFR3,SFRP2,SHOX2"
GO: Biological Process	GO:0001525	angiogenesis	 	5.54E-03	12	411	"HOXA3,HOXA5,WISP3,MFGE8,FOXO4,BMPER,SFRP2,COL15A1,LECT1,TGFBI,THBS1,LEF1"
GO: Biological Process	GO:0030509	BMP signaling pathway	 	5.56E-03	6	129	"FZD1,RGMA,BMPER,SFRP2,MSX2,LEF1"
GO: Biological Process	GO:0016101	diterpenoid metabolic process	 	5.85E-03	5	92	"PDE3A,LRP8,GPC6,LDLR,RLBP1"
GO: Biological Process	GO:0032412	regulation of ion transmembrane transporter activity	 	5.99E-03	6	131	"SCN1B,PLCB1,STK39,CACNA1D,WWP2,JPH1"
GO: Biological Process	GO:0060429	epithelium development	 	6.00E-03	24	1110	"SOX8,FZD1,HOXA5,RGMA,DACT1,LHX2,MGP,FGFR3,FGFR4,BMPER,CA9,SFRP2,RARG,PRICKLE1,KIF26B,LECT1,ROR2,POU3F3,TMEM107,RSPO3,MSX2,NKD1,CD24,LEF1"
GO: Biological Process	GO:0060412	ventricular septum morphogenesis	 	6.03E-03	3	30	"FGFRL1,FZD1,ZFPM2"
GO: Biological Process	GO:0005979	regulation of glycogen biosynthetic process	 	6.03E-03	3	30	"IRS1,SORBS1,IGF2"
GO: Biological Process	GO:0010962	regulation of glucan biosynthetic process	 	6.03E-03	3	30	"IRS1,SORBS1,IGF2"
GO: Biological Process	GO:0010715	regulation of extracellular matrix disassembly	 	6.50E-03	2	10	"MFI2,FGFR4"
GO: Biological Process	GO:0010755	regulation of plasminogen activation	 	6.50E-03	2	10	"MFI2,THBS1"
GO: Biological Process	GO:2000188	regulation of cholesterol homeostasis	 	6.50E-03	2	10	"FGFR4,LDLR"
GO: Biological Process	GO:0060346	bone trabecula formation	 	6.50E-03	2	10	"MSX2,THBS3"
GO: Biological Process	GO:0007517	muscle organ development	 	6.57E-03	11	368	"FGFRL1,SOX8,S100B,PLCB1,FOXO4,CDON,PRICKLE1,SHOX2,ZFPM2,JPH1,LEF1"
GO: Biological Process	GO:0010559	regulation of glycoprotein biosynthetic process	 	6.61E-03	3	31	"PLCB1,NECAB3,SOAT1"
GO: Biological Process	GO:1901379	regulation of potassium ion transmembrane transport	 	6.61E-03	3	31	"STK39,CACNA1D,WWP2"
GO: Biological Process	GO:0021543	pallium development	 	6.67E-03	6	134	"LRP8,LHX2,PLCB1,CDON,POU3F3,LEF1"
GO: Biological Process	GO:0001837	epithelial to mesenchymal transition	 	6.98E-03	5	96	"LOXL3,SFRP2,MSX2,DACT3,LEF1"
GO: Biological Process	GO:0021987	cerebral cortex development	 	6.98E-03	5	96	"LRP8,LHX2,PLCB1,CDON,POU3F3"
GO: Biological Process	GO:0042733	embryonic digit morphogenesis	 	7.01E-03	4	61	"SFRP2,CHST11,TMEM107,MSX2"
GO: Biological Process	GO:0031346	positive regulation of cell projection organization	 	7.13E-03	8	224	"LRP8,METRN,SCN1B,CDC42EP5,CAMK1D,SHOX2,TIAM1,TENM3"
GO: Biological Process	GO:0022898	regulation of transmembrane transporter activity	 	7.16E-03	6	136	"SCN1B,PLCB1,STK39,CACNA1D,WWP2,JPH1"
GO: Biological Process	GO:0007389	pattern specification process	 	7.19E-03	13	479	"HOXA3,HOXA5,LHX2,FOXO4,FGFR4,CDON,SFRP2,RARG,ROR2,TMEM107,MSX2,NKD1,LEF1"
GO: Biological Process	GO:0010771	negative regulation of cell morphogenesis involved in differentiation	 	7.23E-03	3	32	"MFI2,SFRP2,DACT3"
GO: Biological Process	GO:0040020	regulation of meiosis	 	7.23E-03	3	32	"PDE3A,PLCB1,MSX2"
GO: Biological Process	GO:0035116	embryonic hindlimb morphogenesis	 	7.23E-03	3	32	"RARG,AFF3,MSX2"
GO: Biological Process	GO:0003205	cardiac chamber development	 	7.41E-03	6	137	"FGFRL1,FZD1,SFRP2,SHOX2,ZFPM2,MSX2"
GO: Biological Process	GO:0045445	myoblast differentiation	 	7.42E-03	4	62	"SOX8,PLCB1,CDON,PRICKLE1"
GO: Biological Process	GO:0001763	morphogenesis of a branching structure	 	7.50E-03	8	226	"SOX8,HOXA5,MGP,SFRP2,SHOX2,RSPO3,MSX2,LEF1"
GO: Biological Process	GO:0048863	stem cell differentiation	 	7.57E-03	10	324	"SOX8,FZD1,FOXO4,FGFR3,LOXL3,SFRP2,PRICKLE1,MSX2,DACT3,LEF1"
GO: Biological Process	GO:0001944	vasculature development	 	7.76E-03	15	595	"HOXA3,FZD1,HOXA5,FZD9,WISP3,MFGE8,FOXO4,BMPER,SFRP2,COL15A1,LECT1,ZFPM2,TGFBI,THBS1,LEF1"
GO: Biological Process	GO:0098662	inorganic cation transmembrane transport	 	7.78E-03	14	539	"KCNA6,KCNQ5,KCND1,SCN1B,PLCB1,STK39,MCOLN2,CACNA1D,WWP2,JPH1,SLC10A1,MCU,TRPV4,ATP1B2"
GO: Biological Process	GO:0046628	positive regulation of insulin receptor signaling pathway	 	7.88E-03	2	11	"IRS1,IGF2"
GO: Biological Process	GO:0035413	positive regulation of catenin import into nucleus	 	7.88E-03	2	11	"DACT1,SFRP2"
GO: Biological Process	GO:0071350	cellular response to interleukin-15	 	7.88E-03	2	11	"PLCB1,CXCR1"
GO: Biological Process	GO:0019934	cGMP-mediated signaling	 	7.88E-03	2	11	"PDE3A,THBS1"
GO: Biological Process	GO:0010907	positive regulation of glucose metabolic process	 	7.88E-03	3	33	"IRS1,SORBS1,IGF2"
GO: Biological Process	GO:0010976	positive regulation of neuron projection development	 	7.93E-03	5	99	"LRP8,SCN1B,CAMK1D,TIAM1,TENM3"
GO: Biological Process	GO:0008286	insulin receptor signaling pathway	 	8.33E-03	7	184	"IRS1,PLCB1,FOXO4,FGFR3,FGFR4,SORBS1,IGF2"
GO: Biological Process	GO:0055123	digestive system development	 	8.48E-03	6	141	"HOXA5,DACT1,FGFR3,SFRP2,SHOX2,IGF2"
GO: Biological Process	GO:0009225	nucleotide-sugar metabolic process	 	8.57E-03	3	34	"GFPT2,UXS1,UGGT2"
GO: Biological Process	GO:1903018	regulation of glycoprotein metabolic process	 	8.57E-03	3	34	"PLCB1,NECAB3,SOAT1"
GO: Biological Process	GO:0010954	positive regulation of protein processing	 	8.61E-03	5	101	"PACSIN3,MFI2,CLN6,FGFR4,PRICKLE1"
GO: Biological Process	GO:0018108	peptidyl-tyrosine phosphorylation	 	8.73E-03	10	331	"FGFRL1,LRP8,NEK1,EFEMP1,FGFR3,FGFR4,SFRP2,ROR2,IGF2,CD24"
GO: Biological Process	GO:0006721	terpenoid metabolic process	 	8.97E-03	5	102	"PDE3A,LRP8,GPC6,LDLR,RLBP1"
GO: Biological Process	GO:0003006	developmental process involved in reproduction	 	9.01E-03	16	663	"PDE3A,PEG10,SOX8,PHLDA2,FZD1,FZD9,NRK,PLCB1,COL9A3,SFRP2,RARG,ROR2,ZFPM2,RSPO3,DMRTA1,LEF1"
GO: Biological Process	GO:0060538	skeletal muscle organ development	 	9.06E-03	7	187	"FGFRL1,SOX8,S100B,PLCB1,CDON,PRICKLE1,SHOX2"
GO: Biological Process	GO:0071363	cellular response to growth factor stimulus	 	9.25E-03	16	665	"GDF5,PDE3A,PEG10,FGFRL1,IRS1,GDF10,LRP8,FOXO4,FGFR3,FGFR4,LECT1,CHST11,MSX2,THBS1,LINGO1,TIAM1"
GO: Biological Process	GO:0034605	cellular response to heat	 	9.29E-03	3	35	"XYLT1,THBS1,TRPV4"
GO: Biological Process	GO:0015718	monocarboxylic acid transport	 	9.35E-03	6	144	"SLC27A6,THBS1,SLC10A1,SLC16A4,SLC16A3,SLC16A1"
GO: Biological Process	GO:0048643	positive regulation of skeletal muscle tissue development	 	9.37E-03	2	12	"CDON,SHOX2"
GO: Biological Process	GO:0086012	membrane depolarization during cardiac muscle cell action potential	 	9.37E-03	2	12	"SCN1B,CACNA1D"
GO: Biological Process	GO:0032854	positive regulation of Rap GTPase activity	 	9.37E-03	2	12	"RAP1GAP,SIPA1L1"
GO: Biological Process	GO:0042340	keratan sulfate catabolic process	 	9.37E-03	2	12	"ACAN,PRELP"
GO: Biological Process	GO:0072359	circulatory system development	 	9.42E-03	20	905	"FGFRL1,C3orf58,HOXA3,FZD1,HOXA5,FZD9,WISP3,MFGE8,FOXO4,BMPER,SFRP2,COL15A1,PRICKLE1,LECT1,SHOX2,ZFPM2,TGFBI,MSX2,THBS1,LEF1"
GO: Biological Process	GO:0072358	cardiovascular system development	 	9.42E-03	20	905	"FGFRL1,C3orf58,HOXA3,FZD1,HOXA5,FZD9,WISP3,MFGE8,FOXO4,BMPER,SFRP2,COL15A1,PRICKLE1,LECT1,SHOX2,ZFPM2,TGFBI,MSX2,THBS1,LEF1"
GO: Biological Process	GO:0007169	transmembrane receptor protein tyrosine kinase signaling pathway	 	9.55E-03	17	726	"FGFRL1,IRS1,EFEMP1,PLCB1,FOXO4,FGFR3,FGFR4,SH3TC2,LECT1,ROR2,SORBS1,ANGPTL1,THBS1,IGF2,LINGO1,TIAM1,SIPA1L1"
GO: Biological Process	GO:0098655	cation transmembrane transport	 	9.62E-03	14	553	"KCNA6,KCNQ5,KCND1,SCN1B,PLCB1,STK39,MCOLN2,CACNA1D,WWP2,JPH1,SLC10A1,MCU,TRPV4,ATP1B2"
GO: Biological Process	GO:0090288	negative regulation of cellular response to growth factor stimulus	 	9.71E-03	5	104	"PEG10,FGFRL1,LECT1,CHST11,THBS1"
GO: Biological Process	GO:0006811	ion transport	 	9.84E-03	29	1479	"SLC6A17,PACSIN3,MFI2,KCNA6,KCNQ5,KCND1,SCN1B,PLCB1,STK39,MCOLN2,CA9,CA12,CACNA1D,SLC27A6,SLC26A2,WWP2,SLC44A2,LDLR,SLC2A1,JPH1,THBS1,SLC10A1,SLC16A4,SLC16A3,SLC16A1,MCU,TRPV4,ATP1B2,TMEM63A"
GO: Biological Process	GO:1901137	carbohydrate derivative biosynthetic process	 	9.92E-03	17	729	"COLGALT2,XYLT1,ACAN,PLCB1,PYGL,GFPT2,HS3ST3A1,UXS1,SLC26A2,CHST11,GPC6,PAPSS2,SIRT5,PRELP,NECAB3,UGGT2,SOAT1"
GO: Biological Process	GO:0014031	mesenchymal cell development	 	9.97E-03	6	146	"SOX8,LOXL3,SFRP2,MSX2,DACT3,LEF1"
