# Supplementary material for: Key pathways regulated by HoxA9,10,11/HoxD9,10,11 during limb development
Source: BMC Dev Biol. 2015 Jul 19;15:28. doi: 10.1186/s12861-015-0078-5 (PMC4506574; doi:10.1186/s12861-015-0078-5)
Supplement: Additional file 5: Table S5. — aadd mutant versus resting wild type gene expression differences. [file 12861_2015_78_MOESM5_ESM.xls]

Gene Symbol	Description	FC ([aadd mutant] vs [Resting WT])	Regulation ([aaddmutant] vs [Resting WT])	Gene ID	aadd1	aadd2	aadd3	WT resting 1	WT resting 2	WT resting 3	Chromosome	Start	End
Hoxd13	homeobox D13	54.8865	up	15433	31.172659	20.840345	17.59032	0.5033491	0.40909326	0.31517193	chr2	74668310	74671598
Cpa2	"carboxypeptidase A2, pancreatic"	11.995855	up	232680	27.414167	30.298052	10.20087	0.87373316	5.4817176	0.9623234	chr6	30541642	30564473
Sall1	sal-like 1 (Drosophila)	10.942605	up	58198	7.5182943	7.037905	9.60607	1.9011797	0.64382064	0.29760572	chr8	89027243	89044162
Actc1	"actin, alpha, cardiac muscle 1"	8.01306	up	11464	10.304103	22.74113	25.520199	1.4979768	1.99178	3.658035	chr2	114047289	114052811
Hoxc6	homeobox C6	7.513542	up	15425	11.657176	15.683173	14.657796	2.7308204	0.8533206	2.5458899	chr15	102998714	103011881
Hand2	heart and neural crest derivatives expressed transcript 2	7.051695	up	15111	11.541314	10.655656	7.121882	0.18632552	3.7858667	3.3250284	chr8	57320983	57324517
Hoxc5	homeobox C5	6.4437737	up	15424	5.5048933	8.0946455	6.2370257	1.2203298	0.6198837	1.2894342	chr15	103014008	103017429
Igf1	insulin-like growth factor 1	6.2868156	up	16000	37.283173	21.023024	54.618183	1.8954648	6.522334	13.086313	chr10	87859056	87937047
Cldn1	claudin 1	5.5031815	up	12737	8.73066	6.871584	6.3144827	4.4971657	0.56183153	0.84476966	chr16	26356646	26371839
F13a1	"coagulation factor XIII, A1 subunit"	5.460598	up	74145	5.6107535	11.2542515	9.881405	1.4744992	0.5045845	4.8366003	chr13	36867178	37050244
Hoxc8	homeobox C8	5.217739	up	15426	10.912086	12.576019	10.36652	3.164152	2.000165	1.4859246	chr15	102990539	102994254
Hoxd11	homeobox D11	5.141572	up	15431	35.410267	25.105373	30.003988	4.341495	5.804981	7.311895	chr2	74682393	74684138
Plxna4	plexin A4	5.1360106	up	243743	13.242399	15.397253	12.202695	2.5056384	2.855962	2.4099076	chr6	32144557	32588192
Hist1h2bf	"histone cluster 1, H2bf"	5.127878	up	319180	8.664049	11.03306	11.53072	0.6776674	1.8477415	4.106334	chr13	23573810	23574190
Mecom	MDS1 and EVI1 complex locus	4.926762	up	14013	29.856974	25.380917	23.036682	1.6709809	6.873889	11.934305	chr3	29951296	30548008
Six2	sine oculis-related homeobox 2	4.749429	up	20472	92.63654	66.667915	74.577515	6.5191836	19.748648	31.357061	chr17	85684268	85688254
Hoxd8	homeobox D8	4.7220902	up	15437	34.37901	33.847137	26.066986	9.754437	3.7505922	7.394084	chr2	74705489	74707307
Gas2	growth arrest specific 2	4.596821	up	14453	37.719135	39.494106	36.474655	12.414011	9.49482	4.456528	chr7	51862015	51994458
Nrn1	neuritin 1	4.5163636	up	68404	8.120487	11.703469	9.118457	2.8701835	0.63619643	4.8376403	chr13	36725625	36734454
Gdf6	growth differentiation factor 6	4.5092554	up	242316	5.789928	7.969259	10.833931	1.4148501	1.0540831	3.4328933	chr4	9844372	9862345
Fbln5	fibulin 5	4.23576	up	23876	9.800198	7.217494	14.0284395	2.5029922	3.5422575	1.3828658	chr12	101746565	101819055
Mira	mistral long non-coding RNA	4.101621	up	100736249	25.299335	20.858315	27.9489	8.360101	6.7946095	3.5334053	chr6	52214492	52215288
Cxcl12	chemokine (C-X-C motif) ligand 12	4.0233045	up	20315	9.87268	8.02584	8.70572	2.409883	1.654235	2.4950068	chr6	117168535	117181368
Gm13111	predicted gene 13111	4.0113926	up	100042178	14.530881	13.071295	7.97865	0.45249578	7.426122	6.5608625	chr4	154637576	154644716
Osr1	odd-skipped related 1 (Drosophila)	3.9840295	up	23967	41.31906	50.6926	54.1262	9.206769	9.626908	18.99433	chr12	9574442	9581500
Pkia	"protein kinase inhibitor, alpha"	3.9745166	up	18767	13.855723	7.664112	6.175761	1.8096144	3.217267	1.6847627	chr3	7366604	7445365
Chrnb1	"cholinergic receptor, nicotinic, beta polypeptide 1 (muscle)"	3.9562929	up	11443	5.8378463	5.7666926	8.86703	3.0811348	0.57195395	2.5686426	chr11	69784036	69795937
Hs3st3b1	heparan sulfate (glucosamine) 3-O-sulfotransferase 3B1	3.8594577	up	54710	31.011847	31.262453	24.087442	3.6067207	10.14693	10.423141	chr11	63884693	63922284
Dcx	doublecortin	3.848012	up	13193	29.709805	31.696003	20.224173	5.011236	7.0543447	8.87866	chrX	143855842	143933219
Hbb-y	"hemoglobin Y, beta-like embryonic chain"	3.7607932	up	15135	25.960218	30.175667	25.714712	3.363793	27.885752	3.791228	chr7	103851754	103853207
Grpr	gastrin releasing peptide receptor	3.6341808	up	14829	12.970065	12.385634	17.88485	4.506813	2.813004	4.433729	chrX	163513904	163549647
Hoxd9	homeobox D9	3.6264164	up	15438	29.596924	22.476063	23.154957	8.7888155	6.1760254	5.5875483	chr2	74697763	74700208
F930015N05Rik	RIKEN cDNA F930015N05 gene	3.6084242	up	654805	6.099764	6.2595596	5.6809626	1.1733384	2.1202374	1.7426146	chr11	64433135	64436674
Zfp40	zinc finger protein 40	3.5918012	up	22700	9.718669	9.213087	8.03647	1.1230235	4.2317433	3.0684254	chr17	23173869	23193228
Pcp4l1	Purkinje cell protein 4-like 1	3.5827034	up	66425	7.4002266	4.0284843	11.617511	6.746028	0.43018767	2.4369366	chr1	171173264	171197035
Hs3st3a1	heparan sulfate (glucosamine) 3-O-sulfotransferase 3A1	3.4980445	up	15478	30.881453	24.571056	16.81064	3.9754622	9.139439	7.702041	chr11	64435332	64522835
Bmpr1b	"bone morphogenetic protein receptor, type 1B"	3.4065568	up	12167	38.756508	28.513489	15.88335	5.2769065	7.772357	10.165795	chr3	141837136	142169218
Efna5	ephrin A5	3.2691216	up	13640	34.62388	21.131645	29.575165	6.916077	9.977999	8.427965	chr17	62602957	62881317
Ntm	neurotrimin	3.2658827	up	235106	23.933502	24.717087	14.996964	1.8152213	11.776898	11.187354	chr9	28995964	29963129
Fam189a1	"family with sequence similarity 189, member A1"	3.2464762	up	70638	33.88704	27.151299	36.053566	5.9986625	8.835181	17.177067	chr7	64756096	65156528
Atp1b1	"ATPase, Na+/K+ transporting, beta 1 polypeptide"	3.1856272	up	11931	7.8577514	5.7891235	9.976765	2.0701518	2.628817	2.4223475	chr1	164437267	164458355
Basp1	"brain abundant, membrane attached signal protein 1"	3.1796286	up	70350	17.702112	11.231254	23.535942	4.265398	8.940361	3.5844646	chr15	25363277	25413764
Gpr4	G protein-coupled receptor 4	3.0655427	up	319197	6.8025694	6.730763	8.130588	1.588354	1.7603493	4.339843	chr7	19212538	19224176
Fzd6	frizzled homolog 6 (Drosophila)	3.0099943	up	14368	9.085391	8.052197	9.766076	5.613102	1.3135841	3.336595	chr15	39006280	39038190
Sulf1	sulfatase 1	3.0054207	up	240725	60.205975	67.04851	57.10524	12.927815	21.308279	28.946663	chr1	12692430	12860372
Tmem218	transmembrane protein 218	3.001089	up	66279	16.863937	7.043265	9.809047	1.6330884	3.9221134	6.3194075	chr9	37208333	37223211
Arhgap18	Rho GTPase activating protein 18	2.9733546	up	73910	6.1423306	7.0828056	6.9897847	2.0361216	1.9824414	2.6911705	chr10	26772512	26918648
Hoxd10	homeobox D10	2.965531	up	15430	52.14824	47.2731	39.57553	12.337166	23.281418	12.230141	chr2	74691948	74695102
Gas1	growth arrest specific 1	2.9047298	up	14451	49.839535	47.27391	52.726364	16.625582	11.998937	23.859953	chr13	60174405	60177535
Aspn	asporin	2.8896444	up	66695	51.008682	16.227463	68.37915	11.830063	9.140435	20.371094	chr13	49544443	49567562
Adamts15	"a disintegrin-like and metallopeptidase (reprolysin type) with thrombospondin type 1 motif, 15"	2.885129	up	235130	7.2000093	10.173881	13.836821	4.566201	2.7405386	3.1670313	chr9	30899155	30922452
Mme	membrane metallo endopeptidase	2.875737	up	17380	19.356243	10.794746	18.199099	6.3871956	7.3999386	3.1767337	chr3	63295588	63382231
Hba-x	"hemoglobin X, alpha-like embryonic chain in Hba complex"	2.8197703	up	15126	23.288948	34.723293	38.65656	12.493127	32.153366	3.2594037	chr11	32276600	32278115
S100a4	S100 calcium binding protein A4	2.8071642	up	20198	9.800961	4.319116	10.863754	0.8345442	2.713078	8.622068	chr3	90603770	90606045
Dusp15	dual specificity phosphatase-like 15	2.772526	up	252864	9.074755	8.508878	18.001036	3.5420835	4.897807	3.530208	chr2	152940995	152951582
Kcnrg	potassium channel regulator	2.7462392	up	328424	18.976934	15.870181	26.313868	8.601526	6.4107203	6.5159593	chr14	61607457	61612833
Mir669g	microRNA 669g	2.731607	up	100316802	6.7594757	26.283403	11.683858	0	0	9.539716	chr2	10477150	10477272
Cer1	cerberus 1 homolog (Xenopus laevis)	2.721039	up	12622	17.62714	7.2171226	7.5344653	4.063971	3.4972544	3.1433966	chr4	82881751	82885151
Mab21l2	mab-21-like 2 (C. elegans)	2.7155225	up	23937	36.79705	36.54524	25.961166	4.7760134	12.8746195	26.62509	chr3	86545581	86548283
Alcam	activated leukocyte cell adhesion molecule	2.7118752	up	11658	48.680992	31.863682	29.331516	10.804865	12.845115	15.4349985	chr16	52248996	52452997
Pknox2	Pbx/knotted 1 homeobox 2	2.700634	up	208076	16.069592	15.532925	13.083303	5.559822	5.3850603	5.200078	chr9	36890983	37147314
Gna14	"guanine nucleotide binding protein, alpha 14"	2.6925185	up	14675	7.3006	9.9172	6.213442	2.269911	2.8613229	3.3320482	chr19	16435667	16610818
Tbx18	T-box18	2.6887105	up	76365	21.411003	18.400217	14.76806	4.9894185	7.317431	7.6988506	chr9	87702800	87731260
Gdf5	growth differentiation factor 5	2.6773617	up	14563	24.352293	34.552097	26.434387	8.418694	17.389208	7.433974	chr2	155941025	155945364
Col8a1	"collagen, type VIII, alpha 1"	2.6546113	up	12837	11.180737	10.858134	31.411015	7.31047	3.3469121	7.8234463	chr16	57624256	57754737
Kctd12	potassium channel tetramerisation domain containing 12	2.6416533	up	239217	42.448406	26.331137	59.39135	14.025633	19.445742	12.398323	chr14	102976581	102982637
Ltbp2	latent transforming growth factor beta binding protein 2	2.6415348	up	16997	6.335402	4.4941616	17.894432	7.6864257	0.49876922	6.7706566	chr12	84783212	84876495
Fgf12	fibroblast growth factor 12	2.6375983	up	14167	13.029109	6.543075	5.3457756	4.950154	2.5029628	1.8823103	chr16	28160098	28753202
Twist1	twist basic helix-loop-helix transcription factor 1	2.626004	up	22160	9.798504	5.950046	10.189373	2.8103147	2.2840621	4.799121	chr12	33957671	33959831
Rnf39	ring finger protein 39	2.6111963	up	386454	7.6438003	5.9519963	7.5105257	4.607884	1.460559	2.6778498	chr17	36943051	36947986
Lox	lysyl oxidase	2.5906692	up	16948	38.030025	24.711355	60.25959	13.100454	13.212911	17.668991	chr18	52517238	52529867
Dusp16	dual specificity phosphatase 16	2.5839963	up	70686	10.701054	7.9083576	7.3595343	2.803869	3.6038902	3.3546042	chr6	134715473	134792628
Kcnj15	"potassium inwardly-rectifying channel, subfamily J, member 15"	2.5749156	up	16516	11.904686	14.86058	12.025921	6.8506684	3.844664	4.4429855	chr16	95257651	95300258
Lhfpl2	lipoma HMGIC fusion partner-like 2	2.5441763	up	218454	8.358812	10.206091	18.455114	4.2794447	5.925114	3.5406094	chr13	94057796	94195409
Arhgap28	Rho GTPase activating protein 28	2.5388572	up	268970	9.396244	10.404826	11.687162	3.3004806	7.810341	2.5434268	chr17	67842708	68004108
Robo2	roundabout homolog 2 (Drosophila)	2.5379007	up	268902	14.550126	11.769855	11.099909	2.9767227	6.7098026	5.4672427	chr16	73892306	74410912
Col26a1	"collagen, type XXVI, alpha 1"	2.534749	up	140709	14.105127	11.10207	19.819765	4.19566	8.072225	5.2840166	chr5	136741764	136883107
Zfp503	zinc finger protein 503	2.5226123	up	218820	5.804271	5.1156874	7.448382	2.3723001	2.9370923	1.8567688	chr14	21983962	21989601
Mex3b	mex3 homolog B (C. elegans)	2.5214689	up	108797	11.044525	7.421778	10.251258	3.849853	4.854909	2.6334755	chr7	82867333	82871576
Mylk	"myosin, light polypeptide kinase"	2.514994	up	107589	9.123887	15.606844	15.862978	6.214695	6.076584	3.5307972	chr16	34745210	35002434
Svep1	"sushi, von Willebrand factor type A, EGF and pentraxin domain containing 1"	2.504903	up	64817	8.012585	7.9321256	8.419044	3.7653644	4.1394353	2.0510998	chr4	58042796	58206596
Ephx1	"epoxide hydrolase 1, microsomal"	2.4907544	up	13849	7.8930655	9.656507	9.013718	6.9431267	0.8578297	7.0097723	chr1	180989556	181017495
Gm3896	predicted gene 3896	2.4802258	up	100042545	7.1658735	9.6619005	5.1899033	4.90489	1.4748569	3.057183	chr9	37015758	37020671
Lsm5	"LSM5 homolog, U6 small nuclear RNA associated (S. cerevisiae)"	2.4610412	up	66373	19.42605	11.471664	14.524009	1.8951648	13.781462	7.806953	chr6	56701063	56704699
Dusp1	dual specificity phosphatase 1	2.450481	up	19252	27.054516	30.71197	46.40567	10.07856	10.836883	22.529152	chr17	26505591	26508472
Agtr2	"angiotensin II receptor, type 2"	2.4237072	up	11609	32.79941	20.84099	60.37451	23.060883	5.9005666	20.003733	chrX	21484626	21488831
Fzd5	frizzled homolog 5 (Drosophila)	2.4189696	up	14367	6.6188583	6.2863736	9.340352	3.9788635	2.2028553	2.9416654	chr1	64730558	64737750
Pdgfc	"platelet-derived growth factor, C polypeptide"	2.410871	up	54635	22.664791	18.428425	12.400894	7.271261	7.1941986	6.635324	chr3	81036416	81214031
Htra1	HtrA serine peptidase 1	2.409522	up	56213	15.761568	18.595007	30.52241	12.689212	4.1025033	11.535096	chr7	130936203	130985658
Cyfip2	cytoplasmic FMR1 interacting protein 2	2.4073231	up	76884	12.385857	18.700752	12.000234	6.4087305	4.411602	6.6173882	chr11	46193849	46312859
Foxc2	forkhead box C2	2.3953152	up	14234	26.202633	16.351543	16.361506	3.528406	11.672028	11.630469	chr8	121116171	121118894
Barx1	BarH-like homeobox 1	2.385633	up	12022	15.775225	16.02045	11.361222	5.5076237	3.3174207	10.868828	chr13	48663036	48666507
Zfp467	zinc finger protein 467	2.3824637	up	68910	14.578628	15.422315	17.615158	9.102404	5.0827794	5.9442887	chr6	48427692	48445825
Cited2	"Cbp/p300-interacting transactivator, with Glu/Asp-rich carboxy-terminal domain, 2"	2.373378	up	17684	9.185268	7.9021993	16.094666	7.1696568	2.2660885	5.050438	chr10	17723228	17725674
Cdh2	cadherin 2	2.35663	up	12558	13.654563	11.2540045	10.0960655	4.302411	5.382175	4.807023	chr18	16588877	16809049
Crlf1	cytokine receptor-like factor 1	2.351852	up	12931	32.936024	22.679396	25.509094	9.584874	9.995845	14.356378	chr8	70493156	70504081
Glis3	GLIS family zinc finger 3	2.3388524	up	226075	12.044622	17.244015	17.822243	6.5194783	4.59977	9.05982	chr19	28262448	28680077
Tmem178b	transmembrane protein 178B	2.3327186	up	434008	6.532505	5.227779	7.8689823	2.8283274	3.2685354	2.150447	chr6	40110253	40248353
Ptprd	"protein tyrosine phosphatase, receptor type, D"	2.3252435	up	19266.chr4.1	40.714176	34.301723	41.34997	14.156563	17.569622	17.341818	chr4	75941239	76594305
2700069I18Rik	RIKEN cDNA 2700069I18 gene	2.320604	up	72608	17.251184	8.994013	17.104052	3.6612246	7.08099	7.6918564	chr3	5177828	5220823
Clstn2	calsyntenin 2	2.3160563	up	64085	7.077757	7.400527	3.1162694	0.51642066	6.542578	3.651542	chr9	97444395	98033167
Pid1	phosphotyrosine interaction domain containing 1	2.3019054	up	98496	21.593988	21.205822	29.183104	9.87498	7.373895	14.128848	chr1	84036293	84341110
Fgf11	fibroblast growth factor 11	2.2925417	up	14166	12.83221	6.3986645	5.8879247	5.263771	2.4820142	2.88392	chr11	69797095	69801625
Tspan12	tetraspanin 12	2.272284	up	269831	12.943604	10.571347	8.449102	3.532193	4.934125	5.3092933	chr6	21771395	21852515
Igfbp3	insulin-like growth factor binding protein 3	2.2381306	up	16009	13.303884	8.6786175	31.845987	17.704563	2.7719615	6.275352	chr11	7206091	7213923
Marcks	myristoylated alanine rich protein kinase C substrate	2.2322748	up	17118	41.899536	21.15053	34.276096	13.4862	18.467302	10.296003	chr10	37133243	37138926
Lhx2	LIM homeobox protein 2	2.2172039	up	16870	10.066195	8.561663	10.302592	5.4813905	5.899811	2.365415	chr2	38339281	38369728
Fgf18	fibroblast growth factor 18	2.2145889	up	14172	9.639693	14.464014	22.078178	6.5248275	2.3265634	17.532145	chr11	33117431	33147400
Jun	Jun oncogene	2.2099917	up	16476	15.893775	17.36409	15.982334	7.748587	6.7075343	7.383208	chr4	95049036	95052222
Palld	"palladin, cytoskeletal associated protein"	2.202511	up	72333	14.074628	14.708749	15.442398	9.118231	5.624278	5.478717	chr8	61513244	61902690
Adamtsl3	ADAMTS-like 3	2.2015808	up	269959	12.323802	14.732806	16.304914	10.554705	3.8979049	6.332145	chr7	82335694	82614448
Pik3r1	"phosphatidylinositol 3-kinase, regulatory subunit, polypeptide 1 (p85 alpha)"	2.1876442	up	18708	29.91991	26.040918	20.841755	11.646724	7.831735	15.96768	chr13	101680762	101768217
Mir1b	microRNA 1b	2.1755953	up	100316783	45.814323	7.772993	22.590044	8.123945	5.437498	16.606926	chr18	10785446	10785567
Garem	"GRB2 associated, regulator of MAPK1"	2.1721964	up	381126	13.350726	12.36972	13.562132	5.1410522	5.091568	7.8392577	chr18	21127342	21300139
Jazf1	JAZF zinc finger 1	2.1654372	up	231986	22.367313	21.225418	21.782022	10.248288	6.11363	15.263854	chr6	52768068	53068624
Prom1	prominin 1	2.1594791	up	19126	5.4786673	5.8981	3.4455442	2.2462888	5.6190476	0.8225313	chr5	43993622	44102032
Robo1	roundabout homolog 1 (Drosophila)	2.1547217	up	19876	43.18605	42.931618	28.26082	11.052061	23.002903	19.345901	chr16	72663149	73046100
Fam167a	"family with sequence similarity 167, member A"	2.1514635	up	219148	8.768413	8.397036	20.940422	8.063252	1.5744022	11.452164	chr14	63436394	63465502
Gap43	growth associated protein 43	2.1196163	up	14432	6.9813147	4.8483214	8.878931	1.7284878	5.27066	3.2528892	chr16	42248561	42340651
Angptl1	angiopoietin-like 1	2.1101086	up	72713	80.330734	73.09685	61.198025	24.17122	30.641615	48.492687	chr1	156839023	156861079
Ebf1	early B cell factor 1	2.1082194	up	13591	25.507875	27.334372	43.858963	8.639004	18.020788	19.685207	chr11	44618134	45005172
Sbspon	"somatomedin B and thrombospondin, type 1 domain containing"	2.078609	up	226866	7.899428	8.713503	6.5006843	3.182383	2.990438	4.916147	chr1	15853862	15892722
Dkk3	dickkopf homolog 3 (Xenopus laevis)	2.073636	up	50781	55.930626	65.34248	90.44623	38.815025	25.045382	35.809155	chr7	112116019	112159057
Aes	amino-terminal enhancer of split	2.069602	up	14797	9.410448	11.40398	19.61364	8.481974	4.447523	5.910613	chr10	81559560	81566364
Myo1b	myosin IB	2.0650654	up	17912	9.792354	8.904641	9.635146	4.3824034	4.9137063	4.1602755	chr1	51749766	51915974
Rcan1	regulator of calcineurin 1	2.0546803	up	54720	28.574036	27.420673	23.283587	12.602801	11.952672	13.110446	chr16	92391953	92466146
Wdr5b	WD repeat domain 5B	2.0536325	up	69544	6.653985	6.254419	5.2841463	1.8663867	2.768328	4.614658	chr16	36041190	36042974
Mmp11	matrix metallopeptidase 11	2.0519578	up	17385	10.882686	10.601947	11.334156	9.266522	6.7781672	2.26287	chr10	75923224	75932463
Ulbp1	UL16 binding protein 1	2.0489569	up	77777	5.2111006	9.999722	5.3360624	2.432936	2.814429	4.433042	chr10	7444873	7473477
Stag3	stromal antigen 3	2.0372474	up	50878	11.317868	11.177832	3.9512212	6.8239985	3.0317833	2.6832936	chr5	138280509	138312393
Elmo1	engulfment and cell motility 1	2.036731	up	140580	5.7727566	6.561006	6.350782	4.0119877	2.0284305	3.2850597	chr13	20090507	20608353
Nhej1	nonhomologous end-joining factor 1	2.0327597	up	75570	16.525244	8.687193	9.94502	4.9224296	4.120688	7.8688	chr1	74967346	75046639
Flrt2	fibronectin leucine rich transmembrane protein 2	2.0314004	up	399558	94.71746	78.084015	57.902336	25.335974	57.536175	32.90835	chr12	95692226	95785213
Cirbp	cold inducible RNA binding protein	2.0133233	up	12696	9.178368	8.2251425	9.964673	4.6418195	5.524171	3.3756618	chr10	80167841	80171653
Col25a1	"collagen, type XXV, alpha 1"	2.001961	up	77018	11.409643	14.379111	11.5640545	5.5149813	3.2879262	12.245155	chr3	130180845	130599883
Hoxa2	homeobox A2	1.9991096	up	15399	12.177861	17.492352	11.303293	10.355198	6.390606	4.2765846	chr6	52162511	52164831
Pcdhb16	protocadherin beta 16	1.9989178	up	93887	8.484778	6.202617	6.2996516	2.6076734	3.5965016	4.156203	chr18	37477768	37483037
2900026A02Rik	RIKEN cDNA 2900026A02 gene	1.9960587	up	243219	11.3093815	13.504391	8.802755	4.2086015	4.811903	7.8386464	chr5	113086323	113163313
Dusp6	dual specificity phosphatase 6	1.9885652	up	67603	5.1057496	7.5771127	10.40619	6.9976993	3.509202	1.9577395	chr10	99263231	99267489
Myl9	"myosin, light polypeptide 9, regulatory"	1.9855602	up	98932	11.870267	14.925477	23.935951	12.520041	7.500421	5.4172907	chr2	156775464	156781657
Zfp189	zinc finger protein 189	1.982988	up	230162	8.987215	8.134653	10.636423	3.5730422	7.0518365	3.7165685	chr4	49521217	49531545
Glis1	GLIS family zinc finger 1	1.9801725	up	230587	9.657253	15.271177	8.706494	5.1403275	5.3808975	5.614331	chr4	107434591	107635059
Cd200	CD200 antigen	1.9782313	up	17470	6.7145863	11.144872	13.741274	3.6930323	4.4624085	7.5686913	chr16	45382135	45409053
Spry2	sprouty homolog 2 (Drosophila)	1.9690334	up	24064	21.090614	11.679805	21.137497	10.775097	5.955018	9.98155	chr14	105891947	105896819
Lhfp	lipoma HMGIC fusion partner	1.9688876	up	108927	38.11071	23.67771	40.016964	15.919916	14.257621	19.57327	chr3	53041547	53261679
Ssc5d	scavenger receptor cysteine rich domain containing (5 domains)	1.9687232	up	269855	26.213182	30.060116	57.34323	22.077055	7.299855	34.50377	chr7	4925844	4944797
Impa1	inositol (myo)-1(or 4)-monophosphatase 1	1.9641044	up	55980	32.711582	22.693558	22.31896	11.803364	14.361998	12.112859	chr3	10313540	10331439
Shisa3	shisa homolog 3 (Xenopus laevis)	1.9515704	up	330096	10.143162	6.9984984	5.693874	4.9963627	2.8850846	3.5424516	chr5	67607883	67613987
Nfib	nuclear factor I/B	1.9480612	up	18028	50.080406	45.94897	41.353123	21.968952	19.396465	28.365828	chr4	82290173	82505308
Mkx	mohawk homeobox	1.9364741	up	210719	33.59763	27.888157	25.488308	14.711263	17.378544	12.079647	chr18	6934966	7004779
C4b	complement component 4B (Chido blood group)	1.9350643	up	12268	3.6049623	5.6933856	8.772795	2.970134	0.43551755	18.039505	chr17	34728381	34814438
Ltbp1	latent transforming growth factor beta binding protein 1	1.9344746	up	268977	38.31124	42.00633	48.312973	17.69339	18.75976	30.385061	chr17	75005529	75392967
Grem1	gremlin 1	1.9327226	up	23892	11.356026	6.355697	6.3819466	8.384648	1.0325092	6.9205146	chr2	113748675	113758648
Klhl28	kelch-like 28	1.9291081	up	66689	14.948618	8.734474	12.833466	6.917374	4.5826745	6.9140835	chr12	64942440	64965536
Foxp1	forkhead box P1	1.9271185	up	108655	22.293139	17.285288	24.932161	13.666426	6.7420907	13.680955	chr6	98925342	99520993
Tmem14c	transmembrane protein 14C	1.9266564	up	66154	1.8347385	22.337212	26.7615	9.186122	4.2022643	3.73051	chr13	41016250	41022582
Prdm16	PR domain containing 16	1.9264332	up	70673	16.466536	18.507078	14.155627	5.298581	12.90941	8.283702	chr4	154316125	154636873
Gm7694	predicted gene 7694	1.9242126	up	665574	6.9903297	7.236686	9.812304	5.1975923	3.4825785	3.6143405	chr1	170298193	170306332
Phldb2	"pleckstrin homology-like domain, family B, member 2"	1.9223539	up	208177	15.062717	17.913754	14.048682	9.63981	9.484208	5.4807386	chr16	45746231	45953598
Bmp3	bone morphogenetic protein 3	1.9220443	up	110075	8.356344	7.7040577	5.9752355	3.0265217	2.872325	5.852027	chr5	98854439	98880960
Usp46	ubiquitin specific peptidase 46	1.9186323	up	69727	20.771576	21.055628	16.547052	9.824052	10.578734	9.258523	chr5	74000038	74068411
Wfikkn2	"WAP, follistatin/kazal, immunoglobulin, kunitz and netrin domain containing 2"	1.9175686	up	278507	6.694199	7.169304	3.2178047	1.5960164	5.587725	2.3061814	chr11	94235952	94242579
Igfbp4	insulin-like growth factor binding protein 4	1.9129791	up	16010	83.897705	103.505714	105.445404	39.615986	66.52462	46.60599	chr11	99041260	99052643
Cnp	"2',3'-cyclic nucleotide 3' phosphodiesterase"	1.9108963	up	12799	7.957202	6.1969156	7.9816294	2.9545608	3.814271	4.699967	chr11	100574939	100581739
Srpx2	"sushi-repeat-containing protein, X-linked 2"	1.906897	up	68792	3.0277224	6.179923	9.387866	3.9651227	0.65007704	9.228811	chrX	133908426	133932450
Ackr3	atypical chemokine receptor 3	1.9036446	up	12778	23.127308	20.652632	24.71946	7.589206	12.155037	17.422577	chr1	90204003	90216288
Gulp1	"GULP, engulfment adaptor PTB domain containing 1"	1.900261	up	70676	28.11359	13.436583	19.046446	8.75677	11.813236	9.518087	chr1	44551671	44796836
Trim8	tripartite motif-containing 8	1.8977652	up	93679	6.1200852	7.5033255	15.303499	5.579055	3.001308	5.7661567	chr19	46501648	46516455
Olfml1	olfactomedin-like 1	1.8941095	up	244198	14.186269	18.790386	12.634146	5.439702	10.313555	8.295338	chr7	107567433	107591365
Postn	"periostin, osteoblast specific factor"	1.8833709	up	50706	90.90113	65.263306	160.84001	62.337982	32.11587	66.99396	chr3	54361107	54391041
Tle4	"transducin-like enhancer of split 4, homolog of Drosophila E(spl)"	1.8828532	up	21888	42.206116	34.231228	26.448814	13.636151	23.512611	16.766602	chr19	14448072	14597983
Nbl1	"neuroblastoma, suppression of tumorigenicity 1"	1.8795362	up	17965	8.477599	14.038002	14.810131	6.3765516	3.530551	11.0723505	chr4	139082292	139092970
Eln	elastin	1.8753587	up	13717	32.581112	27.94799	58.569714	26.865229	16.128824	17.52371	chr5	134702596	134747254
Tceal1	transcription elongation factor A (SII)-like 1	1.8735116	up	237052	10.164743	8.753227	6.0500917	3.006769	5.388423	4.7443733	chrX	136708065	136709866
Tenm4	teneurin transmembrane protein 4	1.8654747	up	23966	24.645752	24.794123	10.280609	13.071994	8.304002	8.371349	chr7	96210637	96908554
Arl6	ADP-ribosylation factor-like 6	1.8550236	up	56297	19.283989	10.954727	15.352318	4.9278903	13.161451	7.3560123	chr16	59613321	59639339
Aff2	"AF4/FMR2 family, member 2"	1.8547375	up	14266	33.114067	27.305492	24.534603	10.252765	17.002804	18.729074	chrX	69360331	69868037
Zfp52	zinc finger protein 52	1.8537563	up	22710	11.538466	5.1036954	9.377386	3.851126	4.7923045	4.4107013	chr17	21535539	21562601
Stk38l	serine/threonine kinase 38 like	1.853643	up	232533	24.199924	23.425837	24.50529	11.77426	9.232231	18.842272	chr6	146724930	146778814
2610301B20Rik	RIKEN cDNA 2610301B20 gene	1.8499037	up	67157	25.383633	19.391724	16.683968	7.605195	11.716539	13.670846	chr4	10874498	10899423
Npdc1	"neural proliferation, differentiation and control 1"	1.8471595	up	18146	5.617435	6.317702	16.212217	8.705428	2.2110224	4.453753	chr2	25403083	25409494
Speer8-ps1	"spermatogenesis associated glutamate (E)-rich protein 8, pseudogene 1"	1.8466036	up	74062	23.995302	3.845208	27.181503	7.801238	11.171178	4.291596	chr5	14945294	14978541
Runx1t1	"runt-related transcription factor 1; translocated to, 1 (cyclin D-related)"	1.8411646	up	12395	27.073513	24.718315	22.549496	9.796883	11.649847	19.892866	chr4	13743302	13893643
Sfrp2	secreted frizzled-related protein 2	1.8411572	up	20319	99.91203	89.1069	83.320076	63.15865	50.10713	35.266056	chr3	83766321	83774314
5930403L14Rik	RIKEN cDNA 5930403L14 gene	1.8404155	up	320939	35.725998	36.4281	27.237316	11.796985	23.803442	19.015577	chr4	154630691	154636367
Gm10941	predicted gene 10941	1.8367934	up	100169878	8.352576	3.0312784	6.3963857	2.342827	1.9041152	5.501102	chr10	77257773	77259223
Ccdc80	coiled-coil domain containing 80	1.8335041	up	67896	6.0198255	9.581317	15.749187	3.4038866	4.9429007	8.225229	chr16	45093676	45127924
Ddah2	dimethylarginine dimethylaminohydrolase 2	1.8331106	up	51793	22.196955	19.689837	24.65261	13.467898	11.693045	10.430089	chr17	35059035	35062099
Tgfbr3	"transforming growth factor, beta receptor III"	1.8315667	up	21814	10.552769	11.349252	21.062145	6.427845	6.1287317	9.786226	chr5	107106570	107289595
Gm5860	predicted gene 5860	1.8286508	up	545641	8.017188	5.977889	10.87598	3.4149425	5.023473	4.6659656	chr4	82065380	82102807
Kcnj13	"potassium inwardly-rectifying channel, subfamily J, member 13"	1.8223821	up	100040591	21.265013	22.942348	19.047623	9.0017185	11.11462	14.410822	chr1	87386284	87394729
Fam102b	"family with sequence similarity 102, member B"	1.8199586	up	329739	17.298845	14.605126	17.010895	7.1908875	9.981559	9.327542	chr3	108970997	109027607
C630043F03Rik	RIKEN cDNA C630043F03 gene	1.8188294	up	68285	10.902556	6.817838	5.5853524	2.9446645	5.398677	4.07577	chr4	72201244	72203930
Asap1	"ArfGAP with SH3 domain, ankyrin repeat and PH domain1"	1.8188221	up	13196	36.57126	33.730873	30.858784	9.324997	31.035158	20.528458	chr15	64088539	64382919
Kat2b	K(lysine) acetyltransferase 2B	1.8181232	up	18519	6.6735597	5.7207527	7.865003	4.215678	2.816637	3.951161	chr17	53566971	53672721
9430076C15Rik	RIKEN cDNA 9430076C15 gene	1.8171432	up	320189	13.619094	14.153208	13.234016	8.415421	3.3568985	14.131768	chr6	53287295	53649006
Fzd4	frizzled homolog 4 (Drosophila)	1.8163733	up	14366	7.6787167	6.3614154	5.2229085	2.7122118	3.8575776	3.8210638	chr7	89404366	89410110
Rbms1	"RNA binding motif, single stranded interacting protein 1"	1.8137821	up	56878	36.599636	28.11946	35.064556	15.334927	16.333286	22.67381	chr2	60751953	60963204
Cdon	cell adhesion molecule-related/down-regulated by oncogenes	1.8111004	up	57810	110.67327	112.56446	141.39189	68.93537	48.656197	83.01251	chr9	35421124	35507652
Igfbp7	insulin-like growth factor binding protein 7	1.8024161	up	29817	67.8867	46.236954	101.7695	48.19868	13.816466	76.92673	chr5	77349240	77408045
Ogn	osteoglycin	1.8020595	up	18295	78.546104	49.42152	112.617195	48.660023	28.912758	49.860817	chr13	49608071	49624500
Pamr1	peptidase domain containing associated with muscle regeneration 1	1.8011911	up	210622	12.636695	11.044557	11.255938	5.781883	5.9080396	7.390174	chr2	102550021	102643040
Bmp4	bone morphogenetic protein 4	1.8010961	up	12159	11.537118	12.4299135	22.351425	5.2211323	8.982475	10.984548	chr14	46383520	46390599
Enpp2	ectonucleotide pyrophosphatase/phosphodiesterase 2	1.7961909	up	18606	36.730984	40.021835	26.433151	13.786705	20.27141	22.529917	chr15	54838898	54920146
Zfp229	zinc finger protein 229	1.7923933	up	381067	9.009708	8.688149	10.002047	4.475611	4.603482	6.1968546	chr17	21733724	21769342
Dock9	dedicator of cytokinesis 9	1.790406	up	105445	6.4532785	5.947234	5.11141	2.6712046	2.79919	4.2926483	chr14	121542039	121797734
Gyg	glycogenin	1.7898953	up	27357	24.04471	13.527787	17.12722	5.7434597	16.709923	9.505729	chr3	20122084	20155096
Cacnb2	"calcium channel, voltage-dependent, beta 2 subunit"	1.784248	up	12296	9.2196455	5.520328	8.4961815	4.387107	3.3296044	4.893836	chr2	14604306	14987908
Rhoq	"ras homolog gene family, member Q"	1.7823018	up	104215	25.429293	27.125252	27.76552	12.871126	14.501707	17.018347	chr17	86963111	87000069
Cxx1c	CAAX box 1C	1.780316	up	72865	17.070408	19.363947	19.586245	7.768834	11.639774	11.914624	chrX	53607922	53609134
A930033H14Rik	RIKEN cDNA A930033H14 gene	1.780289	up	320700	5.9771566	6.4122415	7.370886	4.2078567	3.5339007	3.1616979	chr10	69209762	69213098
Adamtsl5	ADAMTS-like 5	1.7798213	up	66548	6.795071	4.829647	7.28768	4.0801454	1.8564634	5.2588463	chr10	80340716	80348446
Sfmbt2	Scm-like with four mbt domains 2	1.7787911	up	353282	10.47266	10.657266	5.517095	3.7112288	4.2232122	6.554823	chr2	10370451	10595253
Egfl6	"EGF-like-domain, multiple 6"	1.7745029	up	54156	9.137032	10.510116	19.14805	10.950765	2.6324396	10.719813	chrX	166523007	166585716
Wif1	Wnt inhibitory factor 1	1.7715018	up	24117	22.383867	20.867163	32.633312	14.7603	4.608709	37.84805	chr10	121034004	121100642
Glipr2	GLI pathogenesis-related 2	1.7708025	up	384009	11.76559	9.376019	9.402003	4.125186	7.8218822	5.4358897	chr4	43957702	43979118
Pls3	plastin 3 (T-isoform)	1.7701805	up	102866	18.074293	15.735365	21.791302	7.9026957	10.785889	12.308938	chrX	75785654	75875170
Rimklb	ribosomal modification protein rimK-like family member B	1.7681739	up	108653	9.412389	7.0104303	3.316106	1.854759	7.507058	2.6694617	chr6	122447302	122486305
Trabd2b	TraB domain containing 2B	1.7674403	up	666048	30.46393	35.458138	41.449383	18.900486	14.328008	28.119629	chr4	114406724	114615098
Tspan8	tetraspanin 8	1.7648863	up	216350	6.7617517	10.785635	7.0936594	5.472241	3.5224383	4.5845795	chr10	115817284	115849893
Bcl11a	B cell CLL/lymphoma 11A (zinc finger protein)	1.7622287	up	14025	19.318844	18.44588	12.005264	8.579841	9.873234	8.665821	chr11	24078056	24173558
Glt28d2	glycosyltransferase 28 domain containing 2	1.7605017	up	320302	13.113444	14.121577	10.4377365	8.147297	4.16387	9.805491	chr3	85801047	85887518
Arxes2	adipocyte-related X-chromosome expressed sequence 2	1.7583836	up	76976	11.709501	9.563291	6.4969015	4.0562096	8.131747	3.809692	chrX	135993820	135995359
Arnt2	aryl hydrocarbon receptor nuclear translocator 2	1.7551504	up	11864	8.953632	9.89664	4.844545	2.4278347	6.9342556	4.4285474	chr7	84246279	84409959
Zfp612	zinc finger protein 612	1.7547855	up	234725	12.369197	11.060542	9.323421	4.457025	7.443035	6.6820393	chr8	110079734	110092752
Wsb1	WD repeat and SOCS box-containing 1	1.7543175	up	78889	107.23464	83.978386	84.9254	50.578526	52.49928	50.09325	chr11	79239382	79254695
Mdfic	MyoD family inhibitor domain containing	1.7542223	up	16543	14.219985	9.964379	9.6694975	5.203973	6.670745	6.865517	chr6	15720661	15802169
Nol3	nucleolar protein 3 (apoptosis repressor with CARD domain)	1.7529577	up	78688	6.768349	7.440393	7.360359	5.4242234	2.3331153	5.1059055	chr8	105276447	105281939
Hbb-bs	"hemoglobin, beta adult s chain"	1.7526507	up	100503605	37.721535	23.609816	113.845215	34.540203	11.62087	44.058563	chr7	103826523	103827928
Hhip	Hedgehog-interacting protein	1.7525984	up	15245	16.39077	10.402664	7.0316534	3.5249019	5.7580113	10.304281	chr8	79965851	80058008
Serinc2	serine incorporator 2	1.7486458	up	230779	19.812986	22.327988	20.13716	6.3770885	22.149538	11.076132	chr4	130253497	130275586
Ddx58	DEAD (Asp-Glu-Ala-Asp) box polypeptide 58	1.7474604	up	230073	5.633226	7.0337358	7.573797	3.625043	3.183109	4.5767093	chr4	40203777	40239825
Baalc	"brain and acute leukemia, cytoplasmic"	1.7473985	up	118452	15.54945	14.95193	11.792127	8.998219	6.5819106	8.1470995	chr15	38933910	38951264
Begain	brain-enriched guanylate kinase-associated	1.7452928	up	380785	6.5255427	8.741751	11.325976	4.760164	4.4927855	5.3361907	chr12	109032182	109068217
Hba-a1	"hemoglobin alpha, adult chain 1"	1.7439233	up	15122	17.89875	10.154247	52.806255	19.865395	5.3818173	15.893909	chr11	32283672	32284493
Tceanc	transcription elongation factor A (SII) N-terminal and central domain containing	1.7429087	up	245695	9.707469	6.250388	5.1692667	4.013112	2.927101	4.735678	chrX	166499815	166510478
F2r	coagulation factor II (thrombin) receptor	1.7384888	up	14062	22.5753	21.79651	25.526356	8.844244	16.327242	15.545454	chr13	95601789	95618433
Zeb2	zinc finger E-box binding homeobox 2	1.7372904	up	24136	6.772392	6.3458853	11.756023	4.478065	2.2502768	8.979125	chr2	44983634	45117395
Parp12	"poly (ADP-ribose) polymerase family, member 12"	1.7368377	up	243771	5.517512	4.1716456	5.7745757	2.1073365	1.9915371	5.676146	chr6	39086412	39118349
Zc2hc1a	"zinc finger, C2HC-type containing 1A"	1.7364773	up	67306	16.126957	10.478013	10.004957	7.2755766	7.365281	5.658036	chr3	7503426	7553848
Fam107b	"family with sequence similarity 107, member B"	1.7358949	up	66540	17.422323	14.491494	12.713123	8.379019	12.579227	5.4668517	chr2	3713458	3782134
Aqp1	aquaporin 1	1.7351266	up	11826	20.37783	24.988277	70.926384	29.723982	6.499346	33.60586	chr6	55336299	55348555
Nt5e	"5' nucleotidase, ecto"	1.7328708	up	23959	16.144777	14.87191	12.704029	10.255435	4.3019953	12.4767275	chr9	88327609	88372089
Atpaf1	ATP synthase mitochondrial F1 complex assembly factor 1	1.7275653	up	230649	20.992998	17.758196	13.373281	6.702798	14.432014	9.386589	chr4	115784814	115814295
Csrp2	cysteine and glycine-rich protein 2	1.7234561	up	13008	44.01847	38.84602	40.44448	22.437971	37.226406	15.187572	chr10	110920176	110939514
Dleu2	"deleted in lymphocytic leukemia, 2"	1.7229072	up	668253	31.331476	27.256346	34.64343	21.11916	12.045185	21.353855	chr14	61602836	61682373
Zadh2	"zinc binding alcohol dehydrogenase, domain containing 2"	1.7226372	up	225791	14.503524	12.546808	8.764262	9.705591	5.9110136	5.1066923	chr18	84088158	84097514
D630045M09Rik	RIKEN cDNA D630045M09 gene	1.7221904	up	432777	7.537702	5.2258215	6.616292	3.5075135	4.1464806	3.294343	chr13	73344665	73347384
S100a13	S100 calcium binding protein A13	1.7216974	up	20196	11.725904	8.550622	9.540903	5.4515467	5.9738755	5.4046826	chr3	90514435	90524581
Lphn3	latrophilin 3	1.7209271	up	319387	26.28101	24.699255	20.026562	10.098689	17.818064	13.310743	chr5	81020571	81795730
2610002M06Rik	RIKEN cDNA 2610002M06 gene	1.7204283	up	67028	11.933941	9.09055	6.918682	3.636075	6.9325347	5.4909306	chrX	107782752	107816334
Pde8b	phosphodiesterase 8B	1.7128131	up	218461	6.890859	6.3011146	5.0540338	3.891242	2.8209665	3.7359047	chr13	95024105	95250304
Prkd1	protein kinase D1	1.7109909	up	18760	18.858685	19.865255	12.752209	10.919771	8.769222	9.353114	chr12	50341232	50649223
Zswim6	zinc finger SWIM-type containing 6	1.7087514	up	67263	7.2389235	8.094747	8.457235	4.183415	4.976853	4.47988	chr13	107724617	107890064
Zfp608	zinc finger protein 608	1.7049388	up	269023	8.976375	10.830214	11.183603	4.8923607	4.8871617	8.615912	chr18	54888045	54992591
Pcdh18	protocadherin 18	1.7046182	up	73173	32.28656	31.378988	31.244678	15.979412	21.66488	17.334908	chr3	49743296	49757316
Arhgef26	Rho guanine nucleotide exchange factor (GEF) 26	1.6976779	up	622434	9.9478035	16.368221	10.913046	5.4232473	7.71266	8.153204	chr3	62338777	62462221
Fzd8	frizzled homolog 8 (Drosophila)	1.6974585	up	14370	17.719368	12.238357	18.340834	11.679169	6.473764	10.0996685	chr18	9212856	9216201
Arid5b	AT rich interactive domain 5B (MRF1-like)	1.695246	up	71371	10.526288	8.951412	14.53467	7.469469	3.934957	8.981048	chr10	68092916	68278726
Zfhx4	zinc finger homeodomain 4	1.6941007	up	80892	45.020157	48.466724	44.525078	15.78945	32.182846	36.925743	chr3	5218554	5415855
Prrg1	proline rich Gla (G-carboxyglutamic acid) 1	1.6919556	up	546336	11.004708	8.156923	9.203606	5.4169292	5.0254855	5.883666	chrX	78449613	78583896
Abi3bp	"ABI gene family, member 3 (NESH) binding protein"	1.69153	up	320712	5.9194255	2.9230974	28.981203	5.271936	1.6032149	11.511228	chr16	56477846	56690135
Zcchc24	"zinc finger, CCHC domain containing 24"	1.691375	up	71918	14.9171715	17.195934	22.245388	11.898216	8.00846	11.622098	chr14	25711640	25768856
Naf1	nuclear assembly factor 1 homolog (S. cerevisiae)	1.6910899	up	234344	12.503595	7.4388175	9.266014	6.9638386	9.508477	2.527291	chr8	66860217	66890564
4930545L23Rik	RIKEN cDNA 4930545L23 gene	1.6903274	up	78805	10.544252	9.380716	9.680953	3.0791743	5.9087844	10.233119	chr2	135169573	135215616
Olfml2b	olfactomedin-like 2B	1.6886799	up	320078	12.190016	13.9341955	30.763613	15.441153	3.967432	16.633183	chr1	170644532	170682789
Zfp36l2	"zinc finger protein 36, C3H type-like 2"	1.6856289	up	12193	14.337237	13.217336	11.58519	5.89354	8.796228	8.303037	chr17	84183928	84187947
Epb4.1l3	erythrocyte protein band 4.1-like 3	1.6855366	up	13823	23.135847	24.084818	27.57236	13.976573	15.312343	14.077611	chr17	69156810	69289987
Chka	choline kinase alpha	1.6815112	up	12660	18.886269	19.09063	16.692865	8.4230385	9.970875	14.153995	chr19	3851773	3894367
Adamts1	"a disintegrin-like and metallopeptidase (reprolysin type) with thrombospondin type 1 motif, 1"	1.6809672	up	11504	9.4853	12.071104	13.290649	6.310073	6.7178583	7.0971584	chr16	85793828	85803115
Rab5a	"RAB5A, member RAS oncogene family"	1.6732262	up	271457	30.1788	21.154808	17.90835	14.566964	12.782243	12.308622	chr17	53479234	53507678
Ing3	"inhibitor of growth family, member 3"	1.673094	up	71777	11.553507	9.101414	9.102858	4.4564967	7.2993064	5.899932	chr6	21949615	21976037
Zfp760	zinc finger protein 760	1.6700422	up	240034	19.6985	15.655225	15.915786	10.732987	9.852148	9.357716	chr17	21707741	21725636
Myo10	myosin X	1.6658518	up	17909	14.613755	17.715755	14.659845	11.501472	7.4517956	8.995193	chr15	25622550	25813671
Rabgap1l	RAB GTPase activating protein 1-like	1.6641154	up	29809	20.581558	19.272066	18.247879	9.820456	11.321423	13.265347	chr1	160219174	160792938
Pfn2	profilin 2	1.6626052	up	18645	17.309116	15.049683	11.49353	6.8169923	15.431009	5.815461	chr3	57841895	57847757
Klhl15	kelch-like 15	1.662206	up	236904	8.991236	5.8036175	8.512472	3.8886516	4.854043	4.8117123	chrX	94234930	94273515
Abhd17b	abhydrolase domain containing 17B	1.6606688	up	226016	12.677722	8.967556	8.353089	4.9658675	6.5015655	6.0309186	chr19	21653309	21685637
Man1a	"mannosidase 1, alpha"	1.6600362	up	17155	7.6644373	9.692579	9.357482	5.1509275	3.3952818	8.159204	chr10	53906033	54075796
Dock11	dedicator of cytokinesis 11	1.6598417	up	75974	9.79918	9.224573	16.209793	5.040987	5.909913	10.099504	chrX	35888832	36076562
Lsr	lipolysis stimulated lipoprotein receptor	1.6598287	up	54135	11.289663	8.985998	3.3190734	2.5143723	5.0165887	5.481752	chr7	30957770	30973469
Xrcc4	X-ray repair complementing defective repair in Chinese hamster cells 4	1.6568403	up	108138	16.913467	13.304805	10.324486	9.319371	6.318438	8.14619	chr13	89848914	90089608
Ginm1	glycoprotein integral membrane 1	1.6550721	up	215751	47.7299	32.710144	36.09108	20.348116	29.310205	19.56871	chr10	7767947	7780917
Mbnl3	muscleblind-like 3 (Drosophila)	1.6543126	up	171170	32.023846	27.347612	24.999207	17.295446	18.789297	13.973561	chrX	51113494	51205832
Dhps	deoxyhypusine synthase	1.6489407	up	330817	8.243424	6.824766	9.68869	4.3962655	7.557868	3.435937	chr8	85071757	85075161
Six1	sine oculis-related homeobox 1	1.6450487	up	20471	15.611525	19.174492	15.164756	3.7244046	12.920509	19.898262	chr12	73041827	73046712
Arhgap42	Rho GTPase activating protein 42	1.644948	up	71544	12.031776	11.8155575	11.790301	5.499519	8.518621	7.5481663	chr9	8994953	9239013
Neto2	neuropilin (NRP) and tolloid (TLL)-like 2	1.6445291	up	74513	13.096883	7.5611253	5.1842184	4.4443674	8.842716	2.7580388	chr8	85636588	85700893
Lrba	LPS-responsive beige-like anchor	1.6441206	up	80877	11.566452	13.273836	14.119467	6.1077075	5.601541	13.387862	chr3	86224234	86782694
Syt11	synaptotagmin XI	1.6435428	up	229521	9.066038	10.192745	10.660486	5.087661	6.0329714	6.788541	chr3	88744701	88775138
Hdac11	histone deacetylase 11	1.6433859	up	232232	5.4571214	6.5504055	6.4625154	4.3948016	5.979307	1.859977	chr6	91156815	91174683
Tnfaip8	"tumor necrosis factor, alpha-induced protein 8"	1.6369426	up	106869	24.034351	19.070332	11.85393	8.4548025	12.805949	10.742875	chr18	49979427	50093229
Ndfip2	Nedd4 family interacting protein 2	1.6367738	up	76273	10.659774	10.236326	8.315029	5.9353147	6.507561	5.0304976	chr14	105258673	105309298
Mrpl20	mitochondrial ribosomal protein L20	1.6330608	up	66448	34.565704	32.776917	26.794586	17.396442	34.57855	10.881014	chr4	155803618	155808829
Chrdl1	chordin-like 1	1.6306103	up	83453	24.533365	15.132192	10.983034	8.945012	9.597348	10.286831	chrX	143285674	143394262
Mkks	McKusick-Kaufman syndrome	1.6303817	up	59030	8.456865	7.134565	9.032192	3.7765663	6.3885717	4.894231	chr2	136873781	136891406
Tmed5	transmembrane emp24 protein transport domain containing 5	1.630035	up	73130	25.02892	14.410364	13.488508	6.9602113	17.330559	8.744567	chr5	108121647	108132591
Has1	hyaluronan synthase1	1.6298656	up	15116	26.69479	23.6875	34.70465	13.576344	15.234305	23.01205	chr17	17843326	17855188
Cacna1a	"calcium channel, voltage-dependent, P/Q type, alpha 1A subunit"	1.6288004	up	12286	21.251518	29.651964	18.973076	9.585401	19.09513	14.194754	chr8	84415364	84640249
Zfp932	zinc finger protein 932	1.6274983	up	69504	28.067953	19.4612	23.512833	13.7514715	19.987692	10.178762	chr5	109996527	110010411
Mkrn1	"makorin, ring finger protein, 1"	1.6272782	up	54484	9.260603	11.362543	8.47436	4.7060995	6.736832	6.1291842	chr6	39397821	39420369
Mvb12b	multivesicular body subunit 12B	1.6260221	up	72543	4.841941	6.421661	8.871906	2.938698	5.0123205	4.090663	chr2	33729956	33887946
Pappa2	pappalysin 2	1.6255274	up	23850	10.040154	11.298789	30.10309	15.788245	2.4395676	19.383709	chr1	158711731	158957438
Frmd6	FERM domain containing 6	1.6253124	up	319710	16.593822	20.291025	16.156256	8.459708	11.622555	12.100597	chr12	70825514	70902234
Zfp580	zinc finger protein 580	1.6240193	up	68992	18.386011	10.756638	11.967976	7.179958	15.663593	4.614037	chr7	5051532	5053723
Prune2	prune homolog 2 (Drosophila)	1.6233182	up	353211	6.1207814	7.52836	8.71448	6.793207	2.3135	5.6088862	chr19	16956118	17223932
2700089E24Rik	RIKEN cDNA 2700089E24 gene	1.621068	up	381820	33.066963	18.899876	19.130627	11.712721	15.78924	14.250921	chr6	133105239	133107746
Ctxn1	cortexin 1	1.6199815	up	330695	12.252342	10.254672	14.377972	4.4157324	14.907546	6.061532	chr8	4257646	4259274
Hspa13	"heat shock protein 70 family, member 13"	1.619284	up	110920	21.51179	15.351953	11.868597	5.52145	16.004606	9.809692	chr16	75755191	75766818
A630033H20Rik	RIKEN cDNA A630033H20 gene	1.6157935	up	213438	11.541426	8.58281	15.897283	6.510675	4.0934267	13.152988	chrX	107148927	107173661
Ptn	pleiotrophin	1.6147795	up	19242	45.346035	46.087208	53.102276	27.380615	28.570353	31.63863	chr6	36715663	36811361
Kazald1	Kazal-type serine peptidase inhibitor domain 1	1.6142728	up	107250	20.407272	23.599503	28.277168	11.01912	13.566447	20.335884	chr19	45075241	45079289
Klf11	Kruppel-like factor 11	1.6123283	up	194655	13.608418	8.975652	13.794248	7.3624315	5.5247793	9.280212	chr12	24651371	24662782
Ranbp6	RAN binding protein 6	1.611664	up	240614	10.81235	12.030133	8.316353	5.193704	6.606404	7.0719743	chr19	29808108	29812974
Ube2w	ubiquitin-conjugating enzyme E2W (putative)	1.6115987	up	66799	14.326076	10.750965	10.037968	7.0509195	6.781016	7.2542453	chr1	16540790	16619286
Gatsl2	GATS protein-like 2	1.6100539	up	80909	8.012969	8.916194	7.4758863	5.3114433	4.6363907	4.8798313	chr5	134099748	134141758
Gsap	gamma-secretase activating protein	1.6092094	up	212167	5.5513387	7.856517	8.395745	8.741612	2.3851857	3.9574797	chr5	21186267	21291701
Syde2	"synapse defective 1, Rho GTPase, homolog 2 (C. elegans)"	1.6088883	up	214804	15.100455	10.576817	7.269908	5.8233047	7.615425	5.903583	chr3	145987870	146021720
Rbms3	"RNA binding motif, single stranded interacting protein"	1.6076192	up	207181	17.30936	17.353235	24.909332	10.578074	11.263141	14.193553	chr9	116572747	117629913
Maf	avian musculoaponeurotic fibrosarcoma (v-maf) AS42 oncogene homolog	1.6069272	up	17132	10.222595	4.3744755	12.214831	3.6946297	5.558212	6.0195384	chr8	115682942	115706894
Sdc2	syndecan 2	1.6062226	up	15529	47.365204	41.742985	50.571102	28.39267	25.225378	31.634998	chr15	32920723	33034721
Armc10	armadillo repeat containing 10	1.6060387	up	67211	27.802917	17.632122	16.305838	12.73225	14.601666	9.746428	chr5	21645984	21662608
Mpc1	mitochondrial pyruvate carrier 1	1.6059893	up	55951	25.494057	16.353952	20.154238	13.943145	15.353599	8.898409	chr17	8283813	8297661
Snord17	"small nucleolar RNA, C/D box 17"	1.6051929	up	100313519	28.29449	11.605132	31.937706	15.07466	18.438988	8.565888	chr2	144265982	144266202
Ap1s2	"adaptor-related protein complex 1, sigma 2 subunit"	1.6050237	up	108012	13.728361	7.504327	10.906562	7.066248	5.7690744	6.259824	chrX	163909160	163933359
Klf2	Kruppel-like factor 2 (lung)	1.6008887	up	16598	25.776863	16.551983	13.979068	9.337741	10.947652	13.3535	chr8	72319062	72321654
Hspb8	heat shock protein 8	1.6006855	up	80888	6.7476254	4.5594645	11.043298	6.894661	2.2414336	5.033727	chr5	116408495	116422864
Mageh1	"melanoma antigen, family H, 1"	1.6005725	up	75625	28.986244	17.98602	20.819824	13.106761	16.947035	11.191083	chrX	153036166	153037563
Tubb2b	"tubulin, beta 2B class IIB"	1.598751	up	73710	13.813423	11.691966	11.830985	7.150072	6.867743	8.941822	chr13	34127008	34130354
Zfp711	zinc finger protein 711	1.5983262	up	245595	16.620396	10.788543	8.012806	5.349569	9.185538	6.7243767	chrX	112600526	112635062
Ecm2	"extracellular matrix protein 2, female organ and adipocyte specific"	1.5978402	up	407800	25.903778	23.654875	38.157883	20.006903	8.716283	30.86311	chr13	49504810	49532789
Iqgap2	IQ motif containing GTPase activating protein 2	1.5948361	up	544963	7.245929	6.6871758	5.157161	4.6677923	3.9880586	3.1074874	chr13	95627177	95891922
Tmem68	transmembrane protein 68	1.594461	up	72098	15.49499	11.878007	6.8783436	8.4689865	7.2374187	4.7845936	chr4	3549041	3574768
Rpe	ribulose-5-phosphate-3-epimerase	1.5928483	up	66646	27.129917	19.83881	19.10324	10.787175	16.103937	13.752795	chr1	66700884	66719805
Ggh	gamma-glutamyl hydrolase	1.5912446	up	14590	8.778142	6.481352	8.176492	3.7623842	5.120239	5.6280017	chr4	20042052	20066111
Pabpc4l	"poly(A) binding protein, cytoplasmic 4-like"	1.5888517	up	241989	11.138795	7.718327	6.249127	5.072589	6.4863257	3.822834	chr3	46442197	46447941
D230004N17Rik	RIKEN cDNA D230004N17 gene	1.5887309	up	100504017	23.085403	18.995836	22.445074	10.173004	14.016398	16.16454	chr9	41474937	41615180
Tub	tubby candidate gene	1.5884415	up	22141	4.1132646	6.141572	6.1346273	2.2834055	5.7606874	2.7603652	chr7	108950338	109034459
Ptgs1	prostaglandin-endoperoxide synthase 1	1.5877672	up	19224	15.749312	21.813267	19.56647	13.88319	9.196467	12.351134	chr2	36230426	36252269
Creb5	cAMP responsive element binding protein 5	1.5859005	up	231991	22.377878	22.096035	33.661064	18.353525	7.4795	28.544611	chr6	53573374	53695832
Dr1	down-regulator of transcription 1	1.5858608	up	13486	18.426249	11.937785	12.846144	6.8847394	13.612983	7.098726	chr5	108268897	108280521
Slc25a23	"solute carrier family 25 (mitochondrial carrier; phosphate carrier), member 23"	1.5850811	up	66972	14.876234	14.654452	16.248816	10.622845	8.747516	8.988503	chr17	57043711	57059863
Disp1	dispatched homolog 1 (Drosophila)	1.5840746	up	68897	38.37404	50.408356	42.726845	22.826477	25.577301	33.442863	chr1	183086264	183221529
Idh1	"isocitrate dehydrogenase 1 (NADP+), soluble"	1.5818303	up	15926	52.878708	48.17316	35.964798	22.75204	32.27137	29.602547	chr1	65158616	65186479
Cyp2e1	"cytochrome P450, family 2, subfamily e, polypeptide 1"	1.5816287	up	13106	6.036882	6.0005693	8.383098	4.317901	3.704305	4.506087	chr7	140763832	140774977
Sema3a	"sema domain, immunoglobulin domain (Ig), short basic domain, secreted, (semaphorin) 3A"	1.5812433	up	20346	13.748257	11.001067	16.262619	9.970964	9.820383	5.9661517	chr5	13125414	13603485
Sema3c	"sema domain, immunoglobulin domain (Ig), short basic domain, secreted, (semaphorin) 3C"	1.5799341	up	20348	33.194454	21.91661	28.78984	14.237207	20.196726	17.343567	chr5	17574816	17730267
F630111L10Rik	RIKEN cDNA F630111L10 gene	1.5785654	up	320463	5.3277397	5.2413874	5.451	3.9072857	3.1311727	2.970152	chr3	59146296	59153628
Smim14	small integral membrane protein 14	1.5783808	up	68552	24.513739	19.439209	25.593548	15.118841	16.870855	11.418546	chr5	65448755	65492835
Trim46	tripartite motif-containing 46	1.5772603	up	360213	6.9604783	9.704586	9.145521	5.5917497	4.232171	6.24722	chr3	89234177	89245897
Tes	testis derived transcript	1.5769836	up	21753	5.871653	5.0656323	6.802775	3.3925238	5.453114	2.6188717	chr6	17065149	17105825
Efnb2	ephrin B2	1.5769657	up	13642	45.71836	56.158962	47.034607	30.435904	26.54364	35.792904	chr8	8617439	8660773
Etv1	ets variant gene 1	1.5765615	up	14009	23.705061	18.77407	26.394659	14.916753	12.766706	14.781315	chr12	38780258	38868215
Csgalnact2	chondroitin sulfate N-acetylgalactosaminyltransferase 2	1.575098	up	78752	10.92564	11.00677	9.691936	6.784031	6.184851	6.6751432	chr6	118107452	118139140
Tapbp	TAP binding protein	1.569737	up	21356	9.394268	10.609	9.609015	8.0258875	3.9334798	7.3645916	chr17	33919478	33929290
Sema3b	"sema domain, immunoglobulin domain (Ig), short basic domain, secreted, (semaphorin) 3B"	1.5694752	up	20347	5.837162	6.5771527	4.5585375	1.9607314	4.148593	5.2259583	chr9	107598113	107609241
Trim13	tripartite motif-containing 13	1.5665814	up	66597	4.9375863	9.1472845	7.981469	3.6248214	5.031002	4.828062	chr14	61598226	61605945
Lrig1	leucine-rich repeats and immunoglobulin-like domains 1	1.566432	up	16206	6.529367	6.100385	5.232179	4.7664742	3.3860188	3.1548076	chr6	94604529	94700145
Wisp1	WNT1 inducible signaling pathway protein 1	1.5651246	up	22402	24.329578	26.23999	35.185467	18.66257	11.502937	25.628176	chr15	66891393	66923199
Tll1	tolloid-like	1.5618263	up	21892	13.698657	10.023128	14.4181185	7.5898542	8.73512	7.3599076	chr8	64014770	64205993
Fxyd3	FXYD domain-containing ion transport regulator 3	1.5613495	up	17178	35.85075	17.481256	16.189686	7.3014426	22.534054	15.214026	chr7	31070535	31076697
Stxbp3a	syntaxin binding protein 3A	1.5609554	up	20912	17.548729	15.425573	16.480944	9.775419	7.8933945	14.275179	chr3	108793180	108840502
Magohb	mago-nashi homolog B (Drosophila)	1.5609467	up	66441	9.859798	11.188861	4.642824	6.5238256	7.502599	2.583694	chr6	131284389	131293244
Fign	fidgetin	1.5601622	up	60344	8.132765	7.0700064	8.601732	4.772423	5.063883	5.06052	chr2	63972574	64098012
Bola3	bolA-like 3 (E. coli)	1.5601085	up	78653	22.423306	11.969031	9.353085	7.1658688	16.769562	5.1658463	chr6	83349484	83358392
Hmcn1	hemicentin 1	1.5593301	up	545370	20.067373	24.396627	19.010717	11.247934	16.596315	12.348184	chr1	150562502	150993435
Hoxa3	homeobox A3	1.5588646	up	15400	18.216433	18.739985	27.011438	25.312988	10.155589	8.891804	chr6	52169062	52213067
Iglon5	IgLON family member 5	1.5583143	up	210094	10.7835	7.307271	13.818886	6.975775	6.518616	5.942347	chr7	43472907	43490023
D930016D06Rik	RIKEN cDNA D930016D06 gene	1.5581554	up	100662	19.128958	16.12106	18.085085	10.086561	14.305745	9.594056	chr5	104523677	104554211
Amn1	antagonist of mitotic exit network 1	1.5560116	up	232566	17.389193	16.034443	9.349584	10.355791	11.997398	5.229977	chr6	149157577	149188712
Col14a1	"collagen, type XIV, alpha 1"	1.55575	up	12818	24.964836	20.515982	54.642754	32.191902	8.652435	25.057175	chr15	55307750	55520803
Fam160a1	"family with sequence similarity 160, member A1"	1.5553769	up	229488	16.338268	21.836065	19.161234	14.702607	7.610353	15.246871	chr3	85660063	85746209
Plac1	placental specific protein 1	1.5538942	up	56096	8.237576	7.842937	6.752237	2.9096072	6.4617114	5.807146	chrX	53070002	53240111
D3Ertd254e	"DNA segment, Chr 3, ERATO Doi 254, expressed"	1.553845	up	241944	30.820505	25.135239	20.232868	13.5774355	18.126963	15.940327	chr3	36151080	36170341
Tmem192	transmembrane protein 192	1.5518419	up	73067	5.696072	7.5286613	6.421892	4.0016465	3.8294275	4.5156918	chr8	64947185	64969037
Tubb4a	"tubulin, beta 4A class IVA"	1.5501469	up	22153	5.017368	8.222411	7.756623	5.2335057	2.5824778	5.968745	chr17	57080066	57087782
Shisa2	shisa homolog 2 (Xenopus laevis)	1.5478559	up	219134	18.210684	17.519594	24.81213	21.107796	5.379156	17.654238	chr14	59625281	59631660
Katnbl1	katanin p80 subunit B like 1	1.5478408	up	72425	18.142548	11.392384	12.424772	8.161993	9.708625	8.20638	chr2	112379211	112414237
Zfp36l1	"zinc finger protein 36, C3H type-like 1"	1.5475194	up	12192	70.38194	76.07859	89.47217	58.853897	41.966793	49.14795	chr12	80107760	80113013
Tle1	"transducin-like enhancer of split 1, homolog of Drosophila E(spl)"	1.547275	up	21885	15.221209	20.720678	16.73444	11.015378	9.106884	13.337549	chr4	72117142	72200919
Slc25a40	"solute carrier family 25, member 40"	1.5459356	up	319653	12.447464	10.210407	10.084547	8.709512	6.497377	5.7564836	chr5	8422850	8454793
Mss51	MSS51 mitochondrial translational activator	1.5455383	up	74843	8.033351	9.285558	9.697396	6.325115	5.9401054	4.897124	chr14	20482864	20496901
Pappa	pregnancy-associated plasma protein A	1.5447568	up	18491	9.235952	9.895146	11.497657	3.783684	8.406902	8.415208	chr4	65124174	65357509
Rragc	Ras-related GTP binding C	1.5440174	up	54170	24.802147	22.413527	22.160614	13.868274	16.817728	13.474666	chr4	123917433	123936997
Tspan6	tetraspanin 6	1.5437613	up	56496	104.08298	64.05	75.41911	48.045033	42.208195	63.281586	chrX	133891070	133898429
Zfp422	zinc finger protein 422	1.543117	up	67255	22.396948	18.47177	16.78772	8.552978	17.378422	11.941194	chr6	116624016	116628977
Fbn2	fibrillin 2	1.5403423	up	14119	100.64963	113.45496	130.44894	68.72495	74.78675	74.46777	chr18	58008623	58209926
Abcg2	"ATP-binding cassette, sub-family G (WHITE), member 2"	1.5402175	up	26357	8.861529	9.018926	9.710762	5.803162	6.6132936	5.1972237	chr6	58596672	58692451
Zeb1	zinc finger E-box binding homeobox 1	1.5385065	up	21417	29.605955	34.037388	43.28021	20.800001	21.85107	24.744205	chr18	5591860	5775468
Tmsb4x	"thymosin, beta 4, X chromosome"	1.5378239	up	19241	66.86362	54.685173	95.59947	45.00012	34.70442	57.79359	chrX	167207094	167209218
Wdr1	WD repeat domain 1	1.5370787	up	22388	41.296207	41.125786	36.23095	21.334105	26.552017	28.0884	chr5	38526813	38561595
Grina	"glutamate receptor, ionotropic, N-methyl D-aspartate-associated protein 1 (glutamate binding)"	1.536892	up	66168	29.577375	23.136192	32.687702	19.032248	18.003258	16.886812	chr15	76246807	76249912
Tshz1	teashirt zinc finger family member 1	1.5366564	up	110796	10.574961	12.941072	10.8259325	9.024962	6.5781875	6.4582596	chr18	84011627	84086562
Cthrc1	collagen triple helix repeat containing 1	1.5357529	up	68588	277.96677	260.61603	202.4019	139.52805	153.58481	177.38544	chr15	39076932	39087119
Hoxa5	homeobox A5	1.5340132	up	15402	28.278019	28.020786	28.18831	26.394604	14.721146	14.953315	chr6	52201754	52204587
Tram1l1	translocation associated membrane protein 1-like 1	1.5334958	up	229801	8.010812	8.560226	7.746035	3.744942	7.0004497	5.2760124	chr3	124321037	124323260
Gm12657	predicted gene 12657	1.5317304	up	667250	12.423154	7.4853053	4.371125	3.9514728	6.0008545	4.47918	chr4	94593650	94600319
Gnb5	"guanine nucleotide binding protein (G protein), beta 5"	1.5314646	up	14697	12.17485	10.065678	9.327576	6.1958656	6.9244637	6.965457	chr9	75306354	75345671
Lpar1	lysophosphatidic acid receptor 1	1.5310464	up	14745	27.481346	26.214203	27.281933	17.122137	14.293516	21.01216	chr4	58435252	58553491
Nanp	N-acetylneuraminic acid phosphatase	1.5300074	up	67311	14.572955	8.965795	8.599535	5.4636607	7.6306553	7.0659113	chr2	151029685	151039379
Zfp945	zinc finger protein 945	1.5295455	up	240041	7.970606	5.5677547	5.476072	4.1589046	4.3664875	3.5117626	chr17	22846697	22867134
Zdhhc21	"zinc finger, DHHC domain containing 21"	1.529386	up	68268	18.108194	14.071391	14.710006	11.303921	9.061104	9.60609	chr4	82798738	82859661
1500009L16Rik	RIKEN cDNA 1500009L16 gene	1.5284579	up	69784	16.99274	6.7448997	7.5568643	2.8739073	9.116215	8.693926	chr10	83722865	83762762
Snupn	snurportin 1	1.527378	up	66069	14.073537	11.158147	12.263385	7.4182596	10.958388	6.2430997	chr9	56950924	56983199
9830147E19Rik	RIKEN cDNA 9830147E19 gene	1.527131	up	208111	9.402952	7.5339456	8.859693	6.0832615	5.808673	4.683237	chr7	42609526	42642604
Cenpq	centromere protein Q	1.5267528	up	83815	10.882173	11.643074	6.30767	5.7585044	8.778275	4.1716743	chr17	40923055	40934551
Tmem50b	transmembrane protein 50B	1.5255185	up	77975	18.872223	16.324333	16.169153	6.379628	18.089602	11.417007	chr16	91574508	91597680
Lmo4	LIM domain only 4	1.525065	up	16911	37.031754	25.672573	34.477158	20.172094	21.82459	19.710443	chr3	144188530	144205255
St6gal1	"beta galactoside alpha 2,6 sialyltransferase 1"	1.5230699	up	20440	9.168823	11.994775	8.349099	4.50045	6.1968737	8.750657	chr16	23224740	23360350
Brcc3	"BRCA1/BRCA2-containing complex, subunit 3"	1.5221051	up	210766	15.204503	9.070072	12.352177	6.859461	8.429863	7.844497	chrX	75416628	75455701
Ooep	oocyte expressed protein	1.522085	up	67968	13.02406	12.201713	16.201881	9.315504	8.412341	8.749351	chr9	78376903	78378588
2410021H03Rik	RIKEN cDNA 2410021H03 gene	1.5217335	up	69750	18.20939	12.5957985	23.359858	13.5424185	12.632156	8.346125	chr17	69275362	69277206
Mnat1	menage a trois 1	1.5188928	up	17420	10.060299	9.327768	8.086726	4.544225	6.8755856	6.508691	chr12	73123717	73273988
Mfhas1	malignant fibrous histiocytoma amplified sequence 1	1.5182298	up	52065	6.4524665	6.925152	9.2891445	3.6067858	5.6515055	5.464078	chr8	35587798	35679449
Actn2	actinin alpha 2	1.5180193	up	11472	5.14708	4.116418	7.0730247	5.226774	3.0050135	2.5612772	chr13	12269427	12340732
Cacna2d1	"calcium channel, voltage-dependent, alpha2/delta subunit 1"	1.5179898	up	12293	15.066116	13.391705	15.042907	8.33463	8.742156	11.182546	chr5	15934691	16374511
Tbl1xr1	transducin (beta)-like 1X-linked receptor 1	1.5178064	up	81004	26.246918	20.085512	20.359106	12.443426	15.713851	14.741143	chr3	22076652	22216594
Ptprk	"protein tyrosine phosphatase, receptor type, K"	1.5154331	up	19272	22.39866	19.296932	17.633844	15.473279	11.738468	11.322347	chr10	28074820	28597397
Vps4b	vacuolar protein sorting 4b (yeast)	1.5145925	up	20479	22.283264	19.694876	17.329567	10.762212	13.074848	14.607546	chr1	106770788	106796725
Rap1b	RAS related protein 1b	1.512941	up	215449	37.46912	32.423157	38.51921	22.40636	23.41413	24.186556	chr10	117814597	117845974
Mdm1	transformed mouse 3T3 cell double minute 1	1.5111724	up	17245	6.7688317	5.9509487	7.84662	5.5516596	5.477133	2.8284435	chr10	118141787	118168999
Cacna1d	"calcium channel, voltage-dependent, L type, alpha 1D subunit"	1.5108789	up	12289	10.210358	11.003009	13.296618	8.650813	5.4412966	8.640287	chr14	30039939	30491156
Zfp560	zinc finger protein 560	1.5098914	up	434377	11.600673	6.6723104	8.394073	4.8244095	7.48295	4.9097686	chr9	20345136	20385158
Kcnd1	"potassium voltage-gated channel, Shal-related family, member 1"	1.5098199	up	16506	2.768242	5.156707	15.698852	5.109663	2.0764203	5.762944	chrX	7823843	7836503
Meox2	mesenchyme homeobox 2	1.5089542	up	17286	12.943813	7.4962173	22.068987	10.680523	3.8919613	14.079289	chr12	37108546	37179528
Bmf	BCL2 modifying factor	1.5081443	up	171543	3.7504716	7.2198787	5.8802137	5.5260215	2.3157918	3.4060526	chr2	118528757	118549678
Tmod3	tropomodulin 3	1.5079647	up	50875	41.55034	36.170208	35.582024	20.60148	24.225567	29.34225	chr9	75497784	75559657
Gm13315	lactate dehydrogenase A pseudogene	1.5070089	up	625342	7.6003556	5.555824	7.456513	5.3226643	2.8190472	5.7573466	chr2	14720642	14722622
Ercc8	"excision repaiross-complementing rodent repair deficiency, complementation group 8"	1.5059568	up	71991	5.7811184	5.8686523	6.1666145	4.699514	5.1476927	2.37781	chr13	108158738	108194981
Prkce	"protein kinase C, epsilon"	1.5038294	up	18754	6.811291	5.288733	7.2515135	3.71824	4.5372868	4.2752695	chr17	86167785	86657919
Six4	sine oculis-related homeobox 4	1.5016651	up	20474	16.842625	16.849962	13.318377	6.5758414	11.449203	13.921849	chr12	73100259	73113245
Zfp938	zinc finger protein 938	1.5016527	up	237411	20.55082	13.628468	10.010813	9.379806	11.23925	7.3754573	chr10	82224856	82241275
Gpm6b	glycoprotein m6b	1.5016203	up	14758	14.242643	10.5087385	15.786419	8.681144	7.275949	10.374348	chrX	166238943	166389033
Fam188a	"family with sequence similarity 188, member A"	1.5009512	up	66960	16.300608	8.658713	11.799165	7.1890883	11.198269	5.744697	chr2	12347264	12419460
Pdgfra	"platelet derived growth factor receptor, alpha polypeptide"	1.5006982	up	18595	46.300083	56.48337	54.053642	37.54673	30.64192	34.13833	chr5	75152291	75198204
Heca	headcase homolog (Drosophila)	1.5006549	up	380629	7.450175	7.425954	9.683415	6.638445	4.9945207	4.4898076	chr10	17900084	17948067
Ninj2	ninjurin 2	-1.5000854	down	29862	18.962643	8.224168	7.413738	10.00058	15.679348	23.372538	chr6	120093380	120200338
Acan	aggrecan	-1.5006831	down	11595	148.1287	201.15901	216.76686	310.51788	212.25438	311.01285	chr7	79053483	79115099
Ttf1	"transcription termination factor, RNA polymerase I"	-1.5007977	down	22130	6.931168	8.948592	5.473166	11.974709	9.15047	9.834246	chr2	29060263	29087650
Gpam	"glycerol-3-phosphate acyltransferase, mitochondrial"	-1.5013202	down	14732	3.1386197	4.14765	4.0607023	5.117151	5.2361326	6.2691135	chr19	55067268	55127216
Nin	ninein	-1.5028826	down	18080	13.206588	15.374214	13.279443	19.715601	23.345844	18.672474	chr12	70011435	70111925
Pomgnt1	"protein O-linked mannose beta 1,2-N-acetylglucosaminyltransferase"	-1.5030602	down	68273	7.725661	13.97106	8.121126	13.0880375	13.224443	16.148848	chr4	116150518	116159844
Slc35d1	"solute carrier family 35 (UDP-glucuronic acid/UDP-N-acetylgalactosamine dual transporter), member D1"	-1.503344	down	242585	33.78552	37.96092	32.54792	54.287075	46.053463	53.270927	chr4	103171718	103214884
Fam211b	"family with sequence similarity 211, member B"	-1.5041299	down	192734	8.204533	7.2606397	19.175812	22.611261	7.278176	22.180658	chr10	75550125	75560330
Gm15760	mitochondrial ribosomal protein S18B pseudogene	-1.5042398	down	100042948	5.71306	5.0069947	5.114164	7.180375	6.8772	9.468826	chr16	20545112	20548556
Fzd7	frizzled homolog 7 (Drosophila)	-1.5065954	down	14369	13.273102	11.1295	12.26432	22.514818	16.820774	15.362097	chr1	59482147	59486955
Fanci	"Fanconi anemia, complementation group I"	-1.5069195	down	208836	4.0082345	5.1276417	3.7387753	5.6440496	6.4149	6.8198137	chr7	79392338	79450264
Thap3	"THAP domain containing, apoptosis associated protein 3"	-1.5072801	down	69876	11.627749	13.994222	19.620173	32.881367	14.905454	20.946785	chr4	151982638	151988986
Prkcz	"protein kinase C, zeta"	-1.5075803	down	18762	5.332986	5.6873417	3.5165114	7.9837966	5.2266216	8.224046	chr4	155260120	155361391
Dnajc11	"DnaJ (Hsp40) homolog, subfamily C, member 11"	-1.5077077	down	230935	7.169181	10.3324175	9.726546	12.551924	14.979058	12.33304	chr4	151933720	151981959
Lmf1	lipase maturation factor 1	-1.507938	down	76483	4.8178606	7.19348	6.7205114	8.90843	8.456271	9.955175	chr17	25579174	25662826
Irs2	insulin receptor substrate 2	-1.5082505	down	384783	5.173838	5.890773	7.0182476	11.454138	6.189721	9.720396	chr8	10986964	11008430
Hyal1	hyaluronoglucosaminidase 1	-1.5084058	down	15586	3.2005641	5.9156547	2.9976578	7.5223804	4.2799444	5.6814027	chr9	107576952	107581699
Efna1	ephrin A1	-1.5084262	down	13636	5.6208344	10.539933	4.392728	11.894592	9.06948	7.7749267	chr3	89271730	89280951
Necab3	N-terminal EF-hand calcium binding protein 3	-1.5091114	down	56846	7.916955	4.596256	6.4624424	7.656929	7.2553115	13.661401	chr2	154544405	154558853
C87436	expressed sequence C87436	-1.5098649	down	232196	3.106021	5.116204	4.669041	5.487386	6.3156543	6.9198027	chr6	86438398	86473500
Trmt44	tRNA methyltransferase 44	-1.5099307	down	78890	4.793506	6.0398045	5.84292	7.8870745	8.41539	8.23892	chr5	35556209	35575070
Polrmt	polymerase (RNA) mitochondrial (DNA directed)	-1.5103934	down	216151	4.6577897	6.4603705	6.0051785	10.283638	8.046663	7.0656786	chr10	79736125	79746581
Nod1	nucleotide-binding oligomerization domain containing 1	-1.5105582	down	107607	4.283795	8.616074	6.6028533	10.662311	6.301501	11.740053	chr6	54923942	54972612
Islr	immunoglobulin superfamily containing leucine-rich repeat	-1.5115136	down	26968	76.539055	115.913124	110.90913	158.74493	121.95643	164.81534	chr9	58156264	58159221
Kctd15	potassium channel tetramerisation domain containing 15	-1.5128775	down	233107	15.1528015	14.506938	14.731389	20.219759	25.28816	20.592716	chr7	34639016	34655509
Gm20783	"predicted gene, 20783"	-1.5141184	down	671650	13.182424	5.900927	26.45085	22.85954	13.223218	22.187738	chr9	124438995	124440897
Dixdc1	DIX domain containing 1	-1.5143335	down	330938	10.49516	12.663436	11.372312	17.609644	15.446813	18.119564	chr9	50662753	50739447
Cnn3	"calponin 3, acidic"	-1.5148534	down	71994	37.820454	59.844055	28.906532	53.425346	68.26351	58.56021	chr3	121426541	121458205
Slc27a3	"solute carrier family 27 (fatty acid transporter), member 3"	-1.5148829	down	26568	6.210726	8.902416	5.7707934	13.165035	9.936147	7.9628057	chr3	90385233	90389927
Fam188b	"family with sequence similarity 188, member B"	-1.5150894	down	330323	3.9729924	4.894517	5.951623	9.040655	7.1836243	5.819925	chr6	55203383	55320222
Enoph1	enolase-phosphatase 1	-1.5157046	down	67870	11.452203	13.162395	4.9929156	11.753148	19.289616	10.854934	chr5	100039994	100068765
Sh2b3	SH2B adaptor protein 3	-1.5159401	down	16923	12.415639	12.833595	11.176691	18.511219	19.5778	16.075367	chr5	121817215	121836801
Aurka	aurora kinase A	-1.5164112	down	20878	12.695141	13.755891	7.800333	11.930373	23.350681	16.011053	chr2	172356196	172370525
Rps6ka4	"ribosomal protein S6 kinase, polypeptide 4"	-1.5166987	down	56613	8.192371	8.039933	8.140997	12.104309	13.211353	10.985847	chr19	6829084	6840601
Slc26a2	"solute carrier family 26 (sulfate transporter), member 2"	-1.5175583	down	13521	37.81122	51.08283	44.185654	63.329117	65.41507	67.610634	chr18	61196854	61211596
Lcat	lecithin cholesterol acyltransferase	-1.5176955	down	16816	13.3270235	27.97169	24.422047	33.06429	37.125847	24.346449	chr8	105939551	105943402
Fancg	"Fanconi anemia, complementation group G"	-1.5182241	down	60534	4.0913224	3.5604424	3.7990031	5.5479746	5.0696745	6.4656696	chr4	43002337	43010488
Pcid2	PCI domain containing 2	-1.5185817	down	234069	13.4743185	15.74661	17.824928	26.80903	21.513351	21.564037	chr8	13077525	13105343
B9d2	B9 protein domain 2	-1.5214684	down	232987	4.0087533	3.0915313	5.2188215	8.383365	6.491707	3.9305193	chr7	25680780	25686558
Cdh24	cadherin-like 24	-1.522988	down	239096	4.0721507	7.945205	7.7653213	7.443363	12.126371	9.233381	chr14	54631992	54641364
8430431K14Rik	RIKEN cDNA 8430431K14 gene	-1.5241994	down	78103	18.360243	6.670618	12.78938	19.844254	14.653008	17.91187	chr19	31213543	31216396
Spsb3	splA/ryanodine receptor domain and SOCS box containing 3	-1.5250698	down	79043	6.753519	6.927399	7.24901	14.374938	9.681645	8.116639	chr17	24886674	24892147
Dolpp1	dolichyl pyrophosphate phosphatase 1	-1.525508	down	57170	4.896962	4.255986	3.8552268	5.2000384	8.02592	6.418034	chr2	30392416	30400527
Bcl2	B cell leukemia/lymphoma 2	-1.5255105	down	12043	21.070383	18.443338	10.530601	20.584654	37.544655	17.652334	chr1	106538179	106714290
St6galnac6	"ST6 (alpha-N-acetyl-neuraminyl-2,3-beta-galactosyl-1,3)-N-acetylgalactosaminide alpha-2,6-sialyltransferase 6"	-1.5256793	down	50935	6.6396003	7.5856357	10.620669	13.102265	12.221174	11.140364	chr2	32599709	32620806
Arv1	ARV1 homolog (yeast)	-1.5257825	down	68865	5.667166	17.06883	9.238813	17.418785	15.140398	11.302947	chr8	124722139	124734123
Ncor2	nuclear receptor co-repressor 2	-1.5259879	down	20602	26.69609	30.043238	37.227024	52.71185	40.91306	46.197517	chr5	125017153	125179214
Proser2	proline and serine rich 2	-1.5267836	down	227545	4.424469	6.614818	4.787744	10.197036	5.398702	8.506725	chr2	6098500	6130185
Mvk	mevalonate kinase	-1.5269705	down	17855	6.1729846	7.688327	9.323398	13.662184	9.419259	11.495803	chr5	114444306	114460590
Zfp516	zinc finger protein 516	-1.5276285	down	329003	15.423082	17.826605	18.513634	26.894505	23.786776	26.635958	chr18	82910879	83005314
BC029214	cDNA sequence BC029214	-1.5276707	down	227622	4.5216393	5.150469	8.032168	9.635724	6.553906	9.916608	chr2	25459488	25461094
Thop1	thimet oligopeptidase 1	-1.53103	down	50492	6.2163925	7.2563877	10.070322	11.11574	15.923821	8.648704	chr10	81070083	81082360
Laptm5	lysosomal-associated protein transmembrane 5	-1.5321649	down	16792	3.63838	10.757788	7.7325706	11.987217	11.439803	7.454483	chr4	130913334	130936148
Arhgap33	Rho GTPase activating protein 33	-1.5327551	down	233071	7.5604324	9.606076	19.695543	22.326204	14.118778	15.344402	chr7	30522226	30535009
Ppox	protoporphyrinogen oxidase	-1.5329052	down	19044	7.496108	9.129092	15.395213	22.173971	8.270903	19.430395	chr1	171276992	171281186
Aff1	"AF4/FMR2 family, member 1"	-1.533139	down	17355	6.4851165	6.68531	8.212111	11.49676	9.658253	10.850452	chr5	103692420	103855322
Abtb1	ankyrin repeat and BTB (POZ) domain containing 1	-1.5331626	down	80283	2.898731	5.70909	4.2333527	7.274366	4.0542765	8.038937	chr6	88835914	88841935
Mdfi	MyoD family inhibitor	-1.5343652	down	17240	7.749435	10.7368555	9.288655	14.240394	12.423971	14.8179035	chr17	47815332	47834691
Mxd4	Max dimerization protein 4	-1.5344784	down	17122	9.178471	10.517225	14.935708	19.850544	12.941152	19.04221	chr5	34176580	34187710
Gar1	GAR1 ribonucleoprotein homolog (yeast)	-1.5357194	down	68147	11.197385	15.425247	9.589445	16.756998	22.815857	14.734245	chr3	129824912	129831396
Rab15	"RAB15, member RAS oncogene family"	-1.5360141	down	104886	4.5370984	6.0901933	9.942377	9.357189	12.559485	7.9551954	chr12	76797963	76822524
Taf8	"TAF8 RNA polymerase II, TATA box binding protein (TBP)-associated factorq"	-1.5370126	down	63856	3.6705475	6.2739816	5.541328	7.1631927	10.076911	6.0279427	chr17	47488050	47502287
St6galnac2	"ST6 (alpha-N-acetyl-neuraminyl-2,3-beta-galactosyl-1,3)-N-acetylgalactosaminide alpha-2,6-sialyltransferase 2"	-1.537284	down	20446	3.3060453	6.0745296	4.827456	9.50043	7.391771	4.7097015	chr11	116676705	116694660
Dagla	"diacylglycerol lipase, alpha"	-1.5389683	down	269060	3.1138742	2.7114692	8.942291	5.462325	5.2720876	8.9735985	chr19	10245265	10304877
Scarb1	"scavenger receptor class B, member 1"	-1.5391202	down	20778	19.17732	25.179218	18.393774	36.162735	31.225342	26.929815	chr5	125277087	125341094
Cep104	centrosomal protein 104	-1.5418189	down	230967	9.6218815	12.114588	9.764583	16.54333	14.447148	16.390804	chr4	153975561	154007225
Taf5l	"TAF5-like RNA polymerase II, p300/CBP-associated factor (PCAF)-associated factor"	-1.5441194	down	102162	19.189236	19.823751	16.948828	28.32543	33.676308	23.367281	chr8	123996313	124021309
Snx1	sorting nexin 1	-1.5441498	down	56440	15.183185	21.63878	13.606304	30.863245	25.06434	19.979717	chr9	66088127	66124886
Tfip11	tuftelin interacting protein 11	-1.5452687	down	54723	6.2273273	9.457744	6.009108	10.86452	10.82626	10.425702	chr5	112326369	112338073
Dmap1	DNA methyltransferase 1-associated protein 1	-1.5464498	down	66233	13.155752	16.698915	9.43703	22.167799	15.940084	20.3759	chr4	117674686	117682225
Bmp6	bone morphogenetic protein 6	-1.5470464	down	12161	2.5540533	6.3613834	9.378721	7.5753617	5.527655	12.652433	chr13	38345716	38499728
Evc2	Ellis van Creveld syndrome 2	-1.5475615	down	68525	7.187315	12.217269	12.076336	16.077162	15.930894	14.409644	chr5	37338478	37425054
Mllt3	"myeloid/lymphoid or mixed-lineage leukemia (trithorax homolog, Drosophila); translocated to, 3"	-1.5482717	down	70122	7.820795	8.389536	6.7539716	13.607428	9.545344	11.890638	chr4	87769925	88033407
Erdr1	erythroid differentiation regulator 1	-1.5491861	down	170942.chrY	105.524765	96.52257	104.161316	129.17448	216.20322	132.63095	chrY	90784610	90816465
Rangrf	RAN guanine nucleotide release factor	-1.5491967	down	57785	14.035316	25.201122	19.230787	26.209661	29.774715	30.432173	chr11	68972487	68973820
Cyp39a1	"cytochrome P450, family 39, subfamily a, polypeptide 1"	-1.5498067	down	56050	5.6364903	5.51417	5.684416	7.564895	7.31678	11.157518	chr17	43667425	43751431
Slc7a5	"solute carrier family 7 (cationic amino acid transporter, y+ system), member 5"	-1.5509332	down	20539	6.195331	6.990292	9.162128	11.996865	15.275252	7.5851197	chr8	121881146	121907686
Sppl2b	signal peptide peptidase like 2B	-1.5509344	down	73218	3.8525958	5.5402308	5.5125217	9.451572	6.530086	6.678393	chr10	80855275	80868708
Mir378b	microRNA 378b	-1.5519359	down	100628571	80.27091	52.70965	83.73941	151.36598	84.90843	96.76175	chr11	88352773	88352864
Dennd6b	DENN/MADD domain containing 6B	-1.5522883	down	69440	3.4850085	5.906956	5.4581857	8.287692	5.4250264	8.777697	chr15	89182213	89196474
Zscan25	zinc finger and SCAN domain containing 25	-1.5527606	down	666311	1.2296566	5.5425563	5.8803453	4.7890315	3.157799	9.316678	chr5	145283343	145291469
Chst11	carbohydrate sulfotransferase 11	-1.5531412	down	58250	71.36191	79.83379	89.11078	127.38657	111.167534	126.12395	chr10	82985497	83195891
Gm10653	ribsomal protein S2 pseudogene	-1.5539341	down	677044	7.8665085	11.349143	7.4029512	14.802322	9.793318	16.06465	chr9	62841477	62862024
Gm6402	ribosomal protein S17 pseudogene	-1.5540022	down	623169	6.976379	5.2927327	3.6758277	8.605147	7.0586643	7.8744864	chr17	30394825	30396180
Trmt1	tRNA methyltransferase 1	-1.5553284	down	212528	8.90318	12.957993	10.013635	16.608236	16.279768	15.0956745	chr8	84689247	84699808
Fpgs	folylpolyglutamyl synthetase	-1.5561594	down	14287	4.794662	5.867178	10.405331	12.85787	9.850085	8.178611	chr2	32682609	32694175
Trhr2	thyrotropin releasing hormone receptor 2	-1.5575567	down	170732	5.615418	12.116518	6.5570207	13.313572	7.526868	15.796915	chr8	122356967	122360746
Sdf2l1	stromal cell-derived factor 2-like 1	-1.5584388	down	64136	10.719642	12.066485	11.492712	13.906307	23.490349	16.17464	chr16	17130138	17132383
D630008O14Rik	RIKEN cDNA D630008O14 gene	-1.5593878	down	320761	4.725345	4.815414	3.8161588	5.443507	9.481495	5.990784	chr1	106541945	106575045
Kif21a	kinesin family member 21A	-1.5629077	down	16564	15.526764	20.107529	14.570813	31.7161	20.104967	25.575459	chr15	90933276	91049948
Sytl2	synaptotagmin-like 2	-1.5631862	down	83671	14.557521	20.747803	14.873125	26.10669	23.973368	25.74518	chr7	90348699	90410439
Isy1	ISY1 splicing factor homolog (S. cerevisiae)	-1.5639539	down	57905	16.226025	22.520464	11.814812	19.2194	33.448452	24.124342	chr6	87818448	87838759
Ypel5	yippee-like 5 (Drosophila)	-1.5640756	down	383295	7.863518	6.2345586	4.857496	11.661919	7.681923	9.551052	chr17	72836704	72851195
Nr1h2	"nuclear receptor subfamily 1, group H, member 2"	-1.5641155	down	22260	7.09376	8.698027	7.719115	13.453646	9.7413225	13.058592	chr7	44549633	44553948
Prickle1	prickle homolog 1 (Drosophila)	-1.5645682	down	106042	27.03066	34.374573	22.196848	41.551716	44.94185	39.72024	chr15	93499114	93595891
Ecm1	extracellular matrix protein 1	-1.5646425	down	13601	3.035289	3.170248	7.721014	5.09637	5.1935873	10.096427	chr3	95734148	95739569
9230110C19Rik	RIKEN cDNA 9230110C19 gene	-1.5664539	down	234912	6.345946	5.072212	4.5306907	10.546961	4.4645643	11.178606	chr9	8021672	8042823
Pfkm	"phosphofructokinase, muscle"	-1.5673784	down	18642	7.893311	12.379351	6.585485	13.215799	12.377947	14.2235365	chr15	98092589	98132447
Utp14b	"UTP14, U3 small nucleolar ribonucleoprotein, homolog B (yeast)"	-1.5678296	down	195434	18.933762	23.462273	10.729292	29.295559	23.902586	24.632643	chr1	78657825	78667601
Gtse1	G two S phase expressed protein 1	-1.568713	down	29870	3.500882	7.1557035	4.263182	6.1387086	9.525194	6.621043	chr15	85859707	85876573
Avpi1	arginine vasopressin-induced 1	-1.5701339	down	69534	10.737732	13.24942	5.2374606	11.528834	22.256289	10.555656	chr19	42123275	42128993
Gigyf1	GRB10 interacting GYF protein 1	-1.5701848	down	57330	3.221859	5.428684	4.88121	9.18565	4.330353	7.802447	chr5	137518880	137527935
Aldh9a1	"aldehyde dehydrogenase 9, subfamily A1"	-1.5704654	down	56752	10.2765665	10.412296	5.0727654	14.949416	16.329062	8.087646	chr1	167349991	167368530
Bcor	BCL6 interacting corepressor	-1.5744992	down	71458	4.240595	5.449463	5.0118055	8.286666	6.921787	7.400947	chrX	12036738	12160355
Ptk7	PTK7 protein tyrosine kinase 7	-1.5764863	down	71461	7.6833863	11.876907	9.398708	15.094151	14.993096	13.943699	chr17	46564451	46629504
Nrbp2	nuclear receptor binding protein 2	-1.5767349	down	223649	33.8343	34.41303	53.48594	96.50128	36.16431	65.68496	chr15	76085594	76091626
Tut1	"terminal uridylyl transferase 1, U6 snRNA-specific"	-1.5769749	down	70044	7.660005	11.010371	6.0895557	13.099841	11.53515	12.516552	chr19	8953850	8966210
Zc3h3	zinc finger CCCH type containing 3	-1.5773586	down	223642	5.2379594	9.377402	12.990743	14.847222	11.157119	14.195659	chr15	75754447	75841908
Shank1	SH3/ankyrin domain gene 1	-1.5784502	down	243961	7.663974	6.404164	12.020301	18.647432	11.413069	10.237319	chr7	44310264	44358353
Mall	"mal, T cell differentiation protein-like"	-1.5812145	down	228576	18.391993	11.124991	14.658487	26.065987	15.313994	27.893995	chr2	127704390	127729897
Unc45a	unc-45 homolog A (C. elegans)	-1.5822182	down	101869	4.725594	7.2655926	4.5993996	8.109238	10.051006	7.206446	chr7	80325292	80340219
Gm14403	predicted gene 14403	-1.5834672	down	433520	10.06971	8.515672	9.970433	18.131638	20.684906	8.499034	chr2	177498226	177512311
Aasdh	aminoadipate-semialdehyde dehydrogenase	-1.5835916	down	231326	4.047359	6.482352	5.74552	10.875658	5.596094	9.236459	chr5	76873659	76905514
H6pd	hexose-6-phosphate dehydrogenase (glucose 1-dehydrogenase)	-1.5836419	down	100198	21.403063	28.533735	25.022833	37.137814	36.184174	42.41211	chr4	149979481	150009023
Gm13944	predicted gene 13944	-1.5838363	down	100503106	7.519155	3.4055264	9.337889	14.51709	4.5698385	13.447316	chr2	77462644	77480938
Fam149a	"family with sequence similarity 149, member A"	-1.5851284	down	212326	7.0606933	8.368597	7.5898185	10.471771	18.684784	8.572347	chr8	45336715	45382291
Anxa1	annexin A1	-1.5852051	down	16952	5.093392	5.1708417	11.779724	18.444794	7.538415	8.346204	chr19	20373434	20390672
Zmynd8	"zinc finger, MYND-type containing 8"	-1.5854603	down	228880	13.388954	20.14406	16.446379	28.859419	21.318493	26.98171	chr2	165784152	165896950
C130036L24Rik	RIKEN cDNA C130036L24 gene	-1.5857114	down	319336	4.4149666	3.404801	7.8239923	9.539248	6.4964395	7.105808	chr1	86359574	86367964
4930563F08Rik	RIKEN cDNA 4930563F08 gene	-1.5857431	down	75369	33.807415	20.017914	15.824684	42.09658	26.800493	35.543312	chr5	131880269	131883768
Ddrgk1	DDRGK domain containing 1	-1.5865963	down	77006	14.760244	20.782427	15.762507	29.161978	22.668285	27.43227	chr2	130654083	130664645
Synpo	synaptopodin	-1.5883138	down	104027	43.627323	58.33733	54.300404	90.25089	73.89684	77.9692	chr18	60593990	60630085
Tep1	telomerase associated protein 1	-1.5888597	down	21745	2.7089982	4.3593855	5.180935	7.1102414	5.595647	5.79225	chr14	50824061	50870554
Rbm15b	RNA binding motif protein 15B	-1.5905529	down	109095	3.822291	4.8831124	5.4284444	5.6611204	8.277371	8.170122	chr9	106883985	106887000
Rccd1	RCC1 domain containing 1	-1.5913951	down	269955	7.4882927	6.226246	3.9880974	10.613817	11.5538025	5.738459	chr7	80316616	80324454
Fads2	fatty acid desaturase 2	-1.5914254	down	56473	21.214357	25.321686	27.900066	33.602432	38.36266	44.003788	chr19	10064164	10101503
Thbs4	thrombospondin 4	-1.5914941	down	21828	1.5557482	1.5705466	8.456523	20.76205	0.4058941	9.281054	chr13	92751586	92794818
Mir673	microRNA 673	-1.5931392	down	751547	36.04443	52.973095	59.171772	61.779194	52.590935	132.03807	chr12	109571990	109572080
Frmd4b	FERM domain containing 4B	-1.5941031	down	232288	3.5693502	3.5880451	6.5376124	12.876787	3.1821556	7.77266	chr6	97286867	97617657
Wscd2	WSC domain containing 2	-1.5960178	down	320916.chr5.2	7.8912854	9.352483	6.2306633	12.34404	13.446306	10.576572	chr5	113550420	113589725
Serpinf1	"serine (or cysteine) peptidase inhibitor, clade F, member 1"	-1.5970081	down	20317	23.385077	27.716633	39.59087	49.52976	49.432854	40.08638	chr11	75410029	75422623
LOC100861925	uncharacterized LOC100861925	-1.5976799	down	100861925	27.512442	31.421497	31.534452	51.816864	46.957882	42.905586	chr8	45628185	45649302
Prex1	"phosphatidylinositol-3,4,5-trisphosphate-dependent Rac exchange factor 1"	-1.5987647	down	277360	4.098085	4.759338	4.4735293	6.945898	7.673172	6.282189	chr2	166566345	166713832
Elac2	elaC homolog 2 (E. coli)	-1.5987936	down	68626	5.076599	6.442543	5.371228	10.353777	9.090248	7.1629114	chr11	64979035	65002076
Ttll5	"tubulin tyrosine ligase-like family, member 5"	-1.5992359	down	320244	6.255917	8.966877	7.74254	13.745606	10.771694	11.266487	chr12	85824673	86061893
Piezo1	piezo-type mechanosensitive ion channel component 1	-1.5993834	down	234839	11.623867	15.679967	20.434546	27.430885	19.220682	27.138935	chr8	122481698	122551329
Gpsm1	"G-protein signalling modulator 1 (AGS3-like, C. elegans)"	-1.5999037	down	67839	8.0018015	9.89568	8.412404	16.190208	12.101432	13.074619	chr2	26315533	26348237
Inf2	"inverted formin, FH2 and WH2 domain containing"	-1.6008555	down	70435	12.635558	10.44439	11.667592	20.048582	16.607244	17.816275	chr12	112588784	112615557
Snrpd3	small nuclear ribonucleoprotein D3	-1.6010513	down	67332	8.929999	13.202623	8.975188	10.755672	20.486704	18.507366	chr10	75518042	75535440
Odf2	outer dense fiber of sperm tails 2	-1.6020288	down	18286	15.6203575	22.376768	18.090605	31.436281	27.732504	28.003702	chr2	29889720	29931746
Cdk6	cyclin-dependent kinase 6	-1.6040624	down	12571	17.020807	16.322805	10.273253	22.854752	31.848486	15.197234	chr5	3343893	3522225
Ppp1r9a	"protein phosphatase 1, regulatory (inhibitor) subunit 9A"	-1.6057825	down	243725	31.69732	40.013268	37.465195	68.04246	42.035046	64.59612	chr6	4902974	5165661
Wisp3	WNT1 inducible signaling pathway protein 3	-1.605863	down	327743	8.951672	7.6699333	13.548932	20.6642	7.112086	24.614649	chr10	39150971	39163794
Pde3a	"phosphodiesterase 3A, cGMP inhibited"	-1.6060203	down	54611	13.980897	18.615255	19.602879	38.21825	24.82112	20.92031	chr6	141249269	141499351
1810032O08Rik	RIKEN cDNA 1810032O08 gene	-1.6085895	down	66293	4.5901504	7.464731	3.871463	10.576721	9.538474	5.139313	chr11	116671660	116675798
Ppan	peter pan homolog (Drosophila)	-1.6091697	down	235036	7.6757584	9.507088	7.948767	15.077014	16.056612	9.375361	chr9	20888175	20892179
Samm50	sorting and assembly machinery component 50 homolog (S. cerevisiae)	-1.6094276	down	68653	7.613106	20.740793	7.21455	14.42223	18.78201	16.463394	chr15	84192233	84214303
Smad9	SMAD family member 9	-1.6109625	down	55994	6.3775625	4.96251	7.2301025	7.667788	11.447496	10.23433	chr3	54755582	54801257
Snx22	sorting nexin 22	-1.6113193	down	382083	7.758363	11.410343	17.46149	24.321493	11.158403	22.37617	chr9	66065176	66069731
Alg14	asparagine-linked glycosylation 14	-1.6119856	down	66789	18.364998	22.120804	7.4864287	17.17004	25.886343	26.914791	chr3	121291817	121362011
Wnk4	WNK lysine deficient protein kinase 4	-1.6123476	down	69847	13.17667	13.826158	16.741892	26.197012	21.315905	21.498856	chr11	101260567	101277409
Plk1s1	polo-like kinase 1 substrate 1	-1.6129357	down	228730	9.622128	18.588516	9.074509	16.595518	17.306934	22.267027	chr2	146855889	146970089
Cby1	chibby homolog 1 (Drosophila)	-1.6130184	down	73739	6.9679537	8.686441	5.2834496	10.420242	15.728096	7.689745	chr15	79659227	79667660
Clmn	calmin	-1.6150421	down	94040	6.716988	11.6152725	8.132564	15.7404175	12.406901	12.852468	chr12	104763114	104865076
D2Wsu81e	"DNA segment, Chr 2, Wayne State University 81, expressed"	-1.615763	down	227695	8.532642	16.27625	8.130075	19.149916	22.043468	10.59502	chr2	30173447	30178459
Tspan32	tetraspanin 32	-1.6159117	down	27027	5.11671	5.827577	4.849181	6.604566	10.204997	8.500139	chr7	143005046	143019485
LOC101056010	uncharacterized LOC101056010	-1.6170857	down	101056010	2.3863266	5.8121614	8.374587	7.427675	9.218922	6.7356567	chr1	135606447	135688105
Vegfa	vascular endothelial growth factor A	-1.6174611	down	22339	22.215387	26.47555	25.211365	57.590206	28.0898	36.423553	chr17	46016993	46032377
Ldhb	lactate dehydrogenase B	-1.617555	down	16832	29.896511	38.07032	19.538046	41.643753	67.01964	31.666239	chr6	142490249	142507943
Naga	"N-acetyl galactosaminidase, alpha"	-1.6184102	down	17939	21.517109	31.583252	31.926554	43.491917	37.838203	52.48108	chr15	82329532	82338826
Psmg3	"proteasome (prosome, macropain) assembly chaperone 3"	-1.6204511	down	66506	7.078285	4.6409993	8.672858	10.274442	13.659281	8.111601	chr5	139823594	139826843
Mb21d2	Mab-21 domain containing 2	-1.6227033	down	239796	5.038125	4.081892	2.3625093	5.678694	6.5933084	5.206579	chr16	28826176	28929698
Hoxa10	homeobox A10	-1.6232166	down	15395	15.883477	12.157231	6.9274087	20.567404	22.797876	11.457497	chr6	52231197	52240854
H2-Ke2	H2-K region expressed gene 2	-1.624124	down	14976	9.367404	15.9869375	6.9577384	12.093487	24.506319	14.1437235	chr17	33938909	33940343
Cd151	CD151 antigen	-1.6242304	down	12476	7.4971433	9.665726	9.308134	12.774614	14.3087015	14.848103	chr7	141467362	141471481
Fry	furry homolog (Drosophila)	-1.6262434	down	320365	36.29105	43.06408	40.713345	70.32756	49.305122	74.10944	chr5	150118670	150497753
Hdac4	histone deacetylase 4	-1.6279571	down	208727	10.887746	16.922283	20.836794	33.77771	18.49502	24.897457	chr1	91932749	92180341
Has3	hyaluronan synthase 3	-1.6318706	down	15118	3.282397	5.606195	4.7967997	8.914582	6.322197	6.391198	chr8	106870242	106882902
Thoc5	THO complex 5	-1.6348187	down	107829	7.514537	10.363148	6.9306087	15.632712	17.766315	7.973069	chr11	4895343	4928865
Slc27a6	"solute carrier family 27 (fatty acid transporter), member 6"	-1.6381123	down	225579	6.570015	11.508987	16.419806	28.990593	10.760779	16.427994	chr18	58556240	58612869
Bcl2l12	BCL2-like 12 (proline rich)	-1.6401548	down	75736	4.7157507	6.4408536	6.262172	10.078761	9.632959	8.116899	chr7	44991222	44998712
Crabp1	cellular retinoic acid binding protein I	-1.6407399	down	12903	9.90016	7.271386	29.43508	32.033657	30.575275	8.973254	chr9	54764808	54773109
A630077J23Rik	RIKEN cDNA A630077J23 gene	-1.6410452	down	319973	15.696313	11.140281	10.891983	18.716557	23.709639	17.811258	chr4	43751859	43759464
Myo1e	myosin IE	-1.6422371	down	71602	8.513823	13.143597	11.254878	21.435406	14.850359	16.45513	chr9	70207350	70400067
Gpr124	G protein-coupled receptor 124	-1.6482911	down	78560	14.657223	17.436195	21.620539	30.324379	28.92925	26.48657	chr8	27085841	27123436
Chst12	carbohydrate sulfotransferase 12	-1.6498319	down	59031	11.735752	14.472843	17.076008	28.623667	18.761026	22.775673	chr5	140505609	140525238
Myc	myelocytomatosis oncogene	-1.650115	down	17869	43.32363	30.237553	29.17642	54.63647	66.87377	44.13578	chr15	61985341	61990361
Nudt2	nudix (nucleoside diphosphate linked moiety X)-type motif 2	-1.6508362	down	66401	7.8270636	7.2688484	3.7541053	9.330558	9.13194	10.589984	chr4	41465148	41480926
Abcc10	"ATP-binding cassette, sub-family C (CFTR/MRP), member 10"	-1.6521034	down	224814	3.8900414	4.83207	6.6737556	10.09589	6.5597477	8.020854	chr17	46303230	46328023
Mrc2	"mannose receptor, C type 2"	-1.6524819	down	17534	27.884623	39.90826	45.82571	73.114044	45.805443	64.52265	chr11	105292646	105351145
Gm9958	predicted gene 9958	-1.6541848	down	791294	5.8534555	3.3705704	1.8288863	5.5822725	7.485968	3.6701055	chr5	90366997	90368488
Efcab1	EF hand calcium binding domain 1	-1.6553189	down	66793	15.495531	23.217396	18.272573	28.102816	30.429173	32.7422	chr16	14906646	14938120
Ripk3	receptor-interacting serine-threonine kinase 3	-1.6555738	down	56532	2.7875626	3.210008	5.3416758	5.3787203	8.336537	4.542264	chr14	55784995	55788857
Spats2	"spermatogenesis associated, serine-rich 2"	-1.6560622	down	72572	7.110343	9.07675	9.043032	13.451301	13.97832	13.238191	chr15	99126060	99212466
Mthfd1l	methylenetetrahydrofolate dehydrogenase (NADP+ dependent) 1-like	-1.6572814	down	270685	10.597762	14.404744	10.714487	21.603716	17.991636	17.98721	chr10	3973075	4167081
Pou3f3	"POU domain, class 3, transcription factor 3"	-1.6575403	down	18993	7.743727	9.097397	6.085543	16.233452	11.474824	9.842035	chr1	42697146	42700209
Slc25a22	"solute carrier family 25 (mitochondrial carrier, glutamate), member 22"	-1.659334	down	68267	6.0033736	6.2411466	8.085032	11.990932	11.506517	9.41953	chr7	141429749	141437874
6-Sep	septin 6	-1.6614466	down	56526	8.029249	5.3787107	8.112346	10.982708	14.594515	9.413314	chrX	36911272	36989695
Yrdc	yrdC domain containing (E.coli)	-1.6625683	down	230734	5.606432	11.714044	3.219185	8.039334	12.414428	9.14143	chr4	124850759	124855242
Rab4b	"RAB4B, member RAS oncogene family"	-1.6635269	down	19342	16.844545	17.704428	19.055288	29.139639	25.652145	32.86407	chr7	27168433	27178883
Acsf2	acyl-CoA synthetase family member 2	-1.6646149	down	264895	25.68614	28.97997	33.863483	59.62285	35.59253	51.449497	chr11	94557102	94601786
9030025P20Rik	RIKEN cDNA 9030025P20 gene	-1.6647588	down	100041574	6.3153095	4.600366	4.678482	12.180263	8.868084	5.4518313	chr17	14978864	15011041
Smpdl3b	"sphingomyelin phosphodiesterase, acid-like 3B"	-1.6662701	down	100340	4.9033823	3.918616	5.6700225	9.436367	11.428402	4.3887653	chr4	132732966	132757171
Thbs3	thrombospondin 3	-1.6673058	down	21827	24.333277	24.808874	51.396343	80.12026	28.884172	58.353447	chr3	89215187	89226837
Cep250	centrosomal protein 250	-1.6675774	down	16328	6.272783	13.196899	8.264695	15.223599	13.194857	14.831265	chr2	155956558	155998900
Hhat	hedgehog acyltransferase	-1.6676316	down	226861	3.9720771	4.7008767	7.0006976	8.868368	5.9953184	10.70694	chr1	192512828	192771219
Mtx1	metaxin 1	-1.6695845	down	17827	9.480708	11.786188	8.072678	18.58187	16.306324	13.010516	chr3	89209081	89214335
Kif7	kinesin family member 7	-1.6699239	down	16576	3.8371913	7.3246098	5.453655	9.752645	8.790974	7.818066	chr7	79698098	79714186
Galnt10	UDP-N-acetyl-alpha-D-galactosamine:polypeptide N-acetylgalactosaminyltransferase 10	-1.6699314	down	171212	5.155683	4.5372777	5.449619	9.051377	9.237759	6.66723	chr11	57645442	57787500
Dnajc17	"DnaJ (Hsp40) homolog, subfamily C, member 17"	-1.6724194	down	69408	2.2801788	6.756503	4.98225	6.466645	10.179513	5.121877	chr2	119172500	119208795
Fuca2	"fucosidase, alpha-L- 2, plasma"	-1.6752474	down	66848	8.855291	9.082295	10.784015	16.669054	13.492881	17.024843	chr10	13501028	13517275
Nckap5l	NCK-associated protein 5-like	-1.6760033	down	380969	5.397624	7.839789	9.221209	15.331147	10.054681	11.190752	chr15	99422034	99457748
Ror1	receptor tyrosine kinase-like orphan receptor 1	-1.6769682	down	26563	2.4548993	2.827046	5.7824726	5.960789	5.064821	5.886671	chr4	100095791	100442545
Arhgef19	Rho guanine nucleotide exchange factor (GEF) 19	-1.679248	down	213649	5.347477	7.8714547	9.218828	14.068405	9.423378	13.015351	chr4	141242884	141257562
Ict1	immature colon carcinoma transcript 1	-1.679665	down	68572	12.559298	13.989696	12.014987	20.12661	31.916245	14.623985	chr11	115403752	115410913
Esp38	exocrine gland secreted peptide 38	-1.6806374	down	100126775	532.3345	907.73315	2319.0654	2600.0925	872.052	2203.078	chr17	39842997	39955287
Gm10400	predicted gene 10400	-1.6810194	down	100093700	7.640719	5.374516	4.02486	11.241098	8.797221	7.4554057	chr6	141340553	141344387
Vps52	vacuolar protein sorting 52 (yeast)	-1.6841102	down	224705	9.45989	11.612808	15.525463	22.376102	21.206663	16.12151	chr17	33955882	33966490
8430419L09Rik	RIKEN cDNA 8430419L09 gene	-1.6852922	down	74525	10.1574745	11.958188	5.616446	12.828895	18.131426	13.182578	chr6	135197987	135236240
Ezh1	enhancer of zeste homolog 1 (Drosophila)	-1.68844	down	14055	5.835665	5.634522	5.3480096	14.1396675	5.92494	9.4876	chr11	101191115	101226450
B230319C09Rik	RIKEN cDNA B230319C09 gene	-1.6901146	down	320775	3.5516434	5.324098	4.3857746	8.482779	3.6944735	11.996719	chr6	83441755	83448322
Xylt1	xylosyltransferase 1	-1.6903075	down	233781	32.391853	44.55689	45.767963	75.35197	49.64618	80.07776	chr7	117380979	117667630
Cd24a	CD24a antigen	-1.6906916	down	12484	151.14476	124.59448	90.3802	189.95146	259.50818	156.69221	chr10	43579169	43584265
Rcc2	regulator of chromosome condensation 2	-1.6965204	down	108911	17.163467	18.665007	17.71324	31.179197	37.198772	22.433552	chr4	140701473	140723220
Lrrc45	leucine rich repeat containing 45	-1.6970515	down	217366	8.779451	17.710936	14.609192	23.251516	20.75537	21.603373	chr11	120713953	120721127
Chsy3	chondroitin sulfate synthase 3	-1.6973853	down	78923	7.240881	5.1003265	7.2915177	11.8943815	10.65778	9.754908	chr18	59175340	59516738
Gm10754	predicted gene 10754	-1.6993972	down	100038699	12.426188	15.342842	11.8989315	20.751225	15.571478	32.35533	chr10	97681414	97967090
Ece1	endothelin converting enzyme 1	-1.6995484	down	230857	10.329737	9.19771	16.92422	22.660389	18.87989	17.325832	chr4	137862237	137965229
Tmcc2	transmembrane and coiled-coil domains 2	-1.7003828	down	68875	3.2437556	5.3992743	3.9760969	7.534649	5.670431	7.5246205	chr1	132356315	132391281
Rbm19	RNA binding motif protein 19	-1.7060556	down	74111	3.8363123	3.8843105	3.6548355	6.6295285	6.7441587	5.6799955	chr5	120116513	120198971
Wwox	WW domain-containing oxidoreductase	-1.7072897	down	80707	2.5176222	4.5837154	6.060498	7.2518477	6.5679936	6.8618264	chr8	114439652	115352712
Vdr	vitamin D receptor	-1.7077255	down	22337	5.8345404	4.0260167	1.3578732	6.1231813	5.895393	4.1322703	chr15	97854427	97908296
Limch1	LIM and calponin homology domains 1	-1.7078826	down	77569	13.706872	13.796238	12.306516	32.094986	17.1177	19.815659	chr5	66745840	67057159
Acaa2	acetyl-Coenzyme A acyltransferase 2 (mitochondrial 3-oxoacyl-Coenzyme A thiolase)	-1.7082403	down	52538	9.264343	7.4619164	5.9364347	14.492027	10.862198	12.203205	chr18	74779212	74806207
Klhl25	kelch-like 25	-1.7086909	down	207952	3.1238992	5.3856926	3.7113218	6.2437754	8.6032295	5.445429	chr7	75848338	75874130
Epyc	epiphycan	-1.7098316	down	13516	57.538315	71.719666	71.80772	144.02002	71.72082	134.66081	chr10	97644068	97681900
Csgalnact1	chondroitin sulfate N-acetylgalactosaminyltransferase 1	-1.7111813	down	234356	33.65771	39.5848	26.332573	52.378094	61.260326	51.445675	chr8	68356781	68735146
Ascc2	activating signal cointegrator 1 complex subunit 2	-1.7125038	down	75452	23.835188	23.31188	29.207373	45.263012	41.802303	40.450367	chr11	4637793	4683386
Msi1	musashi RNA-binding protein 1	-1.713081	down	17690	3.2619812	3.827821	4.832749	7.317474	6.4339046	6.0507383	chr5	115429685	115454202
Hist2h2ac	"histone cluster 2, H2ac"	-1.7149166	down	319176	11.268269	19.248655	34.908585	43.60849	22.390198	36.725956	chr3	96220455	96220844
Wdr55	WD repeat domain 55	-1.7185222	down	67936	5.479984	8.489352	2.7323413	6.6388273	11.064543	8.247314	chr18	36760239	36763708
Tmem256	transmembrane protein 256	-1.719109	down	69186	24.980234	17.63529	11.986858	25.565979	31.584034	31.199516	chr11	69838525	69839558
Ccs	copper chaperone for superoxide dismutase	-1.7192931	down	12460	8.004612	12.8525915	7.400444	17.70549	14.812674	13.854157	chr19	4825366	4839322
Nudt6	nudix (nucleoside diphosphate linked moiety X)-type motif 6	-1.7193856	down	229228	2.3583117	3.5995536	6.1092596	6.7081456	4.36536	8.4531555	chr3	37404984	37420186
1700017B05Rik	RIKEN cDNA 1700017B05 gene	-1.7201259	down	74211	4.4313245	7.399854	7.5918913	12.977322	9.454093	9.697635	chr9	57252322	57262599
4930562F07Rik	RIKEN cDNA 4930562F07 gene	-1.7206458	down	75255	2.4676402	12.1884985	4.3371487	7.7877727	4.694042	17.070005	chr1	160074735	160077985
Cep164	centrosomal protein 164	-1.7240708	down	214552	5.2253766	10.372339	7.8078494	13.71467	11.379203	13.048993	chr9	45766946	45828638
Triobp	TRIO and F-actin binding protein	-1.7260238	down	110253	11.266826	12.907623	12.556946	23.801458	20.688154	17.907309	chr15	78947724	79005869
Pradc1	protease-associated domain containing 1	-1.7296497	down	73327	7.544632	7.1079726	7.237961	12.142908	14.748475	10.531442	chr6	85446785	85451970
Nek8	NIMA (never in mitosis gene a)-related expressed kinase 8	-1.730293	down	140859	4.13462	5.9416738	5.1917877	11.684047	5.4902477	9.672047	chr11	78166106	78176666
BC018242	cDNA sequence BC018242	-1.7316347	down	235044	2.8531077	4.1171594	5.4143987	7.607935	4.3888574	9.28752	chr9	21937033	21948907
Sorbs1	sorbin and SH3 domain containing 1	-1.7348634	down	20411	37.888172	47.589916	50.37325	94.83119	60.636562	77.44823	chr19	40292040	40513812
Myo18a	myosin XVIIIA	-1.7356981	down	360013	6.237929	9.863466	7.9310584	14.151833	15.009624	11.280399	chr11	77763301	77865980
Itga8	integrin alpha 8	-1.7366476	down	241226	6.400424	5.281522	3.9819713	8.908634	10.108936	7.351359	chr2	12106660	12301920
2610318N02Rik	RIKEN cDNA 2610318N02 gene	-1.739523	down	70458	13.929217	10.906713	9.763826	16.690395	23.59571	18.617216	chr16	17113398	17125106
Mgat5	mannoside acetylglucosaminyltransferase 5	-1.7462102	down	107895	5.502736	5.960294	5.9514146	8.355302	9.424723	12.393913	chr1	127204986	127482972
Scly	selenocysteine lyase	-1.747231	down	50880	3.043888	3.906395	5.0884643	8.826326	5.856396	5.8629365	chr1	91298338	91321080
Cd109	CD109 antigen	-1.7472588	down	235505	6.40317	10.304152	12.740436	16.768229	8.912755	28.173899	chr9	78615546	78716260
Rpph1	ribonuclease P RNA component H1	-1.7488269	down	85029	21.49749	27.609163	114.68929	121.72789	28.117924	99.88816	chr14	50807447	50807771
Mical1	"microtubule associated monooxygenase, calponin and LIM domain containing 1"	-1.7511958	down	171580	3.7500906	5.463579	5.3723207	6.407393	7.72592	11.21338	chr10	41476314	41487030
Atoh8	atonal homolog 8 (Drosophila)	-1.7517425	down	71093	4.9355474	3.2954724	9.378653	11.298796	8.003072	8.515272	chr6	72206177	72235577
Csk	c-src tyrosine kinase	-1.7530887	down	12988	5.992774	11.51319	8.790459	14.089881	15.317492	14.217879	chr9	57626646	57653631
2610017I09Rik	RIKEN cDNA 2610017I09 gene	-1.7533396	down	66297	5.9529243	5.038435	8.916498	13.81512	10.145944	9.6572695	chr1	42648200	42694825
Dnase1	deoxyribonuclease I	-1.7609527	down	13419	3.9188151	7.2283425	3.1685133	6.754332	9.641587	7.0671473	chr16	4037101	4040024
Dopey2	dopey family member 2	-1.760958	down	70028	5.072882	5.7848883	7.8082004	16.185938	6.1934743	11.720833	chr16	93711907	93810588
Golm1	golgi membrane protein 1	-1.7612212	down	105348	13.154187	10.963921	7.1548595	14.59843	23.243793	15.600652	chr13	59634996	59675784
Lrrc51	leucine rich repeat containing 51	-1.7612607	down	69358	5.0309167	5.431745	4.167139	5.8998446	8.8285055	11.216335	chr7	101912989	101933857
Lonp1	"lon peptidase 1, mitochondrial"	-1.7671812	down	74142	8.814143	14.294601	7.29891	17.648071	17.998932	15.003504	chr17	56614298	56626903
4931406H21Rik	RIKEN cDNA 4931406H21 gene	-1.7689953	down	77592	13.038913	24.50574	18.629837	34.064117	23.849865	38.08889	chr14	25586804	25590661
Zfp511	zinc finger protein 511	-1.7743739	down	69752	10.782039	16.489832	11.106196	23.82273	23.181053	18.757563	chr7	140036391	140040605
Chtf18	"CTF18, chromosome transmission fidelity factor 18"	-1.7747383	down	214901	2.181933	5.4355135	5.0749454	6.2245765	8.543067	5.941222	chr17	25719030	25727415
1700006J14Rik	RIKEN cDNA 1700006J14 gene	-1.7758554	down	321010	10.819992	9.401955	3.9144397	15.783134	17.007767	7.801539	chr10	120364171	120382836
Ptch1	patched homolog 1	-1.7770089	down	19206	53.982407	49.61858	42.266876	87.274895	93.59649	73.02974	chr13	63508336	63565520
Colgalt2	collagen beta(1-O)galactosyltransferase 2	-1.7802148	down	269132	12.865928	20.085857	16.896576	33.613876	23.219019	29.63931	chr1	152399867	152510695
Tnfrsf11b	"tumor necrosis factor receptor superfamily, member 11b (osteoprotegerin)"	-1.7868375	down	18383	3.2107012	5.6086183	6.7103906	10.790728	8.308879	7.2201905	chr15	54250619	54278484
Ly6g6c	"lymphocyte antigen 6 complex, locus G6C"	-1.7890253	down	68468	6.707647	3.8624353	8.033802	22.389114	4.497156	11.115014	chr17	35067325	35070048
Azi1	5-azacytidine induced gene 1	-1.7897079	down	12009	3.2668314	6.057719	5.778211	10.256142	6.873183	8.732066	chr11	120064430	120086827
9-Sep	septin 9	-1.7951016	down	53860	11.987006	15.010331	16.043585	24.542755	30.684181	20.821646	chr11	117199661	117362325
Mir370	microRNA 370	-1.7992761	down	723854	24.586054	33.10156	33.50427	62.729195	29.39002	80.899216	chr12	109618258	109618336
Smim6	small integral membrane protein 6	-1.7999195	down	68528	1.433166	6.0862474	6.9220314	6.1504617	5.644413	9.523474	chr11	115912017	115913917
Ddit3	DNA-damage inducible transcript 3	-1.7999214	down	13198	7.5063105	11.834932	8.158447	15.109584	14.33953	18.317076	chr10	127290793	127296288
Cd82	CD82 antigen	-1.800021	down	12521	3.429279	6.8082604	6.6475844	10.795031	7.60158	10.358361	chr2	93419112	93462946
Fbxl19	F-box and leucine-rich repeat protein 19	-1.8007641	down	233902	6.7201843	26.46042	10.34104	38.080387	28.211454	9.385744	chr7	127746775	127768928
Uaca	uveal autoantigen with coiled-coil domains and ankyrin repeats	-1.8048952	down	72565	4.8334684	7.544559	4.064608	9.804676	10.805622	7.724452	chr9	60794548	60880370
2900092D14Rik	RIKEN cDNA 2900092D14 gene	-1.8056439	down	73100	18.933643	15.045959	16.16793	33.65507	25.375301	29.814415	chr1	42700336	42703176
Slc16a3	"solute carrier family 16 (monocarboxylic acid transporters), member 3"	-1.811747	down	80879	9.48854	17.222084	12.302081	26.601171	19.341232	21.819988	chr11	120948484	120959000
Sox11	SRY-box containing gene 11	-1.8251129	down	20666	29.968916	20.699747	17.597216	33.951656	57.230423	32.07336	chr12	27334268	27342718
Dpp7	dipeptidylpeptidase 7	-1.8350054	down	83768	3.976711	2.6088593	6.1828513	8.384109	6.01655	7.3782644	chr2	25352290	25356332
Hivep3	human immunodeficiency virus type I enhancer binding protein 3	-1.8366487	down	16656	6.63011	6.6720815	9.3233185	15.904264	9.773147	15.437105	chr4	119733784	120135411
Sh3kbp1	SH3-domain kinase binding protein 1	-1.8399909	down	58194	5.68961	5.71626	8.850618	14.100447	11.023986	10.832452	chrX	159627408	159975917
LOC100861595	uncharacterized LOC100861595	-1.8405586	down	100861595	9.299405	15.53531	7.4955463	23.187864	14.93556	18.30747	chr6	34598544	34746015
Aldoc	"aldolase C, fructose-bisphosphate"	-1.8469266	down	11676	5.4211864	8.995601	3.0075624	11.607749	7.936756	9.418461	chr11	78323180	78326760
Tacc1	"transforming, acidic coiled-coil containing protein 1"	-1.8481051	down	320165	11.660519	12.350216	13.239122	26.763775	18.864231	22.383512	chr8	25154552	25240901
Pvt1	plasmacytoma variant translocation 1	-1.8504317	down	19296	6.3265033	4.9490013	4.914697	11.732764	10.19629	7.6531076	chr15	62037987	62376841
1110012L19Rik	RIKEN cDNA 1110012L19 gene	-1.8543212	down	68618	5.466403	5.097538	2.5815501	8.659695	8.338134	5.9649844	chrX	70385913	70389416
Arhgef3	Rho guanine nucleotide exchange factor (GEF) 3	-1.8636452	down	71704	5.1775646	6.0132756	4.7343616	11.685517	9.533985	8.041711	chr14	27114899	27403911
Cdkn1a	cyclin-dependent kinase inhibitor 1A (P21)	-1.8650495	down	12575	3.6257615	3.7541618	8.430726	11.463307	5.498391	11.091383	chr17	29090986	29100722
Slc8a3	"solute carrier family 8 (sodium/calcium exchanger), member 3"	-1.8741096	down	110893	12.4187975	16.682364	22.22652	39.345604	20.494171	35.297993	chr12	81197915	81333180
Ppifos	"peptidylprolyl isomerase F, opposite strand"	-1.8807032	down	68173	3.0029595	3.9682198	3.9250765	5.8388944	7.0723987	7.07522	chr14	25696356	25701282
Dgat2	diacylglycerol O-acyltransferase 2	-1.8929379	down	67800	3.0044918	6.2234797	1.414252	6.1050377	7.2171974	3.8226674	chr7	99153663	99182713
Nfs1	nitrogen fixation gene 1 (S. cerevisiae)	-1.8947326	down	18041	4.227352	4.0952334	2.323211	6.393555	7.758724	5.178809	chr2	156123637	156144186
Cbx2	chromobox 2	-1.8975252	down	12416	7.752604	9.220273	4.62079	13.742437	16.948164	9.098441	chr11	119023029	119031270
9230105E05Rik	RIKEN cDNA 9230105E05 gene	-1.8989464	down	320626	10.678758	7.407636	8.359923	19.744692	17.57806	12.251878	chr10	120389523	120392793
Zfp385b	zinc finger protein 385B	-1.9001753	down	241494	18.334332	19.125462	22.965714	49.004856	24.61009	43.019848	chr2	77410627	77816816
Eps8	epidermal growth factor receptor pathway substrate 8	-1.9066998	down	13860	8.330826	7.2598605	8.039142	13.273999	19.633633	12.143772	chr6	137477245	137649120
Gramd2	GRAM domain containing 2	-1.9091734	down	546134	2.9052613	4.341315	6.045473	7.8762827	3.7727342	16.767889	chr9	59707637	59716424
Nle1	notchless homolog 1 (Drosophila)	-1.9097838	down	217011	5.2311172	3.9722102	3.1090999	8.884943	7.887741	6.029619	chr11	82900768	82908395
Adat2	"adenosine deaminase, tRNA-specific 2"	-1.9156885	down	66757	5.3599734	3.9292018	1.4555228	7.6294184	4.28426	6.1912246	chr10	13552907	13563376
Slc1a3	"solute carrier family 1 (glial high affinity glutamate transporter), member 3"	-1.9172927	down	20512	4.8862596	4.4316435	4.928148	10.315242	11.198794	6.113961	chr15	8634124	8710807
3110079O15Rik	RIKEN cDNA 3110079O15 gene	-1.9217207	down	73234	42.404034	49.65136	78.41562	155.88466	77.72778	90.80613	chr1	87470264	87475459
Slc38a3	"solute carrier family 38, member 3"	-1.9263847	down	76257	4.178084	5.050371	9.950834	17.963537	5.1566834	15.216324	chr9	107651155	107668968
Rbpjl	recombination signal binding protein for immunoglobulin kappa J region-like	-1.9312595	down	19668	4.2342777	6.241082	6.645168	17.397474	6.2471323	10.929076	chr2	164403194	164415448
Gsto1	glutathione S-transferase omega 1	-1.9321561	down	14873	9.303575	5.246143	6.2513127	10.0603285	23.732662	8.655898	chr19	47854989	47864791
B4galnt3	"beta-1,4-N-acetyl-galactosaminyl transferase 3"	-1.9325911	down	330406	3.6902826	3.4450073	4.630241	6.3052564	8.902087	7.1082335	chr6	120203810	120294559
Slc39a14	"solute carrier family 39 (zinc transporter), member 14"	-1.9329447	down	213053	18.989244	22.028372	22.111769	47.916023	36.20192	36.16115	chr14	70303467	70351424
Aldh2	"aldehyde dehydrogenase 2, mitochondrial"	-1.9423376	down	11669	3.0464058	4.446773	2.5376494	5.908799	7.7026167	5.197377	chr5	121567677	121593824
Ror2	receptor tyrosine kinase-like orphan receptor 2	-1.9455191	down	26564	5.355285	7.164225	6.050791	11.17773	13.239872	10.847162	chr13	53109317	53286109
Lgals3bp	"lectin, galactoside-binding, soluble, 3 binding protein"	-1.9507508	down	19039	1.9335843	1.8225422	5.034499	7.2991824	2.497834	6.7834063	chr11	118392752	118401931
Snora68	"small nucleolar RNA, H/ACA box 68"	-1.9528396	down	104370	40.066498	22.871925	22.646343	55.24171	56.84547	46.21701	chr8	70895759	70895856
Ctsz	cathepsin Z	-1.9568427	down	64138	24.92137	38.09594	22.514284	52.52076	59.553825	48.086018	chr2	174427494	174438992
Clec3a	"C-type lectin domain family 3, member a"	-1.9655269	down	403395	38.271774	50.899433	129.93137	183.91449	49.262165	199.20314	chr8	114418034	114428133
Bahcc1	BAH domain and coiled-coil containing 1	-1.966634	down	268515	2.7895434	4.0104523	3.7225842	7.288326	5.9496274	6.8597345	chr11	120232947	120292297
Ppp1r1b	"protein phosphatase 1, regulatory (inhibitor) subunit 1B"	-1.9704593	down	19049	1.4307927	3.0172074	9.404163	11.750473	3.7127512	6.6855383	chr11	98348738	98357795
Scube1	"signal peptide, CUB domain, EGF-like 1"	-1.9710715	down	64706	4.341738	3.3578587	4.7707973	7.4310474	9.440345	7.1296663	chr15	83602583	83725021
Tmed1	transmembrane emp24 domain containing 1	-1.9711313	down	17083	5.869064	18.627472	12.37168	18.846416	24.216242	21.313057	chr9	21507380	21510186
Cox4i2	cytochrome c oxidase subunit IV isoform 2	-1.9734384	down	84682	10.196303	9.590996	16.73694	34.02316	18.262907	19.010426	chr2	152754173	152765037
Extl1	exostoses (multiple)-like 1	-1.9793228	down	56219	12.672494	15.023107	14.807554	31.020662	25.97624	25.474813	chr4	134356373	134372547
Anxa8	annexin A8	-1.9875526	down	11752	2.0571072	4.8073673	13.346471	15.796983	1.630679	37.77697	chr14	34085990	34100568
C2cd2l	C2 calcium-dependent domain containing 2-like	-1.9922506	down	71764	2.9373062	3.3478727	3.823951	6.1443567	7.191766	6.3187838	chr9	44309237	44320282
Psrc1	proline/serine-rich coiled-coil 1	-2.0098717	down	56742	8.846648	13.0270605	11.983904	21.857685	26.702366	18.04088	chr3	108383804	108388231
Ldb2	LIM domain binding 2	-2.0185385	down	16826	5.4978933	5.33069	5.665752	8.997459	16.415398	8.682812	chr5	44472133	44799707
Arhgef39	Rho guanine nucleotide exchange factor (GEF) 39	-2.0235412	down	230098	4.402214	5.5940547	3.7010703	10.408372	10.646147	6.399844	chr4	43496144	43499660
BC006965	cDNA sequence BC006965	-2.0267944	down	217294	17.644882	23.985523	6.6614647	26.661545	39.703175	20.82282	chr11	112687643	112781976
Shq1	SHQ1 homolog (S. cerevisiae)	-2.0453165	down	72171	3.8873281	6.179432	2.0106199	7.3518443	9.290164	5.681654	chr6	100573082	100671157
Ap5z1	"adaptor-related protein complex 5, zeta 1 subunit"	-2.0584226	down	231855	1.9947089	3.600983	4.200082	8.035135	5.031473	6.1116233	chr5	142463931	142478715
Nme4	NME/NM23 nucleoside diphosphate kinase 4	-2.0585642	down	56520	13.013912	13.208513	10.96263	24.639475	38.00404	16.485104	chr17	26091745	26095470
Mns1	meiosis-specific nuclear structural protein 1	-2.058648	down	17427	3.4560359	5.823007	2.6105075	6.2046933	7.568044	9.165917	chr9	72438529	72458576
Pcolce	procollagen C-endopeptidase enhancer protein	-2.0621543	down	18542	24.432966	37.96992	61.666096	73.88721	57.434963	111.01032	chr5	137605107	137611404
Bnc2	basonuclin 2	-2.0636208	down	242509	15.384939	15.064164	13.752744	38.44153	33.60435	20.361364	chr4	84272542	84675086
Snord42a	"small nucleolar RNA, C/D box 42A"	-2.0646179	down	100529076	0	0	15.563686	17.397833	13.5382595	41.98282	chr11	78181302	78181346
Cd44	CD44 antigen	-2.0668945	down	12505	1.8737719	1.7316139	15.934524	10.384201	2.6477041	15.592021	chr2	102811142	102901665
Rap1gap	Rap1 GTPase-activating protein	-2.0676167	down	110351	5.941496	6.9361167	6.1100025	17.85314	8.757416	13.367681	chr4	137664726	137729861
Zfp462	zinc finger protein 462	-2.0836713	down	242466	14.900621	14.34088	15.717227	35.269062	27.075874	29.877945	chr4	54947945	55083563
Ptx3	pentraxin related gene	-2.0871313	down	19288	7.1175485	3.1771648	2.3661969	4.60638	18.743658	5.2910185	chr3	66219887	66225806
Gng7	"guanine nucleotide binding protein (G protein), gamma 7"	-2.0941162	down	14708	4.7977233	6.269412	6.8575296	17.3462	11.039783	9.288599	chr10	80948624	81014925
Gas7	growth arrest specific 7	-2.0992367	down	14457	2.793612	1.4420172	7.3892365	11.029232	3.1775877	7.3783712	chr11	67532998	67688992
Slc1a1	"solute carrier family 1 (neuronal/epithelial high affinity glutamate transporter, system Xag), member 1"	-2.100897	down	20510	1.3050698	6.915028	5.425121	13.971941	3.1935287	9.554479	chr19	28835166	28913960
Nqo1	"NAD(P)H dehydrogenase, quinone 1"	-2.1042283	down	18104	3.1692178	8.253417	7.032728	8.854664	11.558115	15.72578	chr8	107388225	107403205
1700125H03Rik	RIKEN cDNA 1700125H03 gene	-2.1098318	down	73609	6.1776996	10.010518	10.414486	19.134207	19.561493	15.175232	chr8	68368459	68375710
Bmp7	bone morphogenetic protein 7	-2.1238036	down	12162	11.653524	16.806398	10.415239	15.801614	40.895367	28.395649	chr2	172869687	172940293
Sil1	endoplasmic reticulum chaperone SIL1 homolog (S. cerevisiae)	-2.1240785	down	81500	3.5699875	6.525614	2.7495415	10.517535	7.590931	7.219951	chr18	35266396	35498925
Anpep	alanyl (membrane) aminopeptidase	-2.1294181	down	16790	5.5176516	3.895125	3.4135792	5.606102	9.989882	11.877639	chr7	79821803	79848194
Gse1	genetic suppressor element 1	-2.157505	down	382034	3.6588078	3.1771455	4.952259	8.147756	10.610165	6.279982	chr8	120488866	120581383
Irs1	insulin receptor substrate 1	-2.1819465	down	16367	24.44005	31.056484	47.160847	71.547455	64.78507	75.33244	chr1	82233105	82291439
Ctnnal1	"catenin (cadherin associated protein), alpha-like 1"	-2.1851301	down	54366	7.757454	6.394844	5.221663	16.67517	12.72071	11.964413	chr4	56810935	56865211
Gm11149	predicted gene 11149	-2.1974304	down	100036537	1.4699341	4.5700192	5.1448374	12.763442	5.4370604	4.962314	chr9	49518288	49568025
Enc1	ectodermal-neural cortex 1	-2.1974893	down	13803	4.787418	5.5285835	3.0683234	10.097052	8.634459	9.282186	chr13	97241105	97253040
Nav2	neuron navigator 2	-2.1979394	down	78286	5.579352	5.633197	6.663038	16.105135	12.579077	10.306897	chr7	48959073	49610088
Gli1	GLI-Kruppel family member GLI1	-2.199036	down	14632	13.959303	13.906843	13.920752	38.829502	23.591158	29.459412	chr10	127329882	127341886
Retsat	"retinol saturase (all trans retinol 13,14 reductase)"	-2.2173474	down	67442	2.24353	3.8869216	2.8831882	5.8090563	6.2659006	7.0714073	chr6	72598628	72607488
Itga6	integrin alpha 6	-2.217398	down	16403	3.0707302	5.8010063	7.093366	19.606352	5.7561703	11.462546	chr2	71787083	71856758
Ndufa4l2	"NADH dehydrogenase (ubiquinone) 1 alpha subcomplex, 4-like 2"	-2.226989	down	407790	9.766381	23.31607	30.478231	77.72939	13.672813	67.72875	chr10	127514939	127517156
Mfge8	milk fat globule-EGF factor 8 protein	-2.2398348	down	17304	19.26608	19.719143	33.443336	63.656963	39.12611	53.828125	chr7	79133768	79149060
Hist1h2bh	"histone cluster 1, H2bh"	-2.2490447	down	319182	3.374147	5.5625153	7.376796	10.908258	10.482379	12.934954	chr13	23542972	23543352
Acot1	acyl-CoA thioesterase 1	-2.254008	down	26897	4.708613	4.841679	1.4079971	5.3351045	10.410035	6.2150583	chr12	84009502	84017669
Arhgdib	"Rho, GDP dissociation inhibitor (GDI) beta"	-2.254668	down	11857	13.639788	5.488141	10.575415	20.921291	30.990765	13.141362	chr6	136923709	136941717
Mpzl2	myelin protein zero-like 2	-2.276249	down	14012	12.248424	13.097187	4.0811687	17.180637	27.110197	15.567297	chr9	45042344	45054043
Vill	villin-like	-2.276404	down	22351	4.665843	3.8700013	6.1840863	20.023489	6.7602906	9.137822	chr9	119052778	119071525
Car9	carbonic anhydrase 9	-2.3021502	down	230099	4.6613555	11.793855	14.147259	33.315006	11.060738	24.182476	chr4	43507026	43513725
Mtap7d3	MAP7 domain containing 3	-2.3045316	down	320923	18.290367	21.854797	30.266094	69.776054	27.95808	71.27598	chrX	56797953	56822325
Ncam1	neural cell adhesion molecule 1	-2.304679	down	17967	10.999279	14.068637	14.588096	43.01002	23.741589	25.41263	chr9	49502146	49799069
H2-DMa	"histocompatibility 2, class II, locus DMa"	-2.3125074	down	14998	3.7164361	5.0376525	3.6049876	13.204117	6.913593	8.585744	chr17	34122832	34139083
Kcnma1	"potassium large conductance calcium-activated channel, subfamily M, alpha member 1"	-2.330273	down	16531	1.8063878	3.5525527	6.889122	14.025416	5.4342203	6.8923244	chr14	23298694	24014491
Ramp2	receptor (calcitonin) activity modifying protein 2	-2.3437502	down	54409	8.700328	1.7655888	6.518675	10.569384	10.963215	10.447544	chr11	101246334	101248251
Dnph1	2'-deoxynucleoside 5'-phosphate N-hydrolase 1	-2.361333	down	381101	7.2646365	5.521257	6.57914	11.258122	19.511744	14.852977	chr17	46496789	46499618
Morn2	MORN repeat containing 2	-2.3773415	down	378462	2.5968301	10.021255	6.494892	12.4882345	13.140693	12.994988	chr17	80290212	80297476
Scube2	"signal peptide, CUB domain, EGF-like 2"	-2.4012575	down	56788	8.236856	2.587943	16.057528	19.225336	23.472939	9.861722	chr7	109798691	109865679
Tmem190	transmembrane protein 190	-2.4036028	down	78052	4.586131	4.715737	1.119466	5.3531795	8.018815	7.354551	chr7	4782940	4784340
Clybl	citrate lyase beta like	-2.4071295	down	69634	3.2653315	4.8280134	1.1140535	5.778449	7.636408	5.2129436	chr14	122181694	122402234
Hr	hairless	-2.4197705	down	15460	3.2173676	3.4996583	7.7249227	14.361434	6.233133	12.927717	chr14	70554056	70573542
Cdpf1	"cysteine rich, DPF motif domain containing 1"	-2.4241767	down	72355	3.846973	5.138318	2.1512916	6.776467	8.00512	10.486829	chr15	85806972	85811697
Ctsk	cathepsin K	-2.438017	down	13038	2.621185	1.2118977	10.200397	10.986981	10.861667	3.6948698	chr3	95499286	95509362
Hoxa11	homeobox A11	-2.446677	down	15396	9.999222	11.0971155	5.1718845	30.463278	22.969824	11.27986	chr6	52242106	52245767
Tle3	"transducin-like enhancer of split 3, homolog of Drosophila E(spl)"	-2.451386	down	21887	3.7419786	5.6565433	4.9912844	14.554567	13.175716	7.6209583	chr9	61372366	61418497
Spsb1	splA/ryanodine receptor domain and SOCS box containing 1	-2.4520519	down	74646	7.6473284	4.587009	5.4396977	14.353104	16.804485	10.952545	chr4	149896284	149955006
Ppp1r3b	"protein phosphatase 1, regulatory (inhibitor) subunit 3B"	-2.4652228	down	244416	2.969422	3.9316964	6.822805	17.39456	7.803259	8.256143	chr8	35375741	35388137
6330409D20Rik	RIKEN cDNA 6330409D20 gene	-2.4725404	down	70730	1.4498235	3.0173776	6.1485376	9.051371	6.557235	6.432723	chr2	32732621	32741016
Asb4	ankyrin repeat and SOCS box-containing 4	-2.4937518	down	65255	28.508581	42.225727	18.680704	47.799366	93.26988	73.45564	chr6	5383386	5433021
Rspo3	R-spondin 3 homolog (Xenopus laevis)	-2.508266	down	72780	3.822848	6.4465275	10.485065	19.54267	14.690934	13.336888	chr10	29453107	29535867
Sh2d3c	SH2 domain containing 3C	-2.5165277	down	27387	7.571283	11.047349	14.8721485	27.846222	24.593948	27.182848	chr2	32721055	32755007
Metrn	"meteorin, glial cell differentiation regulator"	-2.5571601	down	70083	1.9340303	3.9773731	5.6651173	13.452806	6.061768	8.390988	chr17	25794571	25797045
1700001D01Rik	RIKEN cDNA 1700001D01 gene	-2.56689	down	69279	3.6108174	7.2417374	5.5700865	17.556711	9.44084	13.956013	chr8	61281522	61288872
Tmem253	transmembrane protein 253	-2.5896523	down	619301	2.2207546	1.089392	7.5644536	6.2112985	4.83253	9.942895	chr14	52016865	52019787
Kcns1	"K+ voltage-gated channel, subfamily S, 1"	-2.623367	down	16538	6.8269596	7.42519	5.460079	18.43258	15.687308	16.227787	chr2	164163619	164171113
Bola1	bolA-like 1 (E. coli)	-2.6504679	down	69168	9.583929	6.100105	2.9695027	12.578813	17.763163	13.58487	chr3	96196588	96197586
Kif26b	kinesin family member 26B	-2.6629932	down	269152	8.665354	10.848154	5.8720136	21.05011	25.579758	18.179068	chr1	178529125	178932857
Nthl1	nth (endonuclease III)-like 1 (E.coli)	-2.6673353	down	18207	2.8723035	3.1264267	5.406865	10.326109	9.608403	8.720715	chr17	24632682	24638838
Hip1r	huntingtin interacting protein 1 related	-2.7059903	down	29816	1.4316976	2.7643852	3.8830519	7.5759015	6.0478287	6.240956	chr5	123973628	124003215
Fras1	Fraser syndrome 1 homolog (human)	-2.7404788	down	231470	4.1308904	5.1646094	7.038496	25.871891	7.275794	15.417517	chr5	96373955	96784728
Prelid2	PRELI domain containing 2	-2.7448537	down	77619	1.2255648	5.804856	1.8844602	7.4084463	5.3760357	6.536814	chr18	41875696	41951194
Gm3693	predicted gene 3693	-2.7521346	down	100042143	1.5851117	3.282383	5.311358	14.64581	3.6669073	10.072409	chr12	81228284	81243258
Rdm1	RAD52 motif 1	-2.926283	down	66599	3.7860448	5.917497	0.4721791	7.5474567	6.238943	5.2862887	chr11	101627949	101636081
Ppp1r3c	"protein phosphatase 1, regulatory (inhibitor) subunit 3C"	-2.9891381	down	53412	3.2635858	4.6095486	6.967902	25.988443	5.6915326	17.773247	chr19	36731731	36736604
Gfod1	glucose-fructose oxidoreductase domain containing 1	-3.2036443	down	328232	2.7708945	3.5060709	2.0135334	11.709978	6.0037713	8.590835	chr13	43195519	43304172
Cxcr1	chemokine (C-X-C motif) receptor 1	-3.3739786	down	227288	4.972729	1.3933634	2.8322787	5.031336	9.864621	14.260723	chr1	74191786	74194631
Gm5918	predicted gene 5918	-3.3980565	down	546143	6.414329	5.601186	0.64234895	13.5283375	8.1267805	7.7341766	chr9	72979725	72985376
Kctd4	potassium channel tetramerisation domain containing 4	-3.4620535	down	67516	8.75479	8.69244	10.905744	40.84265	22.33925	35.444145	chr14	75955003	75965217
Clec11a	"C-type lectin domain family 11, member a"	-3.544143	down	20256	4.266678	8.054269	9.354876	35.625015	16.51461	22.842693	chr7	44303766	44306959
Snord85	"small nucleolar RNA, C/D box 85"	-3.6631858	down	100217460	0	9.173581	0	41.90002	19.474266	18.77416	chr4	130749638	130749702
Sparcl1	SPARC-like 1	-4.274424	down	13602	3.2556696	1.8444493	7.589448	5.8803763	20.85483	27.25346	chr5	104079109	104114088
Pygl	liver glycogen phosphorylase	-4.545407	down	110095	2.0853558	9.751164	5.074998	23.577951	16.240152	23.767185	chr12	70190815	70227683
Runx3	runt related transcription factor 3	-4.830419	down	12399	5.5953603	4.7899923	4.6380696	24.100214	39.39462	13.857333	chr4	135120645	135177990
Ucma	upper zone of growth plate and cartilage matrix associated	-5.3497562	down	68527	12.305733	9.183334	19.549498	204.9306	16.915169	91.63162	chr2	4976122	4985748
Panx3	pannexin 3	-5.592851	down	208098	4.3895693	0.85593283	1.4449024	7.0155993	21.103125	6.0238113	chr9	37659902	37669222
Gm973	predicted gene 973	-6.657509	down	381260	1.8546561	3.5850706	1.8469635	26.438866	7.930898	16.228292	chr1	59516264	59634509
Shox2	short stature homeobox 2	-12.040156	down	20429	5.2367487	3.3257372	4.5619984	61.007446	63.370487	33.683292	chr3	66971727	66981771
Lef1	lymphoid enhancer binding factor 1	-12.150621	down	16842	2.308747	2.123504	1.78718	36.98646	26.57254	15.017607	chr3	131110471	131223331
2610528A11Rik	RIKEN cDNA 2610528A11 gene	-14.852132	down	70045	1.876054	1.4254227	2.4062595	48.474213	18.794186	21.729355	chr14	37102140	37110101
