# Supplementary material for: Key pathways regulated by HoxA9,10,11/HoxD9,10,11 during limb development
Source: BMC Dev Biol. 2015 Jul 19;15:28. doi: 10.1186/s12861-015-0078-5 (PMC4506574; doi:10.1186/s12861-015-0078-5)
Supplement: Additional file 6: Table S6. — Functional enrichment analysis of aadd mutant versus resting wild type. [file 12861_2015_78_MOESM6_ESM.xls]

		Higher mutant than wild type					
							
Category	ID	Name	Source	p-value	Hit Count in Query List	Hit Count in Genome	Hit in Query List
GO: Molecular Function	GO:0003700	sequence-specific DNA binding transcription factor activity	 	9.50E-08	54	1195	"ETV1,ZNF267,MECOM,BCL11A,TCEAL1,TWIST1,KLF2,HOXA2,MEOX2,HOXA3,CITED2,HOXA5,LHX2,HOXC5,HOXC6,HOXC8,SALL1,HOXD8,HOXD9,HOXD10,HOXD11,HOXD13,HAND2,FOXC2,KLF11,ZNF560,SIX1,CREB5,PKNOX2,ZNF14,ZNF23,MKX,FOXP1,SIX2,GLIS1,ZNF189,SIX4,ZEB2,JUN,ZFP36L1,ZFP36L2,NFIB,ARNT2,BARX1,ZEB1,RCAN1,GLIS3,EBF1,RUNX1T1,TBX18,ZFHX4,TLE4,TSHZ1,MAF"
GO: Molecular Function	GO:0001071	nucleic acid binding transcription factor activity	 	9.76E-08	54	1196	"ETV1,ZNF267,MECOM,BCL11A,TCEAL1,TWIST1,KLF2,HOXA2,MEOX2,HOXA3,CITED2,HOXA5,LHX2,HOXC5,HOXC6,HOXC8,SALL1,HOXD8,HOXD9,HOXD10,HOXD11,HOXD13,HAND2,FOXC2,KLF11,ZNF560,SIX1,CREB5,PKNOX2,ZNF14,ZNF23,MKX,FOXP1,SIX2,GLIS1,ZNF189,SIX4,ZEB2,JUN,ZFP36L1,ZFP36L2,NFIB,ARNT2,BARX1,ZEB1,RCAN1,GLIS3,EBF1,RUNX1T1,TBX18,ZFHX4,TLE4,TSHZ1,MAF"
GO: Molecular Function	GO:0017147	Wnt-protein binding	 	1.43E-07	8	30	"FZD4,FZD6,FZD8,CTHRC1,SFRP2,TRABD2B,FZD5,WIF1"
GO: Molecular Function	GO:0043565	sequence-specific DNA binding	 	6.88E-07	40	816	"ETV1,BCL11A,KLF2,HOXA2,MEOX2,HOXA3,HOXA5,LHX2,HOXC5,HOXC6,HOXC8,SALL1,HOXD8,HOXD9,HOXD10,HOXD11,HOXD13,HAND2,FOXC2,SIX1,CREB5,ZNF711,PKNOX2,MKX,FOXP1,PRDM16,SIX2,GLIS1,SIX4,ZEB2,JUN,NFIB,BARX1,DR1,ZEB1,GLIS3,TBX18,ZFHX4,TSHZ1,MAF"
GO: Molecular Function	GO:0042813	Wnt-activated receptor activity	 	3.54E-06	6	21	"TSPAN12,FZD4,FZD6,FZD8,SFRP2,FZD5"
GO: Molecular Function	GO:0005520	insulin-like growth factor binding	 	1.08E-05	6	25	"IGFBP3,IGFBP4,IGFBP7,HTRA1,WISP1,KAZALD1"
GO: Molecular Function	GO:0019838	growth factor binding	 	1.16E-05	12	123	"PDGFRA,S100A13,IGFBP3,IGFBP4,IGFBP7,HTRA1,WISP1,SRPX2,KAZALD1,TGFBR3,LTBP1,LTBP3"
GO: Molecular Function	GO:0019955	cytokine binding	 	5.73E-05	9	82	"CRLF1,FZD4,CER1,NBL1,ACKR3,TGFBR3,LTBP1,LTBP3,GREM1"
GO: Molecular Function	GO:0036122	BMP binding	 	1.78E-04	3	6	"CER1,NBL1,GREM1"
GO: Molecular Function	GO:0008083	growth factor activity	 	2.18E-04	12	166	"GDF5,GDF6,FGF11,FGF12,CXCL12,IGF1,FGF18,PTN,BMP3,BMP4,PDGFC,OGN"
GO: Molecular Function	GO:0016015	morphogen activity	 	3.07E-04	3	7	"CER1,NBL1,GREM1"
GO: Molecular Function	GO:0045499	chemorepellent activity	 	3.07E-04	3	7	"SEMA3A,FLRT2,EFNA5"
GO: Molecular Function	GO:0008201	heparin binding	 	3.31E-04	11	149	"FGF12,ABI3BP,ADAMTS1,CCDC80,POSTN,ADAMTSL5,COL25A1,PTN,BMP4,ECM2,TGFBR3"
GO: Molecular Function	GO:0033872	[heparan sulfate]-glucosamine 3-sulfotransferase 3 activity	 	4.55E-04	2	2	"HS3ST3B1,HS3ST3A1"
GO: Molecular Function	GO:0003714	transcription corepressor activity	 	6.51E-04	13	214	"BCL11A,CITED2,HOXC6,AES,BASP1,NFIB,JAZF1,DR1,ZEB1,TBL1XR1,TBX18,TLE1,TLE4"
GO: Molecular Function	GO:0030165	PDZ domain binding	 	9.55E-04	9	119	"FZD4,FZD6,FZD8,SDC2,SFRP2,FZD5,CACNA1D,LPAR1,TGFBR3"
GO: Molecular Function	GO:0001106	RNA polymerase II transcription corepressor activity	 	1.26E-03	4	23	"CITED2,NFIB,TBX18,TLE1"
GO: Molecular Function	GO:0031721	hemoglobin alpha binding	 	1.32E-03	2	3	"HBB,HBG2"
GO: Molecular Function	GO:0031720	haptoglobin binding	 	1.32E-03	2	3	"HBA1,HBB"
GO: Molecular Function	GO:0008331	high voltage-gated calcium channel activity	 	1.36E-03	3	11	"CACNA1A,CACNA1D,CACNB2"
GO: Molecular Function	GO:0008237	metallopeptidase activity	 	1.66E-03	11	181	"MME,MMP11,PAPPA2,ADAMTS1,CPA2,ADAMTSL5,TRABD2B,ADAMTS15,ADAMTSL3,TLL1,PAPPA"
GO: Molecular Function	GO:0004222	metalloendopeptidase activity	 	1.73E-03	8	105	"MME,MMP11,PAPPA2,ADAMTS1,ADAMTSL5,TRABD2B,ADAMTS15,TLL1"
GO: Molecular Function	GO:0005509	calcium ion binding	 	1.77E-03	27	694	"MAN1A1,ENPP2,ACTN2,SVEP1,S100A4,S100A13,FAM188A,FBN2,MYL9,MMP11,SLC25A23,PLS3,PCDH18,MEX3B,FBLN5,PCDHB16,EGFL6,PRRG1,ASPN,CLSTN2,SYT11,SULF1,HMCN1,TLL1,LTBP1,LTBP3,CDH2"
GO: Molecular Function	GO:0005344	oxygen transporter activity	 	2.28E-03	3	13	"HBB,HBG2,HBZ"
GO: Molecular Function	GO:0030545	receptor regulator activity	 	2.50E-03	5	45	"ACTN2,AGTR2,SFRP2,PRKCE,GREM1"
GO: Molecular Function	GO:0001228	RNA polymerase II transcription regulatory region sequence-specific DNA binding transcription factor activity involved in positive regulation of transcription	 	2.67E-03	12	221	"ETV1,TWIST1,MEOX2,HAND2,FOXC2,CREB5,MKX,GLIS1,JUN,NFIB,GLIS3,MAF"
GO: Molecular Function	GO:0042805	actinin binding	 	3.06E-03	4	29	"PALLD,PROM1,CACNA1D,CSRP3"
GO: Molecular Function	GO:0001077	RNA polymerase II core promoter proximal region sequence-specific DNA binding transcription factor activity involved in positive regulation of transcription	 	3.36E-03	10	170	"ETV1,TWIST1,MEOX2,HAND2,FOXC2,CREB5,MKX,JUN,NFIB,GLIS3"
GO: Molecular Function	GO:0005102	receptor binding	 	3.37E-03	45	1405	"GDF5,CRLF1,PDGFRA,GDF6,ACTN2,F2R,S100A4,SEMA3A,FZD8,CER1,S100A13,PIK3R1,AGTR2,CTHRC1,FGF11,FGF12,ALCAM,CXCL12,SEMA3C,FBLN5,SFRP2,IDH1,AQP1,EGFL6,IGF1,GNA14,ULBP1,PRKCE,FGF18,PTN,BMP3,BMP4,SRPX2,PTPRD,ARNT2,PDGFC,TAPBP,ECM2,OGN,ANGPTL1,TGFBR3,EFNA5,EFNB2,NETO2,GREM1"
GO: Molecular Function	GO:0001968	fibronectin binding	 	3.48E-03	4	30	"SFRP2,CCDC80,IGFBP3,SSC5D"
GO: Molecular Function	GO:0003785	actin monomer binding	 	3.52E-03	3	15	"PFN2,PKNOX2,PRKCE"
GO: Molecular Function	GO:1901681	sulfur compound binding	 	3.57E-03	12	229	"FGF12,ABI3BP,ADAMTS1,CCDC80,POSTN,ADAMTSL5,COL25A1,PTN,BMP4,ECM2,TGFBR3,GREM1"
GO: Molecular Function	GO:0042803	protein homodimerization activity	 	3.83E-03	27	734	"PDGFRA,GDF6,MECOM,BCL11A,ACTN2,CHKA,TWIST1,FZD4,CER1,S100A13,TMEM192,ABCG2,HAND2,OLFML2B,IDH1,TENM4,GLIPR2,IMPA1,NBL1,BMP4,JUN,TRIM8,PDGFC,RUNX1T1,TBX18,RPE,MAF"
GO: Molecular Function	GO:0005539	glycosaminoglycan binding	 	3.88E-03	11	202	"FGF12,ABI3BP,ADAMTS1,CCDC80,POSTN,ADAMTSL5,COL25A1,PTN,BMP4,ECM2,TGFBR3"
GO: Molecular Function	GO:0030546	receptor activator activity	 	3.93E-03	4	31	"ACTN2,SFRP2,PRKCE,GREM1"
GO: Molecular Function	GO:0046332	SMAD binding	 	4.13E-03	6	72	"CITED2,PRDM16,ZEB2,JUN,BMPR1B,TGFBR3"
GO: Molecular Function	GO:0003779	actin binding	 	4.25E-03	17	392	"TMOD3,ACTN2,PFN2,S100A4,PLS3,MYO1B,PKNOX2,PRKCE,STK38L,PALLD,MYLK,IQGAP2,MYO10,EPB41L3,WDR1,TMSB4X,MARCKS"
GO: Molecular Function	GO:0005161	platelet-derived growth factor receptor binding	 	4.27E-03	3	16	"PDGFRA,PIK3R1,PDGFC"
GO: Molecular Function	GO:0005547	"phosphatidylinositol-3,4,5-trisphosphate binding"	 	4.41E-03	4	32	"MYO1B,IQGAP2,MYO10,ASAP1"
GO: Molecular Function	GO:0001191	RNA polymerase II transcription factor binding transcription factor activity involved in negative regulation of transcription	 	4.41E-03	4	32	"CITED2,NFIB,TBX18,TLE1"
GO: Molecular Function	GO:0005024	transforming growth factor beta-activated receptor activity	 	5.10E-03	3	17	"BMPR1B,TGFBR3,LTBP1"
GO: Molecular Function	GO:0050431	transforming growth factor beta binding	 	6.02E-03	3	18	"TGFBR3,LTBP1,LTBP3"
GO: Molecular Function	GO:0008467	[heparan sulfate]-glucosamine 3-sulfotransferase 1 activity	 	6.31E-03	2	6	"HS3ST3B1,HS3ST3A1"
GO: Molecular Function	GO:0044212	transcription regulatory region DNA binding	 	7.23E-03	21	553	"ETV1,BCL11A,TWIST1,MEOX2,HOXC8,SALL1,BASP1,ARID5B,HAND2,FOXC2,KLF11,SIX1,MKX,GLIS1,JUN,NFIB,BARX1,ZEB1,GLIS3,TBL1XR1,TBX18"
GO: Molecular Function	GO:0042802	identical protein binding	 	7.24E-03	38	1190	"DDX58,PDGFRA,GDF6,MECOM,BCL11A,ACTN2,CHKA,TWIST1,FZD4,S100A4,CER1,S100A13,TMEM192,ABCG2,HAND2,OLFML2B,IDH1,TENM4,GLIPR2,PRKD1,IMPA1,NBL1,BMP4,JUN,SRPX2,TRIM8,PDGFC,HSPB8,RCAN1,NOL3,RUNX1T1,CLDN1,KCNRG,TBX18,ROBO1,ROBO2,RPE,MAF"
GO: Molecular Function	GO:0019825	oxygen binding	 	7.46E-03	4	37	"CYP2E1,HBB,HBG2,HBZ"
GO: Molecular Function	GO:0000989	transcription factor binding transcription factor activity	 	7.52E-03	21	555	"BCL11A,ACTN2,CITED2,LHX2,HOXC6,SALL1,AES,BASP1,ARID5B,HAND2,PRDM16,JUN,KAT2B,NFIB,JAZF1,DR1,ZEB1,TBL1XR1,TBX18,TLE1,TLE4"
GO: Molecular Function	GO:0003712	transcription cofactor activity	 	8.04E-03	20	523	"BCL11A,ACTN2,CITED2,HOXC6,SALL1,AES,BASP1,ARID5B,HAND2,PRDM16,JUN,KAT2B,NFIB,JAZF1,DR1,ZEB1,TBL1XR1,TBX18,TLE1,TLE4"
GO: Molecular Function	GO:0000988	protein binding transcription factor activity	 	8.12E-03	21	559	"BCL11A,ACTN2,CITED2,LHX2,HOXC6,SALL1,AES,BASP1,ARID5B,HAND2,PRDM16,JUN,KAT2B,NFIB,JAZF1,DR1,ZEB1,TBL1XR1,TBX18,TLE1,TLE4"
GO: Molecular Function	GO:0000982	RNA polymerase II core promoter proximal region sequence-specific DNA binding transcription factor activity	 	8.27E-03	11	224	"ETV1,BCL11A,TWIST1,MEOX2,HAND2,FOXC2,CREB5,MKX,JUN,NFIB,GLIS3"
GO: Molecular Function	GO:0000975	regulatory region DNA binding	 	8.28E-03	21	560	"ETV1,BCL11A,TWIST1,MEOX2,HOXC8,SALL1,BASP1,ARID5B,HAND2,FOXC2,KLF11,SIX1,MKX,GLIS1,JUN,NFIB,BARX1,ZEB1,GLIS3,TBL1XR1,TBX18"
GO: Molecular Function	GO:0001067	regulatory region nucleic acid binding	 	8.28E-03	21	560	"ETV1,BCL11A,TWIST1,MEOX2,HOXC8,SALL1,BASP1,ARID5B,HAND2,FOXC2,KLF11,SIX1,MKX,GLIS1,JUN,NFIB,BARX1,ZEB1,GLIS3,TBL1XR1,TBX18"
GO: Molecular Function	GO:0070700	BMP receptor binding	 	8.71E-03	2	7	"BMP3,BMP4"
							
							
GO: Biological Process	GO:0001501	skeletal system development	 	1.99E-17	45	463	"MKKS,GDF5,PDGFRA,TWIST1,HOXA2,HOXA3,CITED2,HOXA5,CER1,HOXC5,HOXC6,HOXC8,FBN2,HOXD8,HOXD9,HOXD10,HOXD11,AES,HOXD13,ARID5B,PLS3,HAND2,FOXC2,PAPPA2,SFRP2,SIX1,POSTN,IGF1,IGFBP4,SIX2,GAS1,SIX4,FGF18,BMP3,BMP4,BMPR1B,SULF1,NFIB,ZEB1,HHIP,TLL1,WFIKKN2,LTBP3,GREM1,MAF"
GO: Biological Process	GO:0048468	cell development	 	2.76E-16	99	1970	"MKKS,GDF5,HDAC11,PDGFRA,GDF6,ETV1,ACTC1,BCL11A,NRN1,CHRNB1,TWIST1,KLF2,HOXA2,CITED2,FZD4,HOXA5,FZD6,S100A4,SEMA3A,FZD8,LHX2,SALL1,MYL9,HOXD9,HOXD10,HOXD11,BASP1,PIK3R1,AGTR2,ARID5B,CTHRC1,COL14A1,ALCAM,FLRT2,SDC2,CXCL12,CNP,HAND2,FOXC2,SEMA3C,SFRP2,ZSWIM6,XRCC4,SIX1,IGF1,TENM4,IGFBP3,PLXNA4,MKX,GLIPR2,PRKD1,ARHGEF26,PRDM16,PALLD,SIX2,MBNL3,ZCCHC24,GAP43,MYO10,GAS1,NBL1,EPB41L3,DCX,ZEB2,FGF18,BMP4,JUN,BMPR1B,PTPRD,PTPRK,ZFP36L2,SULF1,NFIB,NTM,FZD5,RABGAP1L,SEMA3B,WDR1,CDON,CACNA1A,CACNA1D,CACNB2,RAP1B,ZEB1,RCAN1,LPAR1,CSRP3,TGFBR3,EFNA5,EFNB2,FRMD6,WFIKKN2,ROBO1,ROBO2,GREM1,HBA1,CDH2,HBZ,MAF"
GO: Biological Process	GO:0009887	organ morphogenesis	 	3.08E-15	61	920	"TSPAN12,MKKS,SPRY2,PDGFRA,ACTC1,TWIST1,HOXA2,HOXA3,CITED2,HOXA5,FZD6,CER1,HOXC8,FBN2,SALL1,HOXD8,HOXD9,HOXD10,HOXD11,AES,HOXD13,BASP1,AGTR2,ARID5B,CTHRC1,HAND2,FOXC2,PAPPA2,COL8A1,SEMA3C,SFRP2,ADAMTS1,SIX1,AQP1,ZNF22,IGF1,LRIG1,SIX2,MYLK,ASPN,GAS1,SIX4,FGF18,PROM1,BMP4,JUN,BMPR1B,SULF1,NFIB,PDGFC,CDON,ZEB1,TBX18,TGFBR3,HHIP,EFNB2,TLE1,TSHZ1,LTBP3,ELN,GREM1"
GO: Biological Process	GO:0009888	tissue development	 	2.96E-14	89	1794	"TSPAN12,MKKS,GDF5,SPRY2,CRLF1,PDGFRA,ACTC1,MECOM,TUB,TWIST1,KLF2,MEOX2,HOXA3,CITED2,FZD4,HOXA5,FZD6,S100A4,SEMA3A,CER1,LHX2,FBN2,SALL1,HOXD9,HOXD10,HOXD11,HOXD13,BASP1,PIK3R1,AGTR2,ARID5B,CTHRC1,COL14A1,CXCL12,HAND2,FOXC2,SEMA3C,SFRP2,SIX1,CREB5,POSTN,IGF1,TENM4,IGFBP3,MKX,GLIPR2,ARHGEF26,SIX2,MBNL3,ZDHHC21,PLAC1,MYLK,GAP43,ASPN,MDM1,GAS1,SIX4,PTGS1,ZEB2,FGF18,PTN,PROM1,BMP3,BMP4,JUN,BMPR1B,SULF1,NFIB,FZD5,BARX1,CDON,GPM6B,RAP1B,ZEB1,RCAN1,DUSP1,DUSP6,CSRP3,TBX18,TGFBR3,HHIP,EFNB2,FRMD6,ROBO1,ROBO2,LTBP3,ELN,GREM1,MAF"
GO: Biological Process	GO:0048705	skeletal system morphogenesis	 	4.24E-14	28	221	"PDGFRA,TWIST1,HOXA2,HOXA3,CITED2,HOXA5,CER1,HOXC8,FBN2,HOXD8,HOXD9,HOXD10,HOXD11,ARID5B,FOXC2,PAPPA2,SFRP2,SIX1,SIX2,GAS1,SIX4,FGF18,BMP4,BMPR1B,ZEB1,HHIP,LTBP3,GREM1"
GO: Biological Process	GO:0003002	regionalization	 	3.97E-13	34	358	"HOXA2,MEOX2,HOXA3,CITED2,HOXA5,CER1,LHX2,HOXC5,HOXC6,HOXC8,HOXD8,HOXD9,HOXD10,HOXD11,HOXD13,BASP1,FOXC2,SEMA3C,SFRP2,SIX1,GAS1,NBL1,ZEB2,BMP4,BMPR1B,FZD5,BARX1,CDON,DUSP6,TBX18,HHIP,TSHZ1,GREM1,DISP1"
GO: Biological Process	GO:0007389	pattern specification process	 	9.53E-13	39	479	"MKKS,HOXA2,MEOX2,HOXA3,CITED2,HOXA5,CER1,LHX2,HOXC5,HOXC6,HOXC8,HOXD8,HOXD9,HOXD10,HOXD11,HOXD13,BASP1,CXCL12,HAND2,FOXC2,SEMA3C,SFRP2,SIX1,GAS1,NBL1,ZEB2,BMP4,BMPR1B,FZD5,BARX1,CDON,ZEB1,DUSP6,OOEP,TBX18,HHIP,TSHZ1,GREM1,DISP1"
GO: Biological Process	GO:0009790	embryo development	 	9.05E-12	60	1075	"MKKS,GDF5,SPRY2,PDGFRA,MECOM,TWIST1,KLF2,HOXA2,MEOX2,HOXA3,CITED2,FZD4,HOXA5,FZD6,FZD8,CER1,LHX2,HOXC5,HOXC6,FBN2,SALL1,HOXD8,HOXD9,HOXD10,HOXD11,HOXD13,BASP1,CTHRC1,ABCG2,HAND2,FOXC2,SEMA3C,SFRP2,MAB21L2,XRCC4,SIX1,LSR,TENM4,LRIG1,ATP1B1,SIX2,PLAC1,GAS1,SIX4,ZEB2,BMP4,SULF1,FZD5,ARNT2,CDON,ZEB1,DUSP1,DUSP6,OOEP,TBX18,TGFBR3,TSHZ1,GREM1,HBA1,DISP1"
GO: Biological Process	GO:0048598	embryonic morphogenesis	 	1.90E-11	41	577	"MKKS,GDF5,SPRY2,PDGFRA,MECOM,TWIST1,HOXA2,HOXA3,CITED2,HOXA5,FZD6,CER1,LHX2,FBN2,SALL1,HOXD9,HOXD10,HOXD11,HOXD13,CTHRC1,HAND2,FOXC2,SFRP2,MAB21L2,SIX1,TENM4,LRIG1,SIX2,GAS1,SIX4,ZEB2,BMP4,SULF1,FZD5,CDON,ZEB1,DUSP1,DUSP6,TBX18,TSHZ1,GREM1"
GO: Biological Process	GO:2000026	regulation of multicellular organismal development	 	2.60E-11	72	1469	"TSPAN12,GDF5,GDF6,BCL11A,TWIST1,HOXA2,CITED2,HOXA5,FZD6,SEMA3A,FBN2,SALL1,HOXD11,HOXD13,BASP1,PIK3R1,AGTR2,CTHRC1,COL14A1,FLRT2,SDC2,CXCL12,HAND2,FOXC2,SFRP2,ADAMTS1,ZSWIM6,XRCC4,SIX1,AQP1,IGF1,TENM4,IGFBP3,PLXNA4,MKX,GLIPR2,PRKD1,PRDM16,SIX2,MBNL3,ZCCHC24,ASPN,NBL1,SIX4,ZEB2,FGF18,PROM1,BMP4,JUN,BMPR1B,SRPX2,PTPRD,SULF1,NFIB,NTM,WDR1,CDON,CACNA1A,GPM6B,ZEB1,DUSP6,LPAR1,TBX18,TGFBR3,HHIP,EFNB2,ROBO1,ROBO2,LTBP3,GREM1,CDH2,MAF"
GO: Biological Process	GO:0009952	anterior/posterior pattern specification	 	5.39E-11	24	217	"HOXA2,MEOX2,HOXA3,HOXA5,CER1,HOXC5,HOXC6,HOXC8,HOXD8,HOXD9,HOXD10,HOXD11,HOXD13,BASP1,FOXC2,SEMA3C,SFRP2,ZEB2,BMP4,FZD5,BARX1,CDON,TBX18,TSHZ1"
GO: Biological Process	GO:0022603	regulation of anatomical structure morphogenesis	 	9.29E-11	47	766	"TSPAN12,BCL11A,TWIST1,CITED2,HOXA5,FZD6,SEMA3A,S100A13,HOXD11,HOXD13,BASP1,AGTR2,CTHRC1,SDC2,CXCL12,HAND2,FOXC2,SFRP2,ADAMTS1,SIX1,AQP1,TENM4,PLXNA4,GLIPR2,PRKD1,SIX2,MYO10,ASPN,GAS2,SIX4,EPB41L3,BMP4,SRPX2,PTPRD,SULF1,NFIB,PID1,CACNA1A,DUSP6,TBX18,TGFBR3,RHOQ,HHIP,ROBO1,ROBO2,GREM1,CDH2"
GO: Biological Process	GO:0050793	regulation of developmental process	 	1.14E-10	84	1912	"TSPAN12,GDF5,PDGFRA,GDF6,BCL11A,TWIST1,HOXA2,CITED2,HOXA5,FZD6,SEMA3A,CER1,S100A13,FBN2,SALL1,HOXD11,HOXD13,BASP1,PIK3R1,AGTR2,CTHRC1,COL14A1,FLRT2,MMP11,SDC2,CXCL12,HAND2,FOXC2,SFRP2,ADAMTS1,ZSWIM6,XRCC4,SIX1,AQP1,IGF1,TENM4,IGFBP3,PLXNA4,MKX,GLIPR2,PRKD1,PRDM16,SIX2,MBNL3,ZCCHC24,MYO10,ASPN,GAS2,NBL1,SIX4,EPB41L3,ZEB2,FGF18,PROM1,BMP4,JUN,BMPR1B,SRPX2,PTPRD,ZFP36L2,SULF1,NFIB,NTM,WDR1,PID1,CDON,CACNA1A,GPM6B,ZEB1,RCAN1,DUSP6,LPAR1,TBX18,TGFBR3,RHOQ,HHIP,EFNB2,WIF1,ROBO1,ROBO2,LTBP3,GREM1,CDH2,MAF"
GO: Biological Process	GO:0006357	regulation of transcription from RNA polymerase II promoter	 	1.74E-10	75	1629	"DDX58,GDF6,ETV1,MECOM,TNIP1,BCL11A,TCEANC,TCEAL1,TWIST1,KLF2,HOXA2,MEOX2,CITED2,FZD4,HOXA5,FZD6,FZD8,CER1,LHX2,HOXC5,HOXC6,HOXC8,SALL1,HOXD8,HOXD9,HOXD10,AES,HOXD13,PIK3R1,MNAT1,HAND2,FOXC2,KLF11,SFRP2,SIX1,CREB5,PKNOX2,IGF1,PKIA,MKX,PRKD1,PRDM16,SIX2,GLIS1,HTRA1,ZNF189,NBL1,SIX4,ZEB2,BMP3,BMP4,JUN,BMPR1B,KAT2B,SULF1,NFIB,FZD5,ARNT2,JAZF1,CHRDL1,PID1,CDON,DR1,ZEB1,GLIS3,TBL1XR1,TBX18,TGFBR3,RHOQ,TLE1,TLE4,GREM1,HBG2,HBZ,MAF"
GO: Biological Process	GO:0035295	tube development	 	1.92E-10	41	622	"MKKS,SPRY2,CRLF1,PDGFRA,TWIST1,KLF2,CITED2,HOXA5,FZD6,CER1,LHX2,SALL1,HOXD11,HOXD13,BASP1,AGTR2,CTHRC1,CXCL12,HAND2,FOXC2,SEMA3C,SFRP2,SIX1,IGF1,SIX2,HECA,GAS1,SIX4,ZEB2,FGF18,PROM1,BMP4,NFIB,ZEB1,TBX18,HHIP,LOX,ROBO1,ROBO2,LTBP3,GREM1"
GO: Biological Process	GO:0048706	embryonic skeletal system development	 	3.22E-10	18	129	"PDGFRA,TWIST1,HOXA2,HOXA3,HOXA5,HOXC5,HOXC6,HOXD9,HOXD10,HOXD11,FOXC2,SIX1,SIX2,GAS1,SIX4,BMP4,SULF1,ZEB1"
GO: Biological Process	GO:0022008	neurogenesis	 	5.25E-10	68	1441	"GDF5,HDAC11,GDF6,ETV1,BCL11A,NRN1,TWIST1,HOXA2,FZD4,FZD6,SEMA3A,FZD8,LHX2,HOXC8,SALL1,MYL9,HOXD9,HOXD10,CTHRC1,ALCAM,FLRT2,SDC2,CXCL12,CNP,HAND2,SEMA3C,ZSWIM6,XRCC4,SIX1,IGF1,TENM4,PLXNA4,PRKD1,PRDM16,PALLD,ZCCHC24,GAP43,MYO10,GAS1,NBL1,TUBB2B,SIX4,EPB41L3,DCX,PROM1,BMP4,JUN,BMPR1B,PTPRD,PTPRK,NFIB,NTM,FZD5,SEMA3B,CHRDL1,WDR1,CDON,CACNA1A,CACNA1D,CACNB2,ZEB1,LPAR1,HHIP,EFNA5,EFNB2,ROBO1,ROBO2,CDH2"
GO: Biological Process	GO:0072359	circulatory system development	 	8.53E-10	50	905	"TSPAN12,MKKS,PDGFRA,ACTC1,MECOM,TWIST1,MEOX2,HOXA3,CITED2,FZD4,HOXA5,FZD6,FZD8,SALL1,BASP1,AGTR2,COL14A1,FGF12,MNAT1,CXCL12,HAND2,FOXC2,COL8A1,SEMA3C,SFRP2,ADAMTS1,SIX1,AQP1,IGF1,TENM4,PRKD1,MYLK,FGF18,BMP4,JUN,SRPX2,ZFP36L1,SULF1,FZD5,ACKR3,DUSP6,CSRP3,TBX18,TGFBR3,HHIP,EFNB2,LOX,ROBO1,GREM1,CDH2"
GO: Biological Process	GO:0072358	cardiovascular system development	 	8.53E-10	50	905	"TSPAN12,MKKS,PDGFRA,ACTC1,MECOM,TWIST1,MEOX2,HOXA3,CITED2,FZD4,HOXA5,FZD6,FZD8,SALL1,BASP1,AGTR2,COL14A1,FGF12,MNAT1,CXCL12,HAND2,FOXC2,COL8A1,SEMA3C,SFRP2,ADAMTS1,SIX1,AQP1,IGF1,TENM4,PRKD1,MYLK,FGF18,BMP4,JUN,SRPX2,ZFP36L1,SULF1,FZD5,ACKR3,DUSP6,CSRP3,TBX18,TGFBR3,HHIP,EFNB2,LOX,ROBO1,GREM1,CDH2"
GO: Biological Process	GO:0048699	generation of neurons	 	8.61E-10	65	1362	"GDF5,GDF6,ETV1,BCL11A,NRN1,TWIST1,HOXA2,FZD4,FZD6,SEMA3A,FZD8,LHX2,HOXC8,SALL1,MYL9,HOXD9,HOXD10,CTHRC1,ALCAM,FLRT2,SDC2,CXCL12,CNP,HAND2,SEMA3C,ZSWIM6,XRCC4,SIX1,TENM4,PLXNA4,PRKD1,PALLD,ZCCHC24,GAP43,MYO10,GAS1,NBL1,TUBB2B,SIX4,EPB41L3,DCX,PROM1,BMP4,JUN,BMPR1B,PTPRD,PTPRK,NFIB,NTM,FZD5,SEMA3B,CHRDL1,WDR1,CDON,CACNA1A,CACNA1D,CACNB2,ZEB1,LPAR1,HHIP,EFNA5,EFNB2,ROBO1,ROBO2,CDH2"
GO: Biological Process	GO:0007423	sensory organ development	 	9.13E-10	36	525	"TSPAN12,SPRY2,PDGFRA,TUB,TWIST1,HOXA2,CITED2,FZD4,FZD6,LHX2,SALL1,CTHRC1,HAND2,FOXC2,COL8A1,MAB21L2,SIX1,AQP1,IGF1,IGFBP7,LRIG1,PRDM16,SIX2,MDM1,GAS1,SIX4,PROM1,BMP4,BMPR1B,FZD5,CHRDL1,CDON,ZEB1,TBX18,TSHZ1,MAF"
GO: Biological Process	GO:0030198	extracellular matrix organization	 	1.28E-09	30	385	"GDF5,COL26A1,PDGFRA,FBN2,COL14A1,MMP11,SDC2,FOXC2,COL8A1,FBLN5,SFRP2,ABI3BP,OLFML2B,CCDC80,EGFL6,POSTN,MKX,COL25A1,BMP4,SULF1,KAZALD1,GPM6B,ECM2,LOX,TLL1,LTBP1,LTBP3,ELN,GREM1,HAS1"
GO: Biological Process	GO:0043062	extracellular structure organization	 	1.36E-09	30	386	"GDF5,COL26A1,PDGFRA,FBN2,COL14A1,MMP11,SDC2,FOXC2,COL8A1,FBLN5,SFRP2,ABI3BP,OLFML2B,CCDC80,EGFL6,POSTN,MKX,COL25A1,BMP4,SULF1,KAZALD1,GPM6B,ECM2,LOX,TLL1,LTBP1,LTBP3,ELN,GREM1,HAS1"
GO: Biological Process	GO:0061448	connective tissue development	 	1.56E-09	23	235	"MKKS,GDF5,HOXA3,HOXA5,CER1,HOXD11,ARID5B,HAND2,FOXC2,SFRP2,CREB5,IGF1,MKX,SIX2,FGF18,BMP3,BMP4,BMPR1B,SULF1,NFIB,ZEB1,LTBP3,MAF"
GO: Biological Process	GO:0040011	locomotion	 	2.08E-09	69	1522	"MKKS,DDX58,PDGFRA,ENPP2,ETV1,PFN2,F2R,TWIST1,HOXA2,CITED2,FZD4,HOXA5,SEMA3A,CER1,LHX2,MYL9,PIK3R1,AGTR2,ARID5B,CTHRC1,ALCAM,FLRT2,CXCL12,HAND2,FOXC2,SEMA3C,SFRP2,ZSWIM6,SIX1,AQP1,IGF1,IGFBP3,PLXNA4,GLIPR2,PRKCE,PRKD1,ATP1B1,MYLK,GAP43,MYO10,GAS1,NBL1,TUBB2B,SIX4,DCX,ZEB2,BMP4,BMPR1B,SRPX2,PTPRK,SULF1,NFIB,ACKR3,SEMA3B,TRIM8,RAB5A,CACNA1D,CACNB2,RCAN1,LPAR1,TGFBR3,EFNA5,EFNB2,ROBO1,ROBO2,ZNF580,GREM1,HAS1,CDH2"
GO: Biological Process	GO:0048704	embryonic skeletal system morphogenesis	 	2.65E-09	15	98	"PDGFRA,TWIST1,HOXA2,HOXA3,HOXA5,HOXD9,HOXD10,HOXD11,FOXC2,SIX1,SIX2,GAS1,SIX4,BMP4,ZEB1"
GO: Biological Process	GO:0032989	cellular component morphogenesis	 	2.70E-09	60	1242	"MKKS,PDGFRA,ETV1,ACTC1,BCL11A,NRN1,TWIST1,KLF2,HOXA2,FZD4,FZD6,S100A4,SEMA3A,FZD8,LHX2,S100A13,SALL1,MYL9,BASP1,ALCAM,FLRT2,SDC2,CXCL12,CNP,SEMA3C,SFRP2,ZSWIM6,TENM4,PLXNA4,GLIPR2,ARHGEF26,SIX2,GAP43,MYO10,GAS1,GAS2,NBL1,EPB41L3,DCX,ASAP1,BMP4,BMPR1B,PTPRD,NFIB,FZD5,SEMA3B,PID1,CACNA1A,CACNA1D,CACNB2,CSRP3,TGFBR3,RHOQ,EFNA5,EFNB2,FRMD6,ROBO1,ROBO2,GREM1,CDH2"
GO: Biological Process	GO:0040007	growth	 	3.50E-09	50	944	"MKKS,GDF5,SPRY2,GDF6,BCL11A,KLF2,HOXA5,SEMA3A,CER1,LHX2,SALL1,HOXD11,AES,HOXD13,BASP1,AGTR2,ARID5B,COL14A1,CXCL12,FOXC2,PAPPA2,FBLN5,SFRP2,ING3,SIX1,IGF1,TENM4,IGFBP3,IGFBP4,IGFBP7,PLXNA4,PLAC1,HTRA1,GAP43,GAS1,SIX4,DCX,RRAGC,WISP1,BMP3,BMP4,BMPR1B,KAZALD1,CACNA1A,H3F3C,DUSP6,ARMC10,TGFBR3,ROBO1,GREM1"
GO: Biological Process	GO:2000027	regulation of organ morphogenesis	 	3.51E-09	19	167	"TWIST1,CITED2,FZD6,HOXD11,HOXD13,BASP1,AGTR2,CTHRC1,HAND2,FOXC2,SFRP2,SIX1,SIX2,ASPN,SIX4,BMP4,SULF1,NFIB,GREM1"
GO: Biological Process	GO:0009792	embryo development ending in birth or egg hatching	 	4.38E-09	40	664	"PDGFRA,MECOM,TWIST1,KLF2,HOXA2,MEOX2,HOXA3,CITED2,HOXA5,FZD6,LHX2,HOXC5,HOXC6,SALL1,HOXD9,HOXD10,HOXD11,CTHRC1,ABCG2,HAND2,FOXC2,SEMA3C,SFRP2,XRCC4,SIX1,ATP1B1,SIX2,PLAC1,GAS1,SIX4,ZEB2,BMP4,SULF1,FZD5,ARNT2,ZEB1,OOEP,TBX18,TGFBR3,HBA1"
GO: Biological Process	GO:0040012	regulation of locomotion	 	4.82E-09	39	639	"MKKS,DDX58,PDGFRA,ENPP2,PFN2,F2R,TWIST1,CITED2,SEMA3A,PIK3R1,AGTR2,FLRT2,CXCL12,FOXC2,SFRP2,ZSWIM6,AQP1,IGF1,IGFBP3,PLXNA4,GLIPR2,PRKCE,PRKD1,MYLK,NBL1,BMP4,SRPX2,PTPRK,SULF1,TRIM8,RAB5A,LPAR1,TGFBR3,EFNB2,ROBO1,ROBO2,ZNF580,GREM1,HAS1"
GO: Biological Process	GO:0000904	cell morphogenesis involved in differentiation	 	6.82E-09	46	845	"ETV1,BCL11A,NRN1,TWIST1,HOXA2,FZD4,FZD6,S100A4,SEMA3A,FZD8,LHX2,SALL1,MYL9,BASP1,ALCAM,FLRT2,SDC2,CXCL12,CNP,SEMA3C,SFRP2,PLXNA4,GLIPR2,ARHGEF26,SIX2,GAP43,MYO10,GAS1,DCX,BMP4,BMPR1B,PTPRD,NFIB,FZD5,SEMA3B,CACNA1A,CACNA1D,CACNB2,TGFBR3,EFNA5,EFNB2,FRMD6,ROBO1,ROBO2,GREM1,CDH2"
GO: Biological Process	GO:0061138	morphogenesis of a branching epithelium	 	7.10E-09	21	213	"SPRY2,CITED2,HOXA5,SEMA3A,SALL1,HOXD11,HOXD13,AGTR2,CXCL12,FOXC2,SEMA3C,SFRP2,SIX1,IGF1,SIX2,SIX4,BMP4,SULF1,FZD5,HHIP,GREM1"
GO: Biological Process	GO:0001944	vasculature development	 	7.48E-09	37	595	"TSPAN12,PDGFRA,TWIST1,MEOX2,HOXA3,CITED2,FZD4,HOXA5,FZD6,FZD8,CXCL12,HAND2,FOXC2,COL8A1,SEMA3C,SFRP2,ADAMTS1,SIX1,AQP1,IGF1,PRKD1,MYLK,FGF18,BMP4,JUN,SRPX2,ZFP36L1,SULF1,FZD5,ACKR3,TGFBR3,HHIP,EFNB2,LOX,ROBO1,GREM1,CDH2"
GO: Biological Process	GO:0007517	muscle organ development	 	7.83E-09	28	368	"ETV1,ACTC1,TWIST1,MEOX2,CITED2,HOXD9,HOXD10,BASP1,PIK3R1,ARID5B,COL14A1,FOXC2,SIX1,IGF1,IGFBP3,MKX,MBNL3,MYLK,SIX4,BMP4,CDON,RCAN1,CSRP3,TGFBR3,EFNB2,ELN,GREM1,DISP1"
GO: Biological Process	GO:0048562	embryonic organ morphogenesis	 	9.52E-09	25	302	"MKKS,SPRY2,PDGFRA,TWIST1,HOXA2,HOXA3,CITED2,HOXA5,FZD6,SALL1,HOXD9,HOXD10,HOXD11,CTHRC1,HAND2,FOXC2,SIX1,LRIG1,SIX2,GAS1,SIX4,BMP4,ZEB1,TBX18,TSHZ1"
GO: Biological Process	GO:0043009	chordate embryonic development	 	9.53E-09	39	655	"PDGFRA,MECOM,TWIST1,KLF2,HOXA2,MEOX2,HOXA3,CITED2,HOXA5,FZD6,LHX2,HOXC5,HOXC6,SALL1,HOXD9,HOXD10,HOXD11,CTHRC1,HAND2,FOXC2,SEMA3C,SFRP2,XRCC4,SIX1,ATP1B1,SIX2,PLAC1,GAS1,SIX4,ZEB2,BMP4,SULF1,FZD5,ARNT2,ZEB1,OOEP,TBX18,TGFBR3,HBA1"
GO: Biological Process	GO:0001667	ameboidal-type cell migration	 	1.01E-08	23	259	"PFN2,TWIST1,SEMA3A,CER1,AGTR2,ARID5B,CXCL12,HAND2,FOXC2,SEMA3C,AQP1,GLIPR2,PRKCE,PRKD1,ZEB2,BMP4,SRPX2,TGFBR3,EFNB2,ROBO1,ZNF580,GREM1,HAS1"
GO: Biological Process	GO:0060537	muscle tissue development	 	1.11E-08	28	374	"PDGFRA,ACTC1,TWIST1,MEOX2,CITED2,HOXD9,HOXD10,PIK3R1,AGTR2,COL14A1,FOXC2,SEMA3C,SIX1,TENM4,IGFBP3,MKX,MBNL3,MYLK,SIX4,BMP4,CDON,RCAN1,CSRP3,TBX18,TGFBR3,EFNB2,ELN,GREM1"
GO: Biological Process	GO:0048514	blood vessel morphogenesis	 	1.21E-08	33	500	"TSPAN12,PDGFRA,TWIST1,MEOX2,HOXA3,CITED2,FZD4,HOXA5,FZD6,CXCL12,HAND2,FOXC2,COL8A1,SFRP2,ADAMTS1,SIX1,AQP1,PRKD1,MYLK,FGF18,BMP4,JUN,SRPX2,ZFP36L1,SULF1,FZD5,ACKR3,TGFBR3,HHIP,EFNB2,ROBO1,GREM1,CDH2"
GO: Biological Process	GO:0006366	transcription from RNA polymerase II promoter	 	1.34E-08	75	1797	"DDX58,GDF6,ETV1,MECOM,TNIP1,BCL11A,TCEANC,TCEAL1,TWIST1,KLF2,HOXA2,MEOX2,CITED2,FZD4,HOXA5,FZD6,FZD8,CER1,LHX2,HOXC5,HOXC6,HOXC8,SALL1,HOXD8,HOXD9,HOXD10,AES,HOXD13,PIK3R1,MNAT1,HAND2,FOXC2,KLF11,SFRP2,SIX1,CREB5,PKNOX2,IGF1,PKIA,MKX,PRKD1,PRDM16,SIX2,GLIS1,HTRA1,ZNF189,NBL1,SIX4,ZEB2,BMP3,BMP4,JUN,BMPR1B,KAT2B,SULF1,NFIB,FZD5,ARNT2,JAZF1,CHRDL1,PID1,CDON,DR1,ZEB1,GLIS3,TBL1XR1,TBX18,TGFBR3,RHOQ,TLE1,TLE4,GREM1,HBG2,HBZ,MAF"
GO: Biological Process	GO:0061061	muscle structure development	 	1.57E-08	35	558	"PDGFRA,ETV1,ACTC1,CHRNB1,TWIST1,MEOX2,CITED2,HOXD9,HOXD10,BASP1,PIK3R1,AGTR2,ARID5B,COL14A1,FOXC2,SIX1,IGF1,IGFBP3,MKX,MBNL3,MYLK,SIX4,BMP4,CDON,ZEB1,RCAN1,CSRP3,TBX18,TGFBR3,EFNB2,WFIKKN2,ELN,GREM1,CDH2,DISP1"
GO: Biological Process	GO:0006928	movement of cell or subcellular component	 	1.65E-08	72	1703	"MKKS,DDX58,PDGFRA,ENPP2,ETV1,ACTC1,TMOD3,ACTN2,PFN2,F2R,TWIST1,HOXA2,CITED2,HOXA5,SEMA3A,CER1,LHX2,MYL9,PIK3R1,AGTR2,ARID5B,CTHRC1,FGF12,ALCAM,FLRT2,CXCL12,HAND2,FOXC2,SEMA3C,SFRP2,MYO1B,ZSWIM6,SIX1,AQP1,IGF1,IGFBP3,PLXNA4,GLIPR2,PRKCE,PRKD1,ATP1B1,MYLK,GAP43,MYO10,GAS1,NBL1,TUBB2B,SIX4,DCX,ZEB2,ELMO1,BMP4,BMPR1B,SRPX2,PTPRK,SULF1,NFIB,SEMA3B,RAB5A,CACNA1D,CACNB2,LPAR1,TGFBR3,EFNA5,EFNB2,FRMD6,ROBO1,ROBO2,ZNF580,GREM1,HAS1,CDH2"
GO: Biological Process	GO:0014706	striated muscle tissue development	 	1.66E-08	27	357	"PDGFRA,ACTC1,TWIST1,MEOX2,CITED2,HOXD9,HOXD10,PIK3R1,AGTR2,COL14A1,FOXC2,SEMA3C,SIX1,TENM4,IGFBP3,MKX,MBNL3,SIX4,BMP4,CDON,RCAN1,CSRP3,TBX18,TGFBR3,EFNB2,ELN,GREM1"
GO: Biological Process	GO:0001763	morphogenesis of a branching structure	 	2.03E-08	21	226	"SPRY2,CITED2,HOXA5,SEMA3A,SALL1,HOXD11,HOXD13,AGTR2,CXCL12,FOXC2,SEMA3C,SFRP2,SIX1,IGF1,SIX2,SIX4,BMP4,SULF1,FZD5,HHIP,GREM1"
GO: Biological Process	GO:0001568	blood vessel development	 	2.24E-08	35	566	"TSPAN12,PDGFRA,TWIST1,MEOX2,HOXA3,CITED2,FZD4,HOXA5,FZD6,CXCL12,HAND2,FOXC2,COL8A1,SEMA3C,SFRP2,ADAMTS1,SIX1,AQP1,PRKD1,MYLK,FGF18,BMP4,JUN,SRPX2,ZFP36L1,SULF1,FZD5,ACKR3,TGFBR3,HHIP,EFNB2,LOX,ROBO1,GREM1,CDH2"
GO: Biological Process	GO:0030182	neuron differentiation	 	2.67E-08	58	1257	"GDF5,GDF6,ETV1,BCL11A,NRN1,HOXA2,FZD4,FZD6,SEMA3A,FZD8,LHX2,HOXC8,SALL1,MYL9,HOXD9,HOXD10,CTHRC1,ALCAM,FLRT2,SDC2,CXCL12,CNP,HAND2,SEMA3C,ZSWIM6,SIX1,TENM4,PLXNA4,PRKD1,PALLD,GAP43,MYO10,GAS1,NBL1,EPB41L3,DCX,PROM1,BMP4,JUN,BMPR1B,PTPRD,PTPRK,NFIB,NTM,FZD5,SEMA3B,CHRDL1,CDON,CACNA1A,CACNA1D,CACNB2,ZEB1,LPAR1,EFNA5,EFNB2,ROBO1,ROBO2,CDH2"
GO: Biological Process	GO:0000902	cell morphogenesis	 	2.99E-08	55	1165	"MKKS,ETV1,BCL11A,NRN1,TWIST1,KLF2,HOXA2,FZD4,FZD6,S100A4,SEMA3A,FZD8,LHX2,S100A13,SALL1,MYL9,BASP1,ALCAM,FLRT2,SDC2,CXCL12,CNP,SEMA3C,SFRP2,ZSWIM6,PLXNA4,GLIPR2,ARHGEF26,SIX2,GAP43,MYO10,GAS1,GAS2,NBL1,EPB41L3,DCX,ASAP1,BMP4,BMPR1B,PTPRD,NFIB,FZD5,SEMA3B,CACNA1A,CACNA1D,CACNB2,TGFBR3,RHOQ,EFNA5,EFNB2,FRMD6,ROBO1,ROBO2,GREM1,CDH2"
GO: Biological Process	GO:0048646	anatomical structure formation involved in morphogenesis	 	3.03E-08	50	1009	"TSPAN12,MKKS,PDGFRA,ACTC1,TWIST1,MEOX2,HOXA3,CITED2,HOXA5,FZD6,LHX2,FBN2,SALL1,HOXD11,CTHRC1,CXCL12,HAND2,FOXC2,COL8A1,SEMA3C,SFRP2,ADAMTS1,SIX1,AQP1,TENM4,MKX,PRKD1,SIX2,SIX4,EPB41L3,ZEB2,FGF18,PROM1,BMP4,JUN,SRPX2,SULF1,FZD5,ACKR3,CDON,CACNA1A,DUSP1,DUSP6,CSRP3,TBX18,TGFBR3,HHIP,EFNB2,ROBO1,GREM1"
GO: Biological Process	GO:0048736	appendage development	 	3.72E-08	18	173	"GDF5,MECOM,TWIST1,MEOX2,FZD6,FBN2,SALL1,HOXD9,HOXD10,HOXD11,HOXD13,HAND2,SEMA3C,SFRP2,GAS1,BMP4,BMPR1B,GREM1"
GO: Biological Process	GO:0060173	limb development	 	3.72E-08	18	173	"GDF5,MECOM,TWIST1,MEOX2,FZD6,FBN2,SALL1,HOXD9,HOXD10,HOXD11,HOXD13,HAND2,SEMA3C,SFRP2,GAS1,BMP4,BMPR1B,GREM1"
GO: Biological Process	GO:0035108	limb morphogenesis	 	4.09E-08	17	155	"GDF5,MECOM,TWIST1,FZD6,FBN2,SALL1,HOXD9,HOXD10,HOXD11,HOXD13,HAND2,SEMA3C,SFRP2,GAS1,BMP4,BMPR1B,GREM1"
GO: Biological Process	GO:0035107	appendage morphogenesis	 	4.09E-08	17	155	"GDF5,MECOM,TWIST1,FZD6,FBN2,SALL1,HOXD9,HOXD10,HOXD11,HOXD13,HAND2,SEMA3C,SFRP2,GAS1,BMP4,BMPR1B,GREM1"
GO: Biological Process	GO:0042127	regulation of cell proliferation	 	4.35E-08	63	1439	"GDF5,SPRY2,CRLF1,PDGFRA,MECOM,F2R,TWIST1,HOXA3,HOXA5,CER1,S100A13,SALL1,HOXD13,PIK3R1,AGTR2,CTHRC1,MNAT1,CXCL12,HAND2,GAREM,KLF11,SFRP2,ADAMTS1,MAB21L2,XRCC4,SIX1,AQP1,IGF1,IGFBP3,IGFBP7,PRKD1,SIX2,HTRA1,TES,GAS1,PTGS1,FGF18,PTN,BMP4,JUN,KAT2B,PTPRK,SULF1,NFIB,FZD5,ARNT2,DHPS,PDGFC,RAB5A,PID1,CDON,ZEB1,DUSP15,OGN,GRPR,ZNF503,TBX18,TGFBR3,EFNB2,ROBO1,ZNF580,LTBP3,GREM1"
GO: Biological Process	GO:0007167	enzyme linked receptor protein signaling pathway	 	5.44E-08	50	1028	"GDF5,SPRY2,PDGFRA,GDF6,MECOM,CITED2,FZD4,CER1,FBN2,PIK3R1,AGTR2,ARID5B,FGF12,GAREM,FOXC2,SFRP2,IGF1,IGFBP3,IGFBP4,PRKCE,PRKD1,PRDM16,HTRA1,ASPN,NBL1,FGF18,PTN,BMP4,JUN,BMPR1B,PTPRD,PTPRK,SULF1,CHRDL1,PDGFC,PID1,MVB12B,ZEB1,DUSP6,DUSP15,ANGPTL1,TGFBR3,RHOQ,HHIP,EFNA5,EFNB2,WFIKKN2,LTBP1,LTBP3,GREM1"
GO: Biological Process	GO:0001657	ureteric bud development	 	5.52E-08	14	105	"CRLF1,CITED2,CER1,SALL1,HOXD11,BASP1,AGTR2,FOXC2,SIX1,SIX2,SIX4,BMP4,ROBO2,GREM1"
GO: Biological Process	GO:0060284	regulation of cell development	 	5.75E-08	40	729	"GDF5,GDF6,BCL11A,TWIST1,HOXA2,SEMA3A,SALL1,HOXD11,PIK3R1,COL14A1,FLRT2,SDC2,CXCL12,FOXC2,SFRP2,ZSWIM6,XRCC4,SIX1,TENM4,IGFBP3,PLXNA4,MKX,GLIPR2,PRKD1,MBNL3,ZCCHC24,NBL1,BMP4,PTPRD,NTM,WDR1,CDON,CACNA1A,ZEB1,LPAR1,TGFBR3,ROBO1,ROBO2,GREM1,CDH2"
GO: Biological Process	GO:0072163	mesonephric epithelium development	 	6.23E-08	14	106	"CRLF1,CITED2,CER1,SALL1,HOXD11,BASP1,AGTR2,FOXC2,SIX1,SIX2,SIX4,BMP4,ROBO2,GREM1"
GO: Biological Process	GO:0072164	mesonephric tubule development	 	6.23E-08	14	106	"CRLF1,CITED2,CER1,SALL1,HOXD11,BASP1,AGTR2,FOXC2,SIX1,SIX2,SIX4,BMP4,ROBO2,GREM1"
GO: Biological Process	GO:0051094	positive regulation of developmental process	 	6.58E-08	46	911	"GDF5,GDF6,BCL11A,TWIST1,CITED2,HOXA5,SEMA3A,FBN2,SALL1,HOXD11,BASP1,PIK3R1,AGTR2,CTHRC1,CXCL12,FOXC2,SFRP2,XRCC4,SIX1,AQP1,IGF1,TENM4,IGFBP3,GLIPR2,PRKD1,NBL1,SIX4,ZEB2,FGF18,PROM1,BMP4,JUN,BMPR1B,SRPX2,PTPRD,CDON,GPM6B,ZEB1,LPAR1,EFNB2,WIF1,ROBO1,ROBO2,LTBP3,GREM1,CDH2"
GO: Biological Process	GO:0002009	morphogenesis of an epithelium	 	7.44E-08	30	460	"MKKS,SPRY2,TWIST1,CITED2,HOXA5,FZD6,SEMA3A,LHX2,SALL1,HOXD11,HOXD13,AGTR2,CTHRC1,CXCL12,HAND2,FOXC2,SEMA3C,SFRP2,SIX1,IGF1,SIX2,SIX4,ZEB2,BMP4,SULF1,FZD5,TBX18,HHIP,ROBO1,GREM1"
GO: Biological Process	GO:0051270	regulation of cellular component movement	 	7.71E-08	37	651	"MKKS,DDX58,PDGFRA,ENPP2,TMOD3,PFN2,F2R,TWIST1,CITED2,SEMA3A,PIK3R1,AGTR2,FGF12,FLRT2,CXCL12,FOXC2,SFRP2,ZSWIM6,AQP1,IGF1,IGFBP3,PLXNA4,GLIPR2,PRKCE,PRKD1,MYLK,NBL1,BMP4,SRPX2,PTPRK,SULF1,RAB5A,LPAR1,TGFBR3,ZNF580,GREM1,HAS1"
GO: Biological Process	GO:0007417	central nervous system development	 	8.70E-08	44	859	"MKKS,HDAC11,MECOM,HOXA2,CITED2,FZD4,FZD6,SEMA3A,FZD8,LHX2,SALL1,HOXD10,BASP1,AGTR2,MNAT1,PCDH18,CXCL12,CNP,SFRP2,AFF2,XRCC4,SIX1,AQP1,IGF1,TENM4,PLXNA4,GAS1,DCX,ZEB2,BMP4,STXBP3,NFIB,FZD5,ARNT2,WDR1,PDGFC,CDON,CACNA1A,ZEB1,RCAN1,EFNA5,ROBO1,ROBO2,NHEJ1"
GO: Biological Process	GO:0051216	cartilage development	 	8.85E-08	18	183	"MKKS,GDF5,HOXA3,HOXA5,CER1,HOXD11,HAND2,SFRP2,SIX2,FGF18,BMP3,BMP4,BMPR1B,SULF1,NFIB,ZEB1,LTBP3,MAF"
GO: Biological Process	GO:0045944	positive regulation of transcription from RNA polymerase II promoter	 	9.36E-08	46	922	"DDX58,ETV1,MECOM,TNIP1,BCL11A,TWIST1,KLF2,HOXA2,MEOX2,CITED2,HOXA5,FZD8,LHX2,SALL1,HOXD9,HOXD10,HOXD13,PIK3R1,MNAT1,HAND2,FOXC2,SFRP2,SIX1,CREB5,IGF1,MKX,PRKD1,SIX2,GLIS1,SIX4,ZEB2,BMP3,BMP4,JUN,KAT2B,NFIB,FZD5,ARNT2,PID1,CDON,ZEB1,GLIS3,TBL1XR1,RHOQ,GREM1,MAF"
GO: Biological Process	GO:0045595	regulation of cell differentiation	 	9.93E-08	61	1405	"GDF5,PDGFRA,GDF6,BCL11A,TWIST1,HOXA2,HOXA5,SEMA3A,FBN2,SALL1,HOXD11,PIK3R1,CTHRC1,COL14A1,FLRT2,MMP11,SDC2,CXCL12,HAND2,FOXC2,SFRP2,ZSWIM6,XRCC4,SIX1,IGF1,TENM4,IGFBP3,PLXNA4,MKX,GLIPR2,PRKD1,PRDM16,SIX2,MBNL3,ZCCHC24,NBL1,ZEB2,FGF18,PROM1,BMP4,JUN,BMPR1B,PTPRD,ZFP36L2,NTM,WDR1,CDON,CACNA1A,ZEB1,RCAN1,DUSP6,LPAR1,TGFBR3,EFNB2,WIF1,ROBO1,ROBO2,LTBP3,GREM1,CDH2,MAF"
GO: Biological Process	GO:0001823	mesonephros development	 	1.00E-07	14	110	"CRLF1,CITED2,CER1,SALL1,HOXD11,BASP1,AGTR2,FOXC2,SIX1,SIX2,SIX4,BMP4,ROBO2,GREM1"
GO: Biological Process	GO:0048589	developmental growth	 	1.10E-07	25	342	"SPRY2,BCL11A,SEMA3A,CER1,LHX2,SALL1,HOXD11,HOXD13,BASP1,AGTR2,COL14A1,CXCL12,SFRP2,SIX1,IGF1,PLXNA4,PLAC1,GAP43,GAS1,SIX4,DCX,BMP4,BMPR1B,DUSP6,ROBO1"
GO: Biological Process	GO:0060538	skeletal muscle organ development	 	1.23E-07	18	187	"TWIST1,MEOX2,CITED2,HOXD9,HOXD10,BASP1,PIK3R1,SIX1,IGFBP3,MKX,MBNL3,SIX4,BMP4,CDON,RCAN1,CSRP3,ELN,DISP1"
GO: Biological Process	GO:2000145	regulation of cell motility	 	1.24E-07	34	579	"MKKS,DDX58,PDGFRA,ENPP2,PFN2,F2R,TWIST1,CITED2,SEMA3A,PIK3R1,AGTR2,FLRT2,CXCL12,FOXC2,SFRP2,ZSWIM6,AQP1,IGF1,IGFBP3,GLIPR2,PRKCE,PRKD1,MYLK,NBL1,BMP4,SRPX2,PTPRK,SULF1,RAB5A,LPAR1,TGFBR3,ZNF580,GREM1,HAS1"
GO: Biological Process	GO:0001655	urogenital system development	 	1.46E-07	24	323	"CRLF1,PDGFRA,MECOM,CITED2,CER1,SALL1,HOXD11,HOXD13,BASP1,AGTR2,ARID5B,MME,FOXC2,ADAMTS1,SIX1,IGF1,SIX2,SIX4,PROM1,BMP4,SULF1,TBX18,ROBO2,GREM1"
GO: Biological Process	GO:0030326	embryonic limb morphogenesis	 	1.61E-07	15	132	"GDF5,MECOM,TWIST1,FZD6,FBN2,SALL1,HOXD9,HOXD10,HOXD11,HOXD13,HAND2,SFRP2,GAS1,BMP4,GREM1"
GO: Biological Process	GO:0035113	embryonic appendage morphogenesis	 	1.61E-07	15	132	"GDF5,MECOM,TWIST1,FZD6,FBN2,SALL1,HOXD9,HOXD10,HOXD11,HOXD13,HAND2,SFRP2,GAS1,BMP4,GREM1"
GO: Biological Process	GO:0007178	transmembrane receptor protein serine/threonine kinase signaling pathway	 	1.84E-07	24	327	"GDF5,GDF6,MECOM,CITED2,CER1,FBN2,SFRP2,PRDM16,HTRA1,ASPN,NBL1,BMP4,JUN,BMPR1B,PTPRK,SULF1,CHRDL1,ZEB1,DUSP15,TGFBR3,WFIKKN2,LTBP1,LTBP3,GREM1"
GO: Biological Process	GO:0016055	Wnt signaling pathway	 	2.01E-07	25	353	"FZD4,FZD6,FZD8,CER1,SALL1,AES,CTHRC1,MDFIC,SFRP2,SIX2,DKK3,TRABD2B,ZEB2,WISP1,SULF1,FZD5,BARX1,RAB5A,TBL1XR1,TBX18,TLE1,TLE4,WIF1,GREM1,CDH2"
GO: Biological Process	GO:0072001	renal system development	 	2.11E-07	22	282	"CRLF1,PDGFRA,MECOM,CITED2,CER1,SALL1,HOXD11,BASP1,AGTR2,ARID5B,MME,FOXC2,ADAMTS1,SIX1,SIX2,SIX4,PROM1,BMP4,SULF1,TBX18,ROBO2,GREM1"
GO: Biological Process	GO:0008283	cell proliferation	 	2.16E-07	74	1887	"GDF5,SPRY2,CRLF1,PDGFRA,MECOM,F2R,TWIST1,HOXA3,CITED2,HOXA5,FZD6,CER1,S100A13,SALL1,HOXD13,PIK3R1,AGTR2,CTHRC1,MNAT1,CXCL12,HAND2,GAREM,FOXC2,KLF11,COL8A1,SFRP2,ADAMTS1,MAB21L2,XRCC4,SIX1,AQP1,IGF1,TENM4,IGFBP3,IGFBP4,IGFBP7,PRKD1,SIX2,HTRA1,TES,GAS1,PTGS1,ZEB2,FGF18,PTN,BMP4,JUN,KAT2B,PTPRK,ZFP36L2,SULF1,NFIB,FZD5,ARNT2,DHPS,PDGFC,RAB5A,PID1,CDON,RAP1B,ZEB1,DUSP15,OGN,GRPR,ZNF503,TBX18,TGFBR3,HHIP,EFNB2,ROBO1,ZNF580,LTBP3,ELN,GREM1"
GO: Biological Process	GO:0048729	tissue morphogenesis	 	2.87E-07	33	572	"MKKS,SPRY2,ACTC1,TWIST1,CITED2,HOXA5,FZD6,SEMA3A,LHX2,SALL1,HOXD11,HOXD13,AGTR2,CTHRC1,CXCL12,HAND2,FOXC2,SEMA3C,SFRP2,SIX1,IGF1,SIX2,MYLK,SIX4,ZEB2,BMP4,SULF1,FZD5,TBX18,TGFBR3,HHIP,ROBO1,GREM1"
GO: Biological Process	GO:0048812	neuron projection morphogenesis	 	2.95E-07	36	658	"ETV1,BCL11A,NRN1,HOXA2,FZD6,SEMA3A,FZD8,LHX2,MYL9,ALCAM,FLRT2,SDC2,CXCL12,CNP,SEMA3C,ZSWIM6,PLXNA4,GAP43,MYO10,GAS1,NBL1,EPB41L3,DCX,BMPR1B,PTPRD,NFIB,FZD5,SEMA3B,CACNA1A,CACNA1D,CACNB2,EFNA5,EFNB2,ROBO1,ROBO2,CDH2"
GO: Biological Process	GO:0051173	positive regulation of nitrogen compound metabolic process	 	2.97E-07	62	1484	"DDAH2,DDX58,PDGFRA,GDF6,ETV1,MECOM,TNIP1,BCL11A,F2R,TWIST1,KLF2,HOXA2,MEOX2,CITED2,FZD4,HOXA5,FZD8,ERCC8,LHX2,SALL1,HOXD9,HOXD10,HOXD13,PIK3R1,AGTR2,MNAT1,HAND2,FOXC2,MDFIC,SFRP2,SIX1,CREB5,ZNF711,IGF1,MKX,ULBP1,PRKD1,PRDM16,SIX2,GLIS1,SIX4,ZEB2,BMP3,BMP4,JUN,KAT2B,ZFP36L2,NFIB,FZD5,ARNT2,PDGFC,PID1,CDON,ZEB1,GLIS3,EBF1,GSAP,TBL1XR1,RHOQ,GREM1,HBB,MAF"
GO: Biological Process	GO:0030334	regulation of cell migration	 	3.21E-07	32	547	"DDX58,PDGFRA,ENPP2,PFN2,F2R,CITED2,SEMA3A,PIK3R1,AGTR2,FLRT2,CXCL12,FOXC2,SFRP2,ZSWIM6,AQP1,IGF1,IGFBP3,GLIPR2,PRKCE,PRKD1,MYLK,NBL1,BMP4,SRPX2,PTPRK,SULF1,RAB5A,LPAR1,TGFBR3,ZNF580,GREM1,HAS1"
GO: Biological Process	GO:0048701	embryonic cranial skeleton morphogenesis	 	3.24E-07	9	44	"PDGFRA,TWIST1,HOXA2,FOXC2,SIX1,SIX2,GAS1,SIX4,BMP4"
GO: Biological Process	GO:0045893	"positive regulation of transcription, DNA-templated"	 	3.35E-07	54	1221	"DDX58,GDF6,ETV1,MECOM,TNIP1,BCL11A,F2R,TWIST1,KLF2,HOXA2,MEOX2,CITED2,FZD4,HOXA5,FZD8,LHX2,SALL1,HOXD9,HOXD10,HOXD13,PIK3R1,AGTR2,MNAT1,HAND2,FOXC2,MDFIC,SFRP2,SIX1,CREB5,ZNF711,IGF1,MKX,PRKD1,PRDM16,SIX2,GLIS1,SIX4,ZEB2,BMP3,BMP4,JUN,KAT2B,NFIB,FZD5,ARNT2,PID1,CDON,ZEB1,GLIS3,EBF1,TBL1XR1,RHOQ,GREM1,MAF"
GO: Biological Process	GO:0035239	tube morphogenesis	 	3.77E-07	25	365	"MKKS,SPRY2,TWIST1,CITED2,HOXA5,FZD6,LHX2,SALL1,HOXD11,AGTR2,CTHRC1,CXCL12,HAND2,FOXC2,SFRP2,SIX1,IGF1,SIX2,SIX4,ZEB2,BMP4,ZEB1,HHIP,ROBO1,GREM1"
GO: Biological Process	GO:0010628	positive regulation of gene expression	 	4.46E-07	57	1332	"SPRY2,DDX58,GDF6,ETV1,MECOM,TNIP1,BCL11A,F2R,TWIST1,KLF2,HOXA2,MEOX2,CITED2,FZD4,HOXA5,FZD8,LHX2,SALL1,HOXD9,HOXD10,HOXD13,PIK3R1,AGTR2,MNAT1,HAND2,FOXC2,MDFIC,SFRP2,SIX1,CREB5,ZNF711,IGF1,MKX,PRKD1,PRDM16,SIX2,GLIS1,SIX4,ZEB2,BMP3,BMP4,JUN,KAT2B,NFIB,FZD5,ARNT2,PID1,CDON,ZEB1,GLIS3,EBF1,TBL1XR1,RHOQ,TLE1,ZNF580,GREM1,MAF"
GO: Biological Process	GO:0090287	regulation of cellular response to growth factor stimulus	 	4.59E-07	17	183	"SPRY2,MECOM,CITED2,FZD4,FBN2,AGTR2,PRDM16,HTRA1,ASPN,FGF18,BMP4,SULF1,ZEB1,DUSP6,TGFBR3,HHIP,LTBP1"
GO: Biological Process	GO:0030030	cell projection organization	 	4.67E-07	53	1201	"MKKS,ETV1,BCL11A,ACTN2,PFN2,NRN1,HOXA2,FZD6,SEMA3A,FZD8,LHX2,TUBB4A,MYL9,CTHRC1,ALCAM,FLRT2,SDC2,CXCL12,CNP,SEMA3C,ZSWIM6,AQP1,PLXNA4,PRKD1,ARHGEF26,PALLD,MYLK,GAP43,MYO10,GAS1,NBL1,EPB41L3,DCX,ASAP1,JUN,BMPR1B,PTPRD,PTPRK,NFIB,NTM,FZD5,SEMA3B,RAB5A,CACNA1A,CACNA1D,CACNB2,LPAR1,RHOQ,EFNA5,EFNB2,ROBO1,ROBO2,CDH2"
GO: Biological Process	GO:0048666	neuron development	 	4.95E-07	47	1009	"ETV1,BCL11A,NRN1,HOXA2,FZD6,SEMA3A,FZD8,LHX2,MYL9,HOXD9,HOXD10,CTHRC1,ALCAM,FLRT2,SDC2,CXCL12,CNP,HAND2,SEMA3C,ZSWIM6,TENM4,PLXNA4,PRKD1,PALLD,GAP43,MYO10,GAS1,NBL1,EPB41L3,DCX,JUN,BMPR1B,PTPRD,PTPRK,NFIB,NTM,FZD5,SEMA3B,CACNA1A,CACNA1D,CACNB2,LPAR1,EFNA5,EFNB2,ROBO1,ROBO2,CDH2"
GO: Biological Process	GO:0042471	ear morphogenesis	 	5.51E-07	14	126	"SPRY2,TWIST1,HOXA2,FZD6,SALL1,CTHRC1,SIX1,LRIG1,SIX2,GAS1,SIX4,ZEB1,TBX18,TSHZ1"
GO: Biological Process	GO:0060429	epithelium development	 	5.61E-07	50	1110	"MKKS,SPRY2,CRLF1,MECOM,TWIST1,KLF2,MEOX2,CITED2,HOXA5,FZD6,SEMA3A,CER1,LHX2,SALL1,HOXD11,HOXD13,BASP1,AGTR2,CTHRC1,CXCL12,HAND2,FOXC2,SEMA3C,SFRP2,SIX1,IGF1,ARHGEF26,SIX2,ZDHHC21,GAS1,SIX4,PTGS1,ZEB2,PROM1,BMP4,JUN,SULF1,NFIB,FZD5,BARX1,RAP1B,ZEB1,TBX18,TGFBR3,HHIP,FRMD6,ROBO1,ROBO2,GREM1,MAF"
GO: Biological Process	GO:0060562	epithelial tube morphogenesis	 	6.02E-07	24	349	"MKKS,SPRY2,TWIST1,CITED2,HOXA5,FZD6,LHX2,SALL1,HOXD11,AGTR2,CTHRC1,CXCL12,HAND2,FOXC2,SFRP2,SIX1,IGF1,SIX2,SIX4,ZEB2,BMP4,HHIP,ROBO1,GREM1"
GO: Biological Process	GO:0072073	kidney epithelium development	 	6.04E-07	15	146	"CRLF1,CITED2,CER1,SALL1,HOXD11,BASP1,AGTR2,FOXC2,SIX1,SIX2,SIX4,PROM1,BMP4,ROBO2,GREM1"
GO: Biological Process	GO:0009953	dorsal/ventral pattern formation	 	6.17E-07	13	109	"HOXA2,CER1,LHX2,HOXD11,GAS1,NBL1,BMP4,BMPR1B,FZD5,DUSP6,HHIP,GREM1,DISP1"
GO: Biological Process	GO:0051254	positive regulation of RNA metabolic process	 	7.07E-07	55	1284	"DDX58,GDF6,ETV1,MECOM,TNIP1,BCL11A,F2R,TWIST1,KLF2,HOXA2,MEOX2,CITED2,FZD4,HOXA5,FZD8,LHX2,SALL1,HOXD9,HOXD10,HOXD13,PIK3R1,AGTR2,MNAT1,HAND2,FOXC2,MDFIC,SFRP2,SIX1,CREB5,ZNF711,IGF1,MKX,PRKD1,PRDM16,SIX2,GLIS1,SIX4,ZEB2,BMP3,BMP4,JUN,KAT2B,ZFP36L2,NFIB,FZD5,ARNT2,PID1,CDON,ZEB1,GLIS3,EBF1,TBL1XR1,RHOQ,GREM1,MAF"
GO: Biological Process	GO:0060485	mesenchyme development	 	8.00E-07	18	212	"TWIST1,CITED2,HOXA5,S100A4,SEMA3A,BASP1,HAND2,FOXC2,SEMA3C,SFRP2,SIX1,GLIPR2,SIX2,SIX4,ZEB2,BMP4,TGFBR3,GREM1"
GO: Biological Process	GO:0007610	behavior	 	8.22E-07	36	687	"MKKS,PDGFRA,ETV1,CHRNB1,FZD4,SEMA3A,HOXD9,HOXD10,AGTR2,FGF12,CXCL12,CNP,HAND2,AFF2,USP46,IGF1,PDE8B,PLXNA4,PRKCE,PRKD1,NBL1,PTGS1,PTN,JUN,SRPX2,MSS51,CACNA1A,RCAN1,FIGN,GRPR,LPAR1,EFNB2,ROBO1,ROBO2,ZNF580,GREM1"
GO: Biological Process	GO:0055002	striated muscle cell development	 	9.31E-07	15	151	"PDGFRA,ACTC1,CHRNB1,PIK3R1,AGTR2,COL14A1,IGF1,IGFBP3,MKX,MBNL3,BMP4,CDON,RCAN1,CSRP3,WFIKKN2"
GO: Biological Process	GO:1902680	positive regulation of RNA biosynthetic process	 	9.35E-07	54	1262	"DDX58,GDF6,ETV1,MECOM,TNIP1,BCL11A,F2R,TWIST1,KLF2,HOXA2,MEOX2,CITED2,FZD4,HOXA5,FZD8,LHX2,SALL1,HOXD9,HOXD10,HOXD13,PIK3R1,AGTR2,MNAT1,HAND2,FOXC2,MDFIC,SFRP2,SIX1,CREB5,ZNF711,IGF1,MKX,PRKD1,PRDM16,SIX2,GLIS1,SIX4,ZEB2,BMP3,BMP4,JUN,KAT2B,NFIB,FZD5,ARNT2,PID1,CDON,ZEB1,GLIS3,EBF1,TBL1XR1,RHOQ,GREM1,MAF"
GO: Biological Process	GO:0050919	negative chemotaxis	 	9.58E-07	6	17	"SEMA3A,FLRT2,PLXNA4,EFNA5,ROBO1,ROBO2"
GO: Biological Process	GO:0043583	ear development	 	9.82E-07	18	215	"SPRY2,TWIST1,HOXA2,FZD6,SALL1,CTHRC1,SIX1,IGF1,IGFBP7,LRIG1,SIX2,GAS1,SIX4,BMP4,ZEB1,TBX18,TSHZ1,MAF"
GO: Biological Process	GO:0007155	cell adhesion	 	1.00E-06	48	1067	"COL26A1,PDGFRA,TNIP1,ACTN2,SVEP1,CITED2,FZD4,PIK3R1,COL14A1,ALCAM,FLRT2,PCDH18,CXCL12,FOXC2,COL8A1,FBLN5,SFRP2,ABI3BP,CCDC80,PCDHB16,CYFIP2,EGFL6,POSTN,IGFBP7,PRKCE,ATP1B1,MYO10,CLSTN2,WISP1,BMPR1B,SRPX2,PTPRD,STXBP3,PTPRK,NTM,ACKR3,CDON,GPM6B,ECM2,CLDN1,TBX18,EFNA5,EFNB2,ROBO1,ROBO2,GREM1,HAS1,CDH2"
GO: Biological Process	GO:0001656	metanephros development	 	1.01E-06	12	96	"PDGFRA,SALL1,HOXD11,BASP1,AGTR2,FOXC2,SIX1,SIX2,SIX4,BMP4,ROBO2,GREM1"
GO: Biological Process	GO:0090092	regulation of transmembrane receptor protein serine/threonine kinase signaling pathway	 	1.04E-06	17	194	"GDF6,MECOM,CITED2,CER1,FBN2,SFRP2,PRDM16,HTRA1,ASPN,NBL1,BMP4,SULF1,CHRDL1,ZEB1,TGFBR3,LTBP1,GREM1"
GO: Biological Process	GO:0031175	neuron projection development	 	1.07E-06	42	878	"ETV1,BCL11A,NRN1,HOXA2,FZD6,SEMA3A,FZD8,LHX2,MYL9,ALCAM,FLRT2,SDC2,CXCL12,CNP,SEMA3C,ZSWIM6,PLXNA4,PRKD1,PALLD,GAP43,MYO10,GAS1,NBL1,EPB41L3,DCX,JUN,BMPR1B,PTPRD,PTPRK,NFIB,NTM,FZD5,SEMA3B,CACNA1A,CACNA1D,CACNB2,LPAR1,EFNA5,EFNB2,ROBO1,ROBO2,CDH2"
GO: Biological Process	GO:0048568	embryonic organ development	 	1.16E-06	27	441	"MKKS,SPRY2,PDGFRA,TWIST1,HOXA2,HOXA3,CITED2,HOXA5,FZD6,SALL1,HOXD9,HOXD10,HOXD11,CTHRC1,HAND2,FOXC2,SIX1,LRIG1,SIX2,PLAC1,GAS1,SIX4,BMP4,FZD5,ZEB1,TBX18,TSHZ1"
GO: Biological Process	GO:0016477	cell migration	 	1.18E-06	48	1073	"DDX58,PDGFRA,ENPP2,PFN2,F2R,TWIST1,CITED2,HOXA5,SEMA3A,CER1,PIK3R1,AGTR2,ARID5B,CTHRC1,FLRT2,CXCL12,HAND2,FOXC2,SEMA3C,SFRP2,ZSWIM6,SIX1,AQP1,IGF1,IGFBP3,GLIPR2,PRKCE,PRKD1,ATP1B1,MYLK,NBL1,TUBB2B,SIX4,DCX,ZEB2,BMP4,SRPX2,PTPRK,SULF1,RAB5A,LPAR1,TGFBR3,EFNB2,ROBO1,ZNF580,GREM1,HAS1,CDH2"
GO: Biological Process	GO:0061217	regulation of mesonephros development	 	1.23E-06	7	27	"BASP1,AGTR2,SIX1,SIX2,SIX4,BMP4,GREM1"
GO: Biological Process	GO:0022610	biological adhesion	 	1.31E-06	48	1077	"COL26A1,PDGFRA,TNIP1,ACTN2,SVEP1,CITED2,FZD4,PIK3R1,COL14A1,ALCAM,FLRT2,PCDH18,CXCL12,FOXC2,COL8A1,FBLN5,SFRP2,ABI3BP,CCDC80,PCDHB16,CYFIP2,EGFL6,POSTN,IGFBP7,PRKCE,ATP1B1,MYO10,CLSTN2,WISP1,BMPR1B,SRPX2,PTPRD,STXBP3,PTPRK,NTM,ACKR3,CDON,GPM6B,ECM2,CLDN1,TBX18,EFNA5,EFNB2,ROBO1,ROBO2,GREM1,HAS1,CDH2"
GO: Biological Process	GO:0045597	positive regulation of cell differentiation	 	1.31E-06	35	671	"GDF5,GDF6,BCL11A,TWIST1,HOXA5,FBN2,SALL1,HOXD11,PIK3R1,CTHRC1,CXCL12,SFRP2,XRCC4,IGF1,TENM4,IGFBP3,GLIPR2,PRKD1,NBL1,ZEB2,FGF18,PROM1,BMP4,JUN,BMPR1B,PTPRD,CDON,ZEB1,EFNB2,WIF1,ROBO1,ROBO2,LTBP3,GREM1,CDH2"
GO: Biological Process	GO:0001822	kidney development	 	1.43E-06	20	267	"CRLF1,PDGFRA,CITED2,CER1,SALL1,HOXD11,BASP1,AGTR2,ARID5B,MME,FOXC2,ADAMTS1,SIX1,SIX2,SIX4,PROM1,BMP4,SULF1,ROBO2,GREM1"
GO: Biological Process	GO:0030111	regulation of Wnt signaling pathway	 	1.56E-06	18	222	"FZD6,CER1,SALL1,AES,CTHRC1,MDFIC,SFRP2,DKK3,TRABD2B,ZEB2,SULF1,FZD5,BARX1,TBX18,TLE1,WIF1,GREM1,CDH2"
GO: Biological Process	GO:0061564	axon development	 	1.67E-06	32	590	"ETV1,BCL11A,NRN1,HOXA2,FZD6,SEMA3A,FZD8,LHX2,MYL9,ALCAM,FLRT2,CXCL12,CNP,SEMA3C,PLXNA4,GAP43,MYO10,GAS1,DCX,JUN,BMPR1B,NFIB,FZD5,SEMA3B,CACNA1A,CACNA1D,CACNB2,EFNA5,EFNB2,ROBO1,ROBO2,CDH2"
GO: Biological Process	GO:0007519	skeletal muscle tissue development	 	1.80E-06	16	180	"TWIST1,MEOX2,CITED2,HOXD9,HOXD10,PIK3R1,SIX1,IGFBP3,MKX,MBNL3,SIX4,BMP4,CDON,RCAN1,CSRP3,ELN"
GO: Biological Process	GO:0007409	axonogenesis	 	1.85E-06	31	564	"ETV1,BCL11A,NRN1,HOXA2,FZD6,SEMA3A,FZD8,LHX2,MYL9,ALCAM,FLRT2,CXCL12,CNP,SEMA3C,PLXNA4,GAP43,MYO10,GAS1,DCX,BMPR1B,NFIB,FZD5,SEMA3B,CACNA1A,CACNA1D,CACNB2,EFNA5,EFNB2,ROBO1,ROBO2,CDH2"
GO: Biological Process	GO:0009968	negative regulation of signal transduction	 	1.92E-06	43	930	"SPRY2,MECOM,TNIP1,TWIST1,FZD6,CER1,FBN2,SALL1,AES,AGTR2,CTHRC1,CXCL12,SFRP2,BMF,IGF1,IGFBP3,PRDM16,DKK3,TRABD2B,HTRA1,ASPN,GAS1,NBL1,BMP4,SULF1,ACKR3,CHRDL1,BARX1,PID1,DUSP1,DUSP6,GRINA,TBX18,TGFBR3,HHIP,TLE1,DUSP16,WIF1,TSPAN6,ROBO1,LTBP1,GREM1,CDH2"
GO: Biological Process	GO:0048754	branching morphogenesis of an epithelial tube	 	1.93E-06	16	181	"SPRY2,CITED2,HOXA5,SALL1,HOXD11,AGTR2,CXCL12,FOXC2,SFRP2,SIX1,IGF1,SIX2,SIX4,BMP4,HHIP,GREM1"
GO: Biological Process	GO:0090132	epithelium migration	 	2.08E-06	16	182	"PFN2,SEMA3A,AGTR2,FOXC2,AQP1,GLIPR2,PRKCE,PRKD1,ZEB2,BMP4,SRPX2,TGFBR3,EFNB2,ROBO1,ZNF580,GREM1"
GO: Biological Process	GO:0010631	epithelial cell migration	 	2.08E-06	16	182	"PFN2,SEMA3A,AGTR2,FOXC2,AQP1,GLIPR2,PRKCE,PRKD1,ZEB2,BMP4,SRPX2,TGFBR3,EFNB2,ROBO1,ZNF580,GREM1"
GO: Biological Process	GO:0010557	positive regulation of macromolecule biosynthetic process	 	2.23E-06	58	1436	"DDX58,PDGFRA,GDF6,ETV1,MECOM,TNIP1,BCL11A,F2R,TWIST1,KLF2,HOXA2,MEOX2,CIRBP,CITED2,FZD4,HOXA5,FZD8,LHX2,SALL1,HOXD9,HOXD10,HOXD13,PIK3R1,AGTR2,MNAT1,HAND2,FOXC2,MDFIC,SFRP2,SIX1,CREB5,ZNF711,IGF1,MKX,PRKD1,PRDM16,SIX2,GLIS1,SIX4,ZEB2,BMP3,BMP4,JUN,KAT2B,RBMS3,NFIB,FZD5,ARNT2,PDGFC,PID1,CDON,ZEB1,GLIS3,EBF1,TBL1XR1,RHOQ,GREM1,MAF"
GO: Biological Process	GO:0055001	muscle cell development	 	2.45E-06	15	163	"PDGFRA,ACTC1,CHRNB1,PIK3R1,AGTR2,COL14A1,IGF1,IGFBP3,MKX,MBNL3,BMP4,CDON,RCAN1,CSRP3,WFIKKN2"
GO: Biological Process	GO:0031328	positive regulation of cellular biosynthetic process	 	2.56E-06	61	1547	"DDAH2,DDX58,PDGFRA,GDF6,ETV1,MECOM,TNIP1,BCL11A,F2R,TWIST1,KLF2,HOXA2,MEOX2,CIRBP,CITED2,FZD4,HOXA5,FZD8,LHX2,SALL1,HOXD9,HOXD10,HOXD13,PIK3R1,AGTR2,MNAT1,HAND2,FOXC2,MDFIC,SFRP2,SIX1,CREB5,ZNF711,IGF1,MKX,ULBP1,PRKD1,PRDM16,SIX2,GLIS1,SIX4,ZEB2,BMP3,BMP4,JUN,KAT2B,RBMS3,NFIB,FZD5,ARNT2,PDGFC,PID1,CDON,ZEB1,GLIS3,EBF1,TBL1XR1,RHOQ,GREM1,HBB,MAF"
GO: Biological Process	GO:0051674	localization of cell	 	2.57E-06	50	1170	"MKKS,DDX58,PDGFRA,ENPP2,PFN2,F2R,TWIST1,CITED2,HOXA5,SEMA3A,CER1,PIK3R1,AGTR2,ARID5B,CTHRC1,FLRT2,CXCL12,HAND2,FOXC2,SEMA3C,SFRP2,ZSWIM6,SIX1,AQP1,IGF1,IGFBP3,GLIPR2,PRKCE,PRKD1,ATP1B1,MYLK,MYO10,NBL1,TUBB2B,SIX4,DCX,ZEB2,BMP4,SRPX2,PTPRK,SULF1,RAB5A,LPAR1,TGFBR3,EFNB2,ROBO1,ZNF580,GREM1,HAS1,CDH2"
GO: Biological Process	GO:0048870	cell motility	 	2.57E-06	50	1170	"MKKS,DDX58,PDGFRA,ENPP2,PFN2,F2R,TWIST1,CITED2,HOXA5,SEMA3A,CER1,PIK3R1,AGTR2,ARID5B,CTHRC1,FLRT2,CXCL12,HAND2,FOXC2,SEMA3C,SFRP2,ZSWIM6,SIX1,AQP1,IGF1,IGFBP3,GLIPR2,PRKCE,PRKD1,ATP1B1,MYLK,MYO10,NBL1,TUBB2B,SIX4,DCX,ZEB2,BMP4,SRPX2,PTPRK,SULF1,RAB5A,LPAR1,TGFBR3,EFNB2,ROBO1,ZNF580,GREM1,HAS1,CDH2"
GO: Biological Process	GO:0045935	positive regulation of nucleobase-containing compound metabolic process	 	2.89E-06	58	1448	"DDX58,PDGFRA,GDF6,ETV1,MECOM,TNIP1,BCL11A,F2R,TWIST1,KLF2,HOXA2,MEOX2,CITED2,FZD4,HOXA5,FZD8,ERCC8,LHX2,SALL1,HOXD9,HOXD10,HOXD13,PIK3R1,AGTR2,MNAT1,HAND2,FOXC2,MDFIC,SFRP2,SIX1,CREB5,ZNF711,IGF1,MKX,PRKD1,PRDM16,SIX2,GLIS1,SIX4,ZEB2,BMP3,BMP4,JUN,KAT2B,ZFP36L2,NFIB,FZD5,ARNT2,PDGFC,PID1,CDON,ZEB1,GLIS3,EBF1,TBL1XR1,RHOQ,GREM1,MAF"
GO: Biological Process	GO:0071363	cellular response to growth factor stimulus	 	2.89E-06	34	665	"GDF5,SPRY2,PDGFRA,MECOM,TWIST1,CITED2,FZD4,CER1,FBN2,PIK3R1,AGTR2,FGF12,GAREM,PRKCE,PRKD1,PRDM16,HTRA1,ASPN,GAS1,FGF18,BMP4,JUN,BMPR1B,PTPRK,SULF1,ZEB1,DUSP6,DUSP15,TGFBR3,HHIP,WFIKKN2,LTBP1,LTBP3,HAS1"
GO: Biological Process	GO:0090130	tissue migration	 	2.96E-06	16	187	"PFN2,SEMA3A,AGTR2,FOXC2,AQP1,GLIPR2,PRKCE,PRKD1,ZEB2,BMP4,SRPX2,TGFBR3,EFNB2,ROBO1,ZNF580,GREM1"
GO: Biological Process	GO:0071692	protein localization to extracellular region	 	3.04E-06	4	6	"CER1,FBN2,NBL1,LTBP1"
GO: Biological Process	GO:0071694	maintenance of protein location in extracellular region	 	3.04E-06	4	6	"CER1,FBN2,NBL1,LTBP1"
GO: Biological Process	GO:0001525	angiogenesis	 	3.27E-06	25	411	"TSPAN12,TWIST1,MEOX2,HOXA3,HOXA5,FZD6,CXCL12,HAND2,FOXC2,COL8A1,SFRP2,ADAMTS1,AQP1,PRKD1,FGF18,BMP4,JUN,SRPX2,SULF1,FZD5,ACKR3,HHIP,EFNB2,ROBO1,GREM1"
GO: Biological Process	GO:0002062	chondrocyte differentiation	 	3.97E-06	11	91	"GDF5,HOXD11,SFRP2,SIX2,FGF18,BMP4,BMPR1B,SULF1,NFIB,LTBP3,MAF"
GO: Biological Process	GO:0007420	brain development	 	4.14E-06	33	646	"MKKS,MECOM,HOXA2,FZD4,FZD6,SEMA3A,FZD8,LHX2,SALL1,BASP1,AGTR2,MNAT1,PCDH18,CXCL12,CNP,SFRP2,AFF2,AQP1,IGF1,PLXNA4,GAS1,DCX,ZEB2,BMP4,STXBP3,NFIB,FZD5,CDON,CACNA1A,ZEB1,EFNA5,ROBO1,ROBO2"
GO: Biological Process	GO:0090101	negative regulation of transmembrane receptor protein serine/threonine kinase signaling pathway	 	4.32E-06	12	110	"MECOM,CER1,FBN2,SFRP2,PRDM16,HTRA1,ASPN,NBL1,CHRDL1,TGFBR3,LTBP1,GREM1"
GO: Biological Process	GO:0048667	cell morphogenesis involved in neuron differentiation	 	4.57E-06	33	649	"ETV1,BCL11A,NRN1,HOXA2,FZD6,SEMA3A,FZD8,LHX2,MYL9,ALCAM,FLRT2,SDC2,CXCL12,CNP,SEMA3C,PLXNA4,GAP43,MYO10,GAS1,DCX,BMPR1B,PTPRD,NFIB,FZD5,SEMA3B,CACNA1A,CACNA1D,CACNB2,EFNA5,EFNB2,ROBO1,ROBO2,CDH2"
GO: Biological Process	GO:0030178	negative regulation of Wnt signaling pathway	 	4.60E-06	13	130	"FZD6,CER1,AES,CTHRC1,SFRP2,DKK3,TRABD2B,BARX1,TBX18,TLE1,WIF1,GREM1,CDH2"
GO: Biological Process	GO:0060560	developmental growth involved in morphogenesis	 	4.78E-06	15	172	"SPRY2,BCL11A,SEMA3A,CER1,LHX2,SALL1,HOXD13,CXCL12,SFRP2,SIX1,PLXNA4,SIX4,DCX,BMP4,ROBO1"
GO: Biological Process	GO:0009891	positive regulation of biosynthetic process	 	4.82E-06	61	1578	"DDAH2,DDX58,PDGFRA,GDF6,ETV1,MECOM,TNIP1,BCL11A,F2R,TWIST1,KLF2,HOXA2,MEOX2,CIRBP,CITED2,FZD4,HOXA5,FZD8,LHX2,SALL1,HOXD9,HOXD10,HOXD13,PIK3R1,AGTR2,MNAT1,HAND2,FOXC2,MDFIC,SFRP2,SIX1,CREB5,ZNF711,IGF1,MKX,ULBP1,PRKD1,PRDM16,SIX2,GLIS1,SIX4,ZEB2,BMP3,BMP4,JUN,KAT2B,RBMS3,NFIB,FZD5,ARNT2,PDGFC,PID1,CDON,ZEB1,GLIS3,EBF1,TBL1XR1,RHOQ,GREM1,HBB,MAF"
GO: Biological Process	GO:0007507	heart development	 	4.88E-06	27	476	"MKKS,PDGFRA,ACTC1,MECOM,TWIST1,CITED2,SALL1,BASP1,AGTR2,COL14A1,FGF12,MNAT1,HAND2,FOXC2,SEMA3C,SFRP2,ADAMTS1,SIX1,TENM4,BMP4,JUN,DUSP6,CSRP3,TBX18,TGFBR3,EFNB2,GREM1"
GO: Biological Process	GO:0070848	response to growth factor	 	4.99E-06	34	682	"GDF5,SPRY2,PDGFRA,MECOM,TWIST1,CITED2,FZD4,CER1,FBN2,PIK3R1,AGTR2,FGF12,GAREM,PRKCE,PRKD1,PRDM16,HTRA1,ASPN,GAS1,FGF18,BMP4,JUN,BMPR1B,PTPRK,SULF1,ZEB1,DUSP6,DUSP15,TGFBR3,HHIP,WFIKKN2,LTBP1,LTBP3,HAS1"
GO: Biological Process	GO:0007179	transforming growth factor beta receptor signaling pathway	 	5.10E-06	16	195	"GDF5,MECOM,CITED2,FBN2,PRDM16,HTRA1,ASPN,JUN,BMPR1B,PTPRK,ZEB1,DUSP15,TGFBR3,WFIKKN2,LTBP1,LTBP3"
GO: Biological Process	GO:0032990	cell part morphogenesis	 	5.39E-06	39	840	"MKKS,ETV1,BCL11A,NRN1,HOXA2,FZD6,SEMA3A,FZD8,LHX2,MYL9,ALCAM,FLRT2,SDC2,CXCL12,CNP,SEMA3C,ZSWIM6,PLXNA4,GAP43,MYO10,GAS1,NBL1,EPB41L3,DCX,ASAP1,BMPR1B,PTPRD,NFIB,FZD5,SEMA3B,PID1,CACNA1A,CACNA1D,CACNB2,EFNA5,EFNB2,ROBO1,ROBO2,CDH2"
GO: Biological Process	GO:0071495	cellular response to endogenous stimulus	 	5.47E-06	44	1002	"MKKS,GDF5,SPRY2,PDGFRA,MECOM,KLF2,CITED2,CER1,FBN2,PIK3R1,AGTR2,FGF12,GAREM,FOXC2,KLF11,AQP1,IGFBP7,PRKCE,PRDM16,HTRA1,ASPN,FGF18,RRAGC,BMP4,JUN,BMPR1B,KAT2B,PTPRK,SULF1,PDGFC,PID1,RAP1B,ZEB1,DUSP1,DUSP6,DUSP15,TGFBR3,RHOQ,HHIP,WFIKKN2,ROBO2,LTBP1,LTBP3,HAS1"
GO: Biological Process	GO:0042733	embryonic digit morphogenesis	 	5.75E-06	9	61	"TWIST1,FZD6,SALL1,HOXD11,HOXD13,HAND2,SFRP2,GAS1,BMP4"
GO: Biological Process	GO:1902679	negative regulation of RNA biosynthetic process	 	5.90E-06	44	1005	"MECOM,BCL11A,TCEAL1,TWIST1,HOXA2,CITED2,FZD8,HOXC8,SALL1,HOXD8,AES,BASP1,ARID5B,FOXC2,KLF11,MDFIC,SFRP2,SIX1,PKIA,MKX,FOXP1,PRDM16,GLIS1,DKK3,ZNF189,ZEB2,BMP4,JUN,PTPRK,NFIB,TRIM8,JAZF1,DR1,ZEB1,GLIS3,TBL1XR1,TBX18,TLE1,TLE4,GREM1,TRIM13,HBG2,HBZ,MAF"
GO: Biological Process	GO:0051146	striated muscle cell differentiation	 	5.94E-06	18	244	"PDGFRA,ACTC1,CHRNB1,PIK3R1,AGTR2,COL14A1,IGF1,IGFBP3,MKX,MBNL3,BMP4,CDON,RCAN1,CSRP3,EFNB2,WFIKKN2,GREM1,CDH2"
GO: Biological Process	GO:0035282	segmentation	 	6.07E-06	11	95	"HOXA2,MEOX2,HOXD8,BASP1,FOXC2,SEMA3C,SFRP2,ZEB2,BMP4,FZD5,TBX18"
GO: Biological Process	GO:0050678	regulation of epithelial cell proliferation	 	6.16E-06	19	269	"GDF5,TWIST1,HOXA5,CXCL12,SFRP2,IGF1,PRKD1,HTRA1,GAS1,BMP4,JUN,PTPRK,SULF1,NFIB,TBX18,TGFBR3,EFNB2,ROBO1,ZNF580"
GO: Biological Process	GO:0043010	camera-type eye development	 	6.84E-06	20	296	"TSPAN12,PDGFRA,TUB,TWIST1,CITED2,FZD4,LHX2,FOXC2,COL8A1,MAB21L2,AQP1,MDM1,GAS1,PROM1,BMP4,BMPR1B,FZD5,CDON,ZEB1,MAF"
GO: Biological Process	GO:0023057	negative regulation of signaling	 	7.01E-06	43	979	"SPRY2,MECOM,TNIP1,TWIST1,FZD6,CER1,FBN2,SALL1,AES,AGTR2,CTHRC1,CXCL12,SFRP2,BMF,IGF1,IGFBP3,PRDM16,DKK3,TRABD2B,HTRA1,ASPN,GAS1,NBL1,BMP4,SULF1,ACKR3,CHRDL1,BARX1,PID1,DUSP1,DUSP6,GRINA,TBX18,TGFBR3,HHIP,TLE1,DUSP16,WIF1,TSPAN6,ROBO1,LTBP1,GREM1,CDH2"
GO: Biological Process	GO:0010648	negative regulation of cell communication	 	7.38E-06	43	981	"SPRY2,MECOM,TNIP1,TWIST1,FZD6,CER1,FBN2,SALL1,AES,AGTR2,CTHRC1,CXCL12,SFRP2,BMF,IGF1,IGFBP3,PRDM16,DKK3,TRABD2B,HTRA1,ASPN,GAS1,NBL1,BMP4,SULF1,ACKR3,CHRDL1,BARX1,PID1,DUSP1,DUSP6,GRINA,TBX18,TGFBR3,HHIP,TLE1,DUSP16,WIF1,TSPAN6,ROBO1,LTBP1,GREM1,CDH2"
GO: Biological Process	GO:0009719	response to endogenous stimulus	 	7.57E-06	56	1424	"MKKS,GDF5,SPRY2,PDGFRA,MECOM,TUB,CHRNB1,KLF2,CITED2,CER1,FBN2,PIK3R1,AGTR2,FGF12,SDC2,CXCL12,GAREM,FOXC2,KLF11,IDH1,AQP1,IGFBP7,PRKCE,PRDM16,HTRA1,CYP2E1,ASPN,FGF18,RRAGC,GGH,BMP4,JUN,BMPR1B,KAT2B,STXBP3,PTPRK,SULF1,ARNT2,PDGFC,PID1,RAP1B,ZEB1,RCAN1,DUSP1,DUSP6,DUSP15,TGFBR3,RHOQ,HHIP,LOX,WFIKKN2,ROBO2,PAPPA,LTBP1,LTBP3,HAS1"
GO: Biological Process	GO:0048858	cell projection morphogenesis	 	7.68E-06	38	821	"MKKS,ETV1,BCL11A,NRN1,HOXA2,FZD6,SEMA3A,FZD8,LHX2,MYL9,ALCAM,FLRT2,SDC2,CXCL12,CNP,SEMA3C,ZSWIM6,PLXNA4,GAP43,MYO10,GAS1,NBL1,EPB41L3,DCX,ASAP1,BMPR1B,PTPRD,NFIB,FZD5,SEMA3B,CACNA1A,CACNA1D,CACNB2,EFNA5,EFNB2,ROBO1,ROBO2,CDH2"
GO: Biological Process	GO:0048585	negative regulation of response to stimulus	 	8.52E-06	47	1120	"MKKS,SPRY2,MECOM,TNIP1,TWIST1,FZD6,SEMA3A,CER1,FBN2,SALL1,AES,AGTR2,CTHRC1,CXCL12,SFRP2,BMF,IGF1,IGFBP3,PRDM16,DKK3,TRABD2B,HTRA1,ASPN,GAS1,NBL1,BMP4,SULF1,ACKR3,CHRDL1,BARX1,PID1,NT5E,DUSP1,DUSP6,GRINA,TBX18,TGFBR3,HHIP,TLE1,DUSP16,WIF1,TSPAN6,ROBO1,ROBO2,LTBP1,GREM1,CDH2"
GO: Biological Process	GO:0001658	branching involved in ureteric bud morphogenesis	 	8.62E-06	9	64	"CITED2,SALL1,HOXD11,AGTR2,SIX1,SIX2,SIX4,BMP4,GREM1"
GO: Biological Process	GO:0051960	regulation of nervous system development	 	9.01E-06	32	640	"GDF5,GDF6,BCL11A,HOXA2,SEMA3A,SALL1,FLRT2,SDC2,CXCL12,SFRP2,ZSWIM6,XRCC4,SIX1,IGF1,TENM4,PLXNA4,PRKD1,ZCCHC24,NBL1,SIX4,BMP4,SRPX2,PTPRD,NTM,WDR1,CDON,CACNA1A,ZEB1,LPAR1,ROBO1,ROBO2,CDH2"
GO: Biological Process	GO:0090189	regulation of branching involved in ureteric bud morphogenesis	 	9.17E-06	6	24	"AGTR2,SIX1,SIX2,SIX4,BMP4,GREM1"
GO: Biological Process	GO:0048762	mesenchymal cell differentiation	 	9.51E-06	14	160	"TWIST1,CITED2,S100A4,SEMA3A,HAND2,FOXC2,SEMA3C,SFRP2,GLIPR2,SIX2,ZEB2,BMP4,TGFBR3,GREM1"
GO: Biological Process	GO:0097485	neuron projection guidance	 	9.96E-06	23	383	"ETV1,HOXA2,SEMA3A,LHX2,MYL9,ALCAM,FLRT2,CXCL12,SEMA3C,PLXNA4,GAP43,MYO10,GAS1,DCX,BMPR1B,NFIB,SEMA3B,CACNA1D,CACNB2,EFNA5,EFNB2,ROBO1,ROBO2"
GO: Biological Process	GO:0007411	axon guidance	 	9.96E-06	23	383	"ETV1,HOXA2,SEMA3A,LHX2,MYL9,ALCAM,FLRT2,CXCL12,SEMA3C,PLXNA4,GAP43,MYO10,GAS1,DCX,BMPR1B,NFIB,SEMA3B,CACNA1D,CACNB2,EFNA5,EFNB2,ROBO1,ROBO2"
GO: Biological Process	GO:0042692	muscle cell differentiation	 	1.06E-05	21	331	"PDGFRA,ACTC1,CHRNB1,PIK3R1,AGTR2,COL14A1,SIX1,IGF1,IGFBP3,MKX,MBNL3,BMP4,CDON,ZEB1,RCAN1,CSRP3,TBX18,EFNB2,WFIKKN2,GREM1,CDH2"
GO: Biological Process	GO:0016331	morphogenesis of embryonic epithelium	 	1.10E-05	14	162	"TWIST1,CITED2,FZD6,LHX2,SALL1,CTHRC1,SFRP2,SIX1,SIX4,ZEB2,BMP4,SULF1,TBX18,GREM1"
GO: Biological Process	GO:0030282	bone mineralization	 	1.10E-05	11	101	"TWIST1,CER1,FBN2,IGF1,ASPN,PTN,BMP4,BMPR1B,GPM6B,LTBP3,GREM1"
GO: Biological Process	GO:0072006	nephron development	 	1.33E-05	11	103	"PDGFRA,SALL1,BASP1,AGTR2,FOXC2,SIX1,SIX2,PROM1,BMP4,SULF1,GREM1"
GO: Biological Process	GO:0051253	negative regulation of RNA metabolic process	 	1.35E-05	44	1039	"MECOM,BCL11A,TCEAL1,TWIST1,HOXA2,CITED2,FZD8,HOXC8,SALL1,HOXD8,AES,BASP1,ARID5B,FOXC2,KLF11,MDFIC,SFRP2,SIX1,PKIA,MKX,FOXP1,PRDM16,GLIS1,DKK3,ZNF189,ZEB2,BMP4,JUN,PTPRK,NFIB,TRIM8,JAZF1,DR1,ZEB1,GLIS3,TBL1XR1,TBX18,TLE1,TLE4,GREM1,TRIM13,HBG2,HBZ,MAF"
GO: Biological Process	GO:0060677	ureteric bud elongation	 	1.37E-05	4	8	"SALL1,SIX1,SIX4,BMP4"
GO: Biological Process	GO:0031327	negative regulation of cellular biosynthetic process	 	1.46E-05	49	1212	"MECOM,BCL11A,TCEAL1,TWIST1,HOXA2,CIRBP,CITED2,FZD8,HOXC8,SALL1,HOXD8,AES,BASP1,ARID5B,FOXC2,KLF11,MDFIC,SFRP2,SIX1,PDE8B,PKIA,MKX,FOXP1,PRDM16,GLIS1,DKK3,ZNF189,ZEB2,BMP4,JUN,PTPRK,NFIB,TRIM8,JAZF1,PID1,CACNA1A,DR1,ZEB1,DUSP1,GLIS3,TBL1XR1,TBX18,TLE1,TLE4,GREM1,TRIM13,HBG2,HBZ,MAF"
GO: Biological Process	GO:0060021	palate development	 	1.55E-05	10	86	"PDGFRA,TWIST1,MEOX2,ARID5B,HAND2,PRDM16,GAS1,TGFBR3,WFIKKN2,TSHZ1"
GO: Biological Process	GO:0040008	regulation of growth	 	1.55E-05	31	627	"MKKS,GDF5,BCL11A,SEMA3A,AES,BASP1,AGTR2,COL14A1,CXCL12,FOXC2,PAPPA2,FBLN5,SFRP2,ING3,SIX1,IGF1,IGFBP3,IGFBP4,IGFBP7,PLXNA4,HTRA1,GAP43,GAS1,SIX4,WISP1,BMP4,KAZALD1,H3F3C,DUSP6,ARMC10,GREM1"
GO: Biological Process	GO:0001654	eye development	 	1.59E-05	21	340	"TSPAN12,PDGFRA,TUB,TWIST1,CITED2,FZD4,LHX2,FOXC2,COL8A1,MAB21L2,AQP1,MDM1,GAS1,PROM1,BMP4,BMPR1B,FZD5,CHRDL1,CDON,ZEB1,MAF"
GO: Biological Process	GO:0006935	chemotaxis	 	1.72E-05	32	661	"PDGFRA,ENPP2,ETV1,HOXA2,SEMA3A,LHX2,MYL9,ALCAM,FLRT2,CXCL12,SEMA3C,PLXNA4,PRKD1,GAP43,MYO10,GAS1,NBL1,DCX,BMP4,BMPR1B,NFIB,ACKR3,SEMA3B,CACNA1D,CACNB2,LPAR1,EFNA5,EFNB2,ROBO1,ROBO2,ZNF580,GREM1"
GO: Biological Process	GO:0035051	cardiocyte differentiation	 	1.76E-05	12	126	"PDGFRA,ACTC1,TWIST1,CITED2,AGTR2,COL14A1,HAND2,TENM4,BMP4,CSRP3,EFNB2,GREM1"
GO: Biological Process	GO:0060348	bone development	 	1.76E-05	13	147	"TWIST1,CITED2,CER1,HOXD11,PLS3,PAPPA2,SFRP2,IGF1,FGF18,BMP4,SULF1,LTBP3,GREM1"
GO: Biological Process	GO:0023014	signal transduction by phosphorylation	 	1.77E-05	33	693	"SPRY2,PDGFRA,MECOM,TNIP1,F2R,FZD4,FZD8,FGF12,GAREM,MDFIC,SFRP2,IGF1,IGFBP3,IGFBP4,GLIPR2,PRKCE,ZEB2,FGF18,BMP4,JUN,BMPR1B,FZD5,ACKR3,OXSR1,CDON,RAP1B,DUSP1,DUSP6,DUSP15,LPAR1,DUSP16,GREM1,CDH2"
GO: Biological Process	GO:0042330	taxis	 	1.77E-05	32	662	"PDGFRA,ENPP2,ETV1,HOXA2,SEMA3A,LHX2,MYL9,ALCAM,FLRT2,CXCL12,SEMA3C,PLXNA4,PRKD1,GAP43,MYO10,GAS1,NBL1,DCX,BMP4,BMPR1B,NFIB,ACKR3,SEMA3B,CACNA1D,CACNB2,LPAR1,EFNA5,EFNB2,ROBO1,ROBO2,ZNF580,GREM1"
GO: Biological Process	GO:0050673	epithelial cell proliferation	 	1.78E-05	20	316	"GDF5,TWIST1,HOXA5,CXCL12,COL8A1,SFRP2,IGF1,PRKD1,HTRA1,GAS1,BMP4,JUN,PTPRK,SULF1,NFIB,TBX18,TGFBR3,EFNB2,ROBO1,ZNF580"
GO: Biological Process	GO:0060675	ureteric bud morphogenesis	 	1.82E-05	9	70	"CITED2,SALL1,HOXD11,AGTR2,SIX1,SIX2,SIX4,BMP4,GREM1"
GO: Biological Process	GO:0045892	"negative regulation of transcription, DNA-templated"	 	1.83E-05	42	985	"MECOM,BCL11A,TCEAL1,TWIST1,HOXA2,CITED2,FZD8,HOXC8,SALL1,HOXD8,AES,BASP1,ARID5B,FOXC2,KLF11,MDFIC,SFRP2,SIX1,PKIA,MKX,FOXP1,PRDM16,GLIS1,DKK3,ZNF189,ZEB2,BMP4,JUN,PTPRK,NFIB,JAZF1,DR1,ZEB1,GLIS3,TBL1XR1,TBX18,TLE1,TLE4,GREM1,HBG2,HBZ,MAF"
GO: Biological Process	GO:0000122	negative regulation of transcription from RNA polymerase II promoter	 	1.88E-05	32	664	"BCL11A,TCEAL1,TWIST1,HOXA2,CITED2,FZD8,HOXC8,SALL1,HOXD8,AES,FOXC2,KLF11,SIX1,PKIA,MKX,PRDM16,GLIS1,ZNF189,ZEB2,BMP4,NFIB,JAZF1,DR1,ZEB1,GLIS3,TBL1XR1,TBX18,TLE1,TLE4,HBG2,HBZ,MAF"
GO: Biological Process	GO:0051147	regulation of muscle cell differentiation	 	1.90E-05	12	127	"PIK3R1,COL14A1,IGFBP3,MKX,MBNL3,BMP4,CDON,ZEB1,RCAN1,EFNB2,GREM1,CDH2"
GO: Biological Process	GO:0008406	gonad development	 	1.93E-05	17	241	"MKKS,PDGFRA,CITED2,FZD4,FZD6,SEMA3A,FZD8,SALL1,BASP1,ARID5B,SFRP2,ADAMTS1,IDH1,BMP4,BMPR1B,FZD5,ROBO2"
GO: Biological Process	GO:0010629	negative regulation of gene expression	 	1.97E-05	46	1123	"MKKS,MECOM,BCL11A,TCEAL1,TWIST1,HOXA2,CITED2,FZD8,HOXC8,SALL1,HOXD8,AES,BASP1,ARID5B,FOXC2,KLF11,MDFIC,SFRP2,NDFIP2,SIX1,SFMBT2,PKIA,MKX,FOXP1,PRDM16,GLIS1,DKK3,ZNF189,ZEB2,BMP4,JUN,PTPRK,NFIB,JAZF1,DR1,ZEB1,GLIS3,TBL1XR1,ZNF503,TBX18,TLE1,TLE4,GREM1,HBG2,HBZ,MAF"
GO: Biological Process	GO:0010632	regulation of epithelial cell migration	 	2.06E-05	12	128	"PFN2,SEMA3A,AGTR2,FOXC2,AQP1,GLIPR2,PRKCE,PRKD1,BMP4,SRPX2,TGFBR3,ZNF580"
GO: Biological Process	GO:0010558	negative regulation of macromolecule biosynthetic process	 	2.14E-05	47	1161	"MECOM,BCL11A,TCEAL1,TWIST1,HOXA2,CIRBP,CITED2,FZD8,HOXC8,SALL1,HOXD8,AES,BASP1,ARID5B,FOXC2,KLF11,MDFIC,SFRP2,SIX1,PKIA,MKX,FOXP1,PRDM16,GLIS1,DKK3,ZNF189,ZEB2,BMP4,JUN,PTPRK,NFIB,TRIM8,JAZF1,PID1,DR1,ZEB1,DUSP1,GLIS3,TBL1XR1,TBX18,TLE1,TLE4,GREM1,TRIM13,HBG2,HBZ,MAF"
GO: Biological Process	GO:0043408	regulation of MAPK cascade	 	2.18E-05	29	577	"SPRY2,PDGFRA,MECOM,TNIP1,F2R,FZD4,FZD8,GAREM,MDFIC,SFRP2,IGF1,IGFBP3,IGFBP4,GLIPR2,PRKCE,ZEB2,FGF18,BMP4,FZD5,ACKR3,CDON,RAP1B,DUSP1,DUSP6,DUSP15,LPAR1,DUSP16,GREM1,CDH2"
GO: Biological Process	GO:0001503	ossification	 	2.22E-05	22	375	"TWIST1,HOXA2,CER1,FBN2,CTHRC1,HAND2,FOXC2,SFRP2,IGF1,PRKD1,SIX2,ASPN,FGF18,PTN,BMP3,BMP4,BMPR1B,CHRDL1,KAZALD1,GPM6B,LTBP3,GREM1"
GO: Biological Process	GO:1900115	extracellular regulation of signal transduction	 	2.23E-05	5	17	"CER1,FBN2,AGTR2,NBL1,LTBP1"
GO: Biological Process	GO:1900116	extracellular negative regulation of signal transduction	 	2.23E-05	5	17	"CER1,FBN2,AGTR2,NBL1,LTBP1"
GO: Biological Process	GO:0051128	regulation of cellular component organization	 	2.28E-05	63	1733	"PDGFRA,TMOD3,BCL11A,PFN2,TUB,TWIST1,SEMA3A,S100A13,PIK3R1,AGTR2,COL14A1,SDC2,CXCL12,FOXC2,PAPPA2,FBLN5,SFRP2,BMF,SIX1,AQP1,IGF1,IGFBP3,IGFBP4,IGFBP7,PLXNA4,GLIPR2,PRKCE,PRKD1,STK38L,PALLD,HTRA1,GAP43,MYO10,GAS1,GAS2,SIX4,EPB41L3,ZEB2,WISP1,BMP4,SRPX2,PTPRD,NTM,FZD5,C4B,KAZALD1,RAB5A,PID1,CACNA1A,GPM6B,RAP1B,H3F3C,DUSP1,LPAR1,TGFBR3,RHOQ,EFNA5,TMSB4X,ROBO1,ROBO2,ELN,GREM1,CDH2"
GO: Biological Process	GO:0009890	negative regulation of biosynthetic process	 	2.28E-05	49	1233	"MECOM,BCL11A,TCEAL1,TWIST1,HOXA2,CIRBP,CITED2,FZD8,HOXC8,SALL1,HOXD8,AES,BASP1,ARID5B,FOXC2,KLF11,MDFIC,SFRP2,SIX1,PDE8B,PKIA,MKX,FOXP1,PRDM16,GLIS1,DKK3,ZNF189,ZEB2,BMP4,JUN,PTPRK,NFIB,TRIM8,JAZF1,PID1,CACNA1A,DR1,ZEB1,DUSP1,GLIS3,TBL1XR1,TBX18,TLE1,TLE4,GREM1,TRIM13,HBG2,HBZ,MAF"
GO: Biological Process	GO:0030199	collagen fibril organization	 	2.40E-05	7	41	"COL14A1,MMP11,FOXC2,SFRP2,MKX,LOX,GREM1"
GO: Biological Process	GO:0035581	sequestering of extracellular ligand from receptor	 	2.43E-05	4	9	"CER1,FBN2,NBL1,LTBP1"
GO: Biological Process	GO:0045137	development of primary sexual characteristics	 	2.60E-05	18	272	"MKKS,PDGFRA,CITED2,FZD4,FZD6,SEMA3A,FZD8,SALL1,HOXD13,BASP1,ARID5B,SFRP2,ADAMTS1,IDH1,BMP4,BMPR1B,FZD5,ROBO2"
GO: Biological Process	GO:0050920	regulation of chemotaxis	 	2.60E-05	12	131	"PDGFRA,SEMA3A,CXCL12,PLXNA4,PRKD1,NBL1,LPAR1,EFNB2,ROBO1,ROBO2,ZNF580,GREM1"
GO: Biological Process	GO:0060688	regulation of morphogenesis of a branching structure	 	2.78E-05	8	57	"HOXD13,AGTR2,SIX1,SIX2,SIX4,BMP4,SULF1,GREM1"
GO: Biological Process	GO:0090183	regulation of kidney development	 	2.78E-05	8	57	"BASP1,AGTR2,SIX1,SIX2,SIX4,PROM1,BMP4,GREM1"
GO: Biological Process	GO:0032330	regulation of chondrocyte differentiation	 	2.82E-05	7	42	"GDF5,HOXD11,SIX2,FGF18,BMP4,LTBP3,MAF"
GO: Biological Process	GO:0035136	forelimb morphogenesis	 	2.82E-05	7	42	"GDF5,MECOM,TWIST1,SALL1,HOXD9,HOXD10,HOXD11"
GO: Biological Process	GO:0035137	hindlimb morphogenesis	 	2.82E-05	7	42	"GDF5,MECOM,TWIST1,SALL1,HOXD9,HOXD10,BMP4"
GO: Biological Process	GO:2000113	negative regulation of cellular macromolecule biosynthetic process	 	3.01E-05	45	1108	"MECOM,BCL11A,TCEAL1,TWIST1,HOXA2,CIRBP,CITED2,FZD8,HOXC8,SALL1,HOXD8,AES,BASP1,ARID5B,FOXC2,KLF11,MDFIC,SFRP2,SIX1,PKIA,MKX,FOXP1,PRDM16,GLIS1,DKK3,ZNF189,ZEB2,BMP4,JUN,PTPRK,NFIB,JAZF1,PID1,DR1,ZEB1,DUSP1,GLIS3,TBL1XR1,TBX18,TLE1,TLE4,GREM1,HBG2,HBZ,MAF"
GO: Biological Process	GO:0001838	embryonic epithelial tube formation	 	3.03E-05	12	133	"TWIST1,CITED2,FZD6,LHX2,SALL1,CTHRC1,SFRP2,SIX1,SIX4,ZEB2,BMP4,GREM1"
GO: Biological Process	GO:0045934	negative regulation of nucleobase-containing compound metabolic process	 	3.18E-05	46	1145	"MECOM,BCL11A,TCEAL1,TWIST1,HOXA2,CITED2,FZD8,HOXC8,SALL1,HOXD8,AES,BASP1,ARID5B,FOXC2,KLF11,MDFIC,SFRP2,SIX1,PKIA,MKX,FOXP1,PRDM16,GLIS1,DKK3,ZNF189,ZEB2,BMP4,JUN,PTPRK,NFIB,TRIM8,JAZF1,PID1,DR1,ZEB1,DUSP1,GLIS3,TBL1XR1,TBX18,TLE1,TLE4,GREM1,TRIM13,HBG2,HBZ,MAF"
GO: Biological Process	GO:0071560	cellular response to transforming growth factor beta stimulus	 	3.23E-05	16	226	"GDF5,MECOM,CITED2,FBN2,PRDM16,HTRA1,ASPN,JUN,BMPR1B,PTPRK,ZEB1,DUSP15,TGFBR3,WFIKKN2,LTBP1,LTBP3"
GO: Biological Process	GO:0072175	epithelial tube formation	 	3.26E-05	12	134	"TWIST1,CITED2,FZD6,LHX2,SALL1,CTHRC1,SFRP2,SIX1,SIX4,ZEB2,BMP4,GREM1"
GO: Biological Process	GO:0000165	MAPK cascade	 	3.39E-05	31	653	"SPRY2,PDGFRA,MECOM,TNIP1,F2R,FZD4,FZD8,FGF12,GAREM,MDFIC,SFRP2,IGF1,IGFBP3,IGFBP4,GLIPR2,PRKCE,ZEB2,FGF18,BMP4,JUN,FZD5,ACKR3,CDON,RAP1B,DUSP1,DUSP6,DUSP15,LPAR1,DUSP16,GREM1,CDH2"
GO: Biological Process	GO:0071559	response to transforming growth factor beta	 	3.40E-05	16	227	"GDF5,MECOM,CITED2,FBN2,PRDM16,HTRA1,ASPN,JUN,BMPR1B,PTPRK,ZEB1,DUSP15,TGFBR3,WFIKKN2,LTBP1,LTBP3"
GO: Biological Process	GO:0014904	myotube cell development	 	3.60E-05	8	59	"PIK3R1,IGF1,IGFBP3,MKX,MBNL3,BMP4,CDON,RCAN1"
GO: Biological Process	GO:0072198	mesenchymal cell proliferation involved in ureter development	 	3.87E-05	3	4	"SIX1,BMP4,TBX18"
GO: Biological Process	GO:0090191	negative regulation of branching involved in ureteric bud morphogenesis	 	3.87E-05	3	4	"SIX1,BMP4,GREM1"
GO: Biological Process	GO:0072199	regulation of mesenchymal cell proliferation involved in ureter development	 	3.87E-05	3	4	"SIX1,BMP4,TBX18"
GO: Biological Process	GO:0072095	regulation of branch elongation involved in ureteric bud branching	 	3.87E-05	3	4	"SIX1,SIX4,BMP4"
GO: Biological Process	GO:0050923	regulation of negative chemotaxis	 	3.87E-05	3	4	"PLXNA4,ROBO1,ROBO2"
GO: Biological Process	GO:0043410	positive regulation of MAPK cascade	 	3.87E-05	22	389	"SPRY2,PDGFRA,F2R,FZD4,FZD8,GAREM,MDFIC,IGF1,IGFBP3,IGFBP4,GLIPR2,PRKCE,ZEB2,FGF18,BMP4,FZD5,ACKR3,CDON,RAP1B,DUSP15,LPAR1,CDH2"
GO: Biological Process	GO:0072074	kidney mesenchyme development	 	4.04E-05	5	19	"BASP1,SIX1,SIX2,SIX4,BMP4"
GO: Biological Process	GO:0016049	cell growth	 	4.29E-05	24	449	"BCL11A,SEMA3A,LHX2,AGTR2,COL14A1,CXCL12,PAPPA2,FBLN5,SFRP2,IGF1,IGFBP3,IGFBP4,IGFBP7,PLXNA4,HTRA1,GAS1,DCX,RRAGC,WISP1,KAZALD1,CACNA1A,H3F3C,TGFBR3,GREM1"
GO: Biological Process	GO:0045661	regulation of myoblast differentiation	 	4.42E-05	6	31	"PIK3R1,IGFBP3,MKX,MBNL3,BMP4,CDON"
GO: Biological Process	GO:0050767	regulation of neurogenesis	 	4.80E-05	28	572	"GDF5,GDF6,BCL11A,HOXA2,SEMA3A,SALL1,FLRT2,SDC2,CXCL12,ZSWIM6,XRCC4,SIX1,TENM4,PLXNA4,PRKD1,ZCCHC24,NBL1,BMP4,PTPRD,NTM,WDR1,CDON,CACNA1A,ZEB1,LPAR1,ROBO1,ROBO2,CDH2"
GO: Biological Process	GO:0051172	negative regulation of nitrogen compound metabolic process	 	5.16E-05	46	1168	"MECOM,BCL11A,TCEAL1,TWIST1,HOXA2,CITED2,FZD8,HOXC8,SALL1,HOXD8,AES,BASP1,ARID5B,FOXC2,KLF11,MDFIC,SFRP2,SIX1,PKIA,MKX,FOXP1,PRDM16,GLIS1,DKK3,ZNF189,ZEB2,BMP4,JUN,PTPRK,NFIB,TRIM8,JAZF1,PID1,DR1,ZEB1,DUSP1,GLIS3,TBL1XR1,TBX18,TLE1,TLE4,GREM1,TRIM13,HBG2,HBZ,MAF"
GO: Biological Process	GO:0045445	myoblast differentiation	 	5.18E-05	8	62	"PIK3R1,IGF1,IGFBP3,MKX,MBNL3,BMP4,CDON,GREM1"
GO: Biological Process	GO:0045165	cell fate commitment	 	5.29E-05	17	261	"SPRY2,HOXA2,SALL1,HOXD10,HOXD11,FOXC2,SFRP2,SIX1,TENM4,SIX2,GAP43,GAS1,BMP4,FZD5,CHRDL1,CDON,DUSP6"
GO: Biological Process	GO:0060231	mesenchymal to epithelial transition	 	5.30E-05	5	20	"SALL1,BASP1,SIX2,BMP4,GREM1"
GO: Biological Process	GO:0048747	muscle fiber development	 	5.37E-05	9	80	"CHRNB1,PIK3R1,IGFBP3,MKX,MBNL3,BMP4,CDON,RCAN1,WFIKKN2"
GO: Biological Process	GO:0010810	regulation of cell-substrate adhesion	 	5.39E-05	12	141	"COL26A1,FZD4,PIK3R1,COL8A1,ABI3BP,CCDC80,EGFL6,PRKCE,GPM6B,ECM2,EFNA5,GREM1"
GO: Biological Process	GO:0040013	negative regulation of locomotion	 	5.71E-05	15	212	"PFN2,CITED2,SEMA3A,AGTR2,SFRP2,IGFBP3,NBL1,PTPRK,SULF1,TRIM8,TGFBR3,ROBO1,ROBO2,GREM1,HAS1"
GO: Biological Process	GO:0003401	axis elongation	 	6.41E-05	6	33	"SPRY2,HOXD13,SFRP2,SIX1,SIX4,BMP4"
GO: Biological Process	GO:0003151	outflow tract morphogenesis	 	6.54E-05	8	64	"TWIST1,CITED2,HAND2,FOXC2,SEMA3C,SFRP2,SIX1,JUN"
GO: Biological Process	GO:0090190	positive regulation of branching involved in ureteric bud morphogenesis	 	6.83E-05	5	21	"AGTR2,SIX1,SIX4,BMP4,GREM1"
GO: Biological Process	GO:0060602	branch elongation of an epithelium	 	6.83E-05	5	21	"SPRY2,HOXD13,SIX1,SIX4,BMP4"
GO: Biological Process	GO:0003382	epithelial cell morphogenesis	 	6.90E-05	7	48	"SALL1,BASP1,ARHGEF26,SIX2,BMP4,FRMD6,GREM1"
GO: Biological Process	GO:0035148	tube formation	 	7.08E-05	12	145	"TWIST1,CITED2,FZD6,LHX2,SALL1,CTHRC1,SFRP2,SIX1,SIX4,ZEB2,BMP4,GREM1"
GO: Biological Process	GO:0014031	mesenchymal cell development	 	7.57E-05	12	146	"TWIST1,CITED2,S100A4,SEMA3A,HAND2,FOXC2,SEMA3C,SFRP2,GLIPR2,ZEB2,TGFBR3,GREM1"
GO: Biological Process	GO:0003338	metanephros morphogenesis	 	7.64E-05	6	34	"SALL1,BASP1,AGTR2,SIX2,BMP4,GREM1"
GO: Biological Process	GO:0048584	positive regulation of response to stimulus	 	7.80E-05	57	1584	"SPRY2,CRLF1,DDX58,PDGFRA,GDF6,TNIP1,F2R,CITED2,FZD4,S100A4,FZD8,ERCC8,S100A13,SALL1,PIK3R1,AGTR2,CXCL12,HAND2,GAREM,FOXC2,MDFIC,SFRP2,BMF,NDFIP2,CYFIP2,IGF1,IGFBP3,IGFBP4,GLIPR2,ULBP1,PRKCE,PRKD1,MYLK,MYO10,GAS1,ZEB2,FGF18,ELMO1,BMP4,JUN,BMPR1B,SULF1,FZD5,ACKR3,TRIM8,C4B,CDON,RAP1B,DUSP6,DUSP15,LPAR1,TGFBR3,TSPAN6,ZNF580,TRIM13,CDH2,DISP1"
GO: Biological Process	GO:0090288	negative regulation of cellular response to growth factor stimulus	 	8.10E-05	10	104	"SPRY2,MECOM,FBN2,AGTR2,PRDM16,HTRA1,ASPN,SULF1,TGFBR3,LTBP1"
GO: Biological Process	GO:0007548	sex differentiation	 	8.15E-05	18	297	"MKKS,PDGFRA,CITED2,FZD4,FZD6,SEMA3A,FZD8,SALL1,HOXD13,BASP1,ARID5B,SFRP2,ADAMTS1,IDH1,BMP4,BMPR1B,FZD5,ROBO2"
GO: Biological Process	GO:0008284	positive regulation of cell proliferation	 	8.38E-05	35	816	"CRLF1,PDGFRA,F2R,TWIST1,HOXA3,S100A13,AGTR2,CTHRC1,MNAT1,CXCL12,GAREM,SFRP2,MAB21L2,XRCC4,SIX1,AQP1,IGF1,PRKD1,SIX2,HTRA1,GAS1,FGF18,PTN,BMP4,JUN,ARNT2,DHPS,PDGFC,RAB5A,PID1,CDON,TBX18,ZNF580,LTBP3,GREM1"
GO: Biological Process	GO:1902531	regulation of intracellular signal transduction	 	8.84E-05	55	1518	"SPRY2,CRLF1,PDGFRA,MECOM,TNIP1,F2R,TWIST1,FZD4,S100A4,FZD8,S100A13,SYDE2,CXCL12,GAREM,MDFIC,SFRP2,BMF,NDFIP2,IGF1,IGFBP3,IGFBP4,GLIPR2,PRKCE,PRKD1,ARHGAP18,ARHGEF26,DEPDC1B,IQGAP2,DOCK11,ZEB2,FGF18,ASAP1,BMP4,JUN,FZD5,ACKR3,RABGAP1L,TRIM8,CDON,RAP1B,DUSP1,DOCK9,DUSP6,DUSP15,GRINA,LPAR1,RHOQ,EFNA5,TLE1,DUSP16,TSPAN6,ARHGAP28,GREM1,TRIM13,CDH2"
GO: Biological Process	GO:0010463	mesenchymal cell proliferation	 	9.02E-05	7	50	"HAND2,SIX1,GAS1,BMP4,NFIB,ZEB1,TBX18"
GO: Biological Process	GO:0060681	branch elongation involved in ureteric bud branching	 	9.53E-05	3	5	"SIX1,SIX4,BMP4"
GO: Biological Process	GO:0030509	BMP signaling pathway	 	1.08E-04	11	129	"GDF6,CER1,SFRP2,HTRA1,NBL1,BMP4,BMPR1B,SULF1,CHRDL1,TGFBR3,GREM1"
GO: Biological Process	GO:0070372	regulation of ERK1 and ERK2 cascade	 	1.08E-04	13	175	"SPRY2,PDGFRA,TNIP1,F2R,GAREM,IGF1,GLIPR2,FGF18,BMP4,ACKR3,RAP1B,DUSP1,DUSP6"
GO: Biological Process	GO:0045785	positive regulation of cell adhesion	 	1.08E-04	13	175	"COL26A1,CITED2,CXCL12,FOXC2,COL8A1,SFRP2,ABI3BP,CCDC80,EGFL6,PRKCE,MYO10,ECM2,TBX18"
GO: Biological Process	GO:0031214	biomineral tissue development	 	1.16E-04	11	130	"TWIST1,CER1,FBN2,IGF1,ASPN,PTN,BMP4,BMPR1B,GPM6B,LTBP3,GREM1"
GO: Biological Process	GO:0051153	regulation of striated muscle cell differentiation	 	1.24E-04	9	89	"PIK3R1,COL14A1,IGFBP3,MKX,MBNL3,BMP4,CDON,EFNB2,GREM1"
GO: Biological Process	GO:0048935	peripheral nervous system neuron development	 	1.29E-04	4	13	"ETV1,HOXD9,HOXD10,HAND2"
GO: Biological Process	GO:0048934	peripheral nervous system neuron differentiation	 	1.29E-04	4	13	"ETV1,HOXD9,HOXD10,HAND2"
GO: Biological Process	GO:0042474	middle ear morphogenesis	 	1.35E-04	5	24	"HOXA2,SIX1,SIX2,GAS1,TSHZ1"
GO: Biological Process	GO:0048732	gland development	 	1.37E-04	22	424	"PDGFRA,HOXA3,CITED2,HOXA5,SEMA3A,SALL1,HOXD9,HOXD13,ARID5B,HAND2,SEMA3C,SIX1,LSR,IGF1,DKK3,ZDHHC21,SIX4,BMP4,JUN,SULF1,TGFBR3,ROBO1"
GO: Biological Process	GO:0048742	regulation of skeletal muscle fiber development	 	1.46E-04	6	38	"PIK3R1,IGFBP3,MKX,MBNL3,BMP4,CDON"
GO: Biological Process	GO:0060349	bone morphogenesis	 	1.47E-04	9	91	"TWIST1,CITED2,CER1,HOXD11,PAPPA2,SFRP2,FGF18,BMP4,LTBP3"
GO: Biological Process	GO:0014032	neural crest cell development	 	1.49E-04	7	54	"TWIST1,CITED2,SEMA3A,HAND2,FOXC2,SEMA3C,ZEB2"
GO: Biological Process	GO:0051271	negative regulation of cellular component movement	 	1.52E-04	13	181	"TMOD3,PFN2,CITED2,SEMA3A,AGTR2,SFRP2,IGFBP3,NBL1,PTPRK,SULF1,TGFBR3,GREM1,HAS1"
GO: Biological Process	GO:0072009	nephron epithelium development	 	1.52E-04	8	72	"SALL1,BASP1,FOXC2,SIX1,SIX2,PROM1,BMP4,GREM1"
GO: Biological Process	GO:0070167	regulation of biomineral tissue development	 	1.52E-04	8	72	"TWIST1,FBN2,ASPN,BMP4,BMPR1B,GPM6B,LTBP3,GREM1"
GO: Biological Process	GO:0001843	neural tube closure	 	1.60E-04	9	92	"TWIST1,CITED2,FZD6,LHX2,SALL1,CTHRC1,SFRP2,ZEB2,BMP4"
GO: Biological Process	GO:0050680	negative regulation of epithelial cell proliferation	 	1.62E-04	10	113	"GDF5,SFRP2,GAS1,BMP4,PTPRK,SULF1,NFIB,TGFBR3,EFNB2,ROBO1"
GO: Biological Process	GO:0003156	regulation of organ formation	 	1.69E-04	6	39	"CITED2,HOXD11,HAND2,SIX1,BMP4,SULF1"
GO: Biological Process	GO:0060606	tube closure	 	1.74E-04	9	93	"TWIST1,CITED2,FZD6,LHX2,SALL1,CTHRC1,SFRP2,ZEB2,BMP4"
GO: Biological Process	GO:0003337	mesenchymal to epithelial transition involved in metanephros morphogenesis	 	1.77E-04	4	14	"SALL1,SIX2,BMP4,GREM1"
GO: Biological Process	GO:0030278	regulation of ossification	 	1.79E-04	13	184	"TWIST1,FBN2,CTHRC1,HAND2,SFRP2,IGF1,PRKD1,SIX2,BMP4,BMPR1B,GPM6B,LTBP3,GREM1"
GO: Biological Process	GO:0061035	regulation of cartilage development	 	1.87E-04	7	56	"GDF5,HOXD11,SIX2,FGF18,BMP4,LTBP3,MAF"
GO: Biological Process	GO:0048741	skeletal muscle fiber development	 	1.87E-04	7	56	"PIK3R1,IGFBP3,MKX,MBNL3,BMP4,CDON,RCAN1"
GO: Biological Process	GO:0030325	adrenal gland development	 	2.02E-04	5	26	"PDGFRA,CITED2,SALL1,ARID5B,DKK3"
GO: Biological Process	GO:0072089	stem cell proliferation	 	2.09E-04	11	139	"MECOM,HAND2,SFRP2,SIX1,GAS1,BMP4,NFIB,ZEB1,TBX18,HHIP,LTBP3"
GO: Biological Process	GO:0060993	kidney morphogenesis	 	2.10E-04	7	57	"SALL1,BASP1,AGTR2,SIX1,SIX2,BMP4,GREM1"
GO: Biological Process	GO:2000147	positive regulation of cell motility	 	2.15E-04	18	321	"PDGFRA,F2R,TWIST1,SEMA3A,PIK3R1,CXCL12,FOXC2,AQP1,IGF1,GLIPR2,PRKCE,PRKD1,MYLK,BMP4,SRPX2,RAB5A,LPAR1,ZNF580"
GO: Biological Process	GO:0016202	regulation of striated muscle tissue development	 	2.32E-04	10	118	"TWIST1,PIK3R1,COL14A1,IGFBP3,MKX,MBNL3,BMP4,CDON,EFNB2,GREM1"
GO: Biological Process	GO:0032835	glomerulus development	 	2.34E-04	7	58	"PDGFRA,BASP1,AGTR2,FOXC2,PROM1,BMP4,SULF1"
GO: Biological Process	GO:0014020	primary neural tube formation	 	2.40E-04	9	97	"TWIST1,CITED2,FZD6,LHX2,SALL1,CTHRC1,SFRP2,ZEB2,BMP4"
GO: Biological Process	GO:0048863	stem cell differentiation	 	2.41E-04	18	324	"PDGFRA,TWIST1,CITED2,S100A4,SEMA3A,HAND2,FOXC2,SEMA3C,SFRP2,GLIPR2,PRDM16,SIX2,ZEB2,BMP4,ZFP36L2,TGFBR3,LTBP3,GREM1"
GO: Biological Process	GO:2000826	regulation of heart morphogenesis	 	2.44E-04	5	27	"TWIST1,HAND2,FOXC2,SIX1,BMP4"
GO: Biological Process	GO:0021675	nerve development	 	2.44E-04	8	77	"HOXA3,CITED2,SEMA3A,SALL1,SIX1,LRIG1,PLXNA4,SULF1"
GO: Biological Process	GO:0006915	apoptotic process	 	2.47E-04	61	1806	"GDF5,DDAH2,SPRY2,CRLF1,GDF6,ACTC1,MECOM,ACTN2,F2R,TWIST1,CITED2,HOXA5,SEMA3A,FAM188A,AES,PIK3R1,AGTR2,TNFAIP8,MNAT1,CXCL12,HAND2,GULP1,FOXC2,KLF11,SFRP2,ING3,MAGEH1,BMF,XRCC4,SIX1,AQP1,CYFIP2,IGF1,IGFBP3,PRKCE,PRKD1,GAS1,GAS2,SIX4,EPB41L3,ELMO1,RRAGC,BMP4,JUN,BMPR1B,SULF1,FZD5,ACKR3,ARNT2,CACNA1A,PRUNE2,NOL3,DUSP1,DUSP6,GRINA,LPAR1,EFNA5,TLE1,ROBO1,ROBO2,GREM1"
GO: Biological Process	GO:0010464	regulation of mesenchymal cell proliferation	 	2.58E-04	6	42	"SIX1,GAS1,BMP4,NFIB,ZEB1,TBX18"
GO: Biological Process	GO:0032410	negative regulation of transporter activity	 	2.58E-04	6	42	"ACTN2,TWIST1,FGF12,NDFIP2,GNB5,OXSR1"
GO: Biological Process	GO:0070371	ERK1 and ERK2 cascade	 	2.58E-04	13	191	"SPRY2,PDGFRA,TNIP1,F2R,GAREM,IGF1,GLIPR2,FGF18,BMP4,ACKR3,RAP1B,DUSP1,DUSP6"
GO: Biological Process	GO:0060070	canonical Wnt signaling pathway	 	2.63E-04	14	217	"FZD4,FZD6,FZD8,AES,CTHRC1,SFRP2,SIX2,DKK3,FZD5,RAB5A,TBL1XR1,TBX18,GREM1,CDH2"
GO: Biological Process	GO:0048634	regulation of muscle organ development	 	2.66E-04	10	120	"TWIST1,PIK3R1,COL14A1,IGFBP3,MKX,MBNL3,BMP4,CDON,EFNB2,GREM1"
GO: Biological Process	GO:1901861	regulation of muscle tissue development	 	2.66E-04	10	120	"TWIST1,PIK3R1,COL14A1,IGFBP3,MKX,MBNL3,BMP4,CDON,EFNB2,GREM1"
GO: Biological Process	GO:0008285	negative regulation of cell proliferation	 	2.71E-04	28	634	"GDF5,SPRY2,F2R,CER1,PIK3R1,AGTR2,KLF11,SFRP2,ADAMTS1,IGF1,IGFBP3,IGFBP7,TES,GAS1,BMP4,JUN,KAT2B,PTPRK,SULF1,NFIB,FZD5,ZEB1,OGN,ZNF503,TGFBR3,EFNB2,ROBO1,GREM1"
GO: Biological Process	GO:0030510	regulation of BMP signaling pathway	 	2.91E-04	8	79	"CER1,SFRP2,HTRA1,NBL1,BMP4,SULF1,CHRDL1,GREM1"
GO: Biological Process	GO:0050922	negative regulation of chemotaxis	 	2.92E-04	5	28	"SEMA3A,NBL1,ROBO1,ROBO2,GREM1"
GO: Biological Process	GO:0072210	metanephric nephron development	 	2.94E-04	6	43	"PDGFRA,SALL1,AGTR2,SIX2,BMP4,GREM1"
GO: Biological Process	GO:0030514	negative regulation of BMP signaling pathway	 	2.94E-04	6	43	"CER1,SFRP2,HTRA1,NBL1,CHRDL1,GREM1"
GO: Biological Process	GO:0051272	positive regulation of cellular component movement	 	3.01E-04	18	330	"PDGFRA,F2R,TWIST1,SEMA3A,PIK3R1,CXCL12,FOXC2,AQP1,IGF1,GLIPR2,PRKCE,PRKD1,MYLK,BMP4,SRPX2,RAB5A,LPAR1,ZNF580"
GO: Biological Process	GO:0001558	regulation of cell growth	 	3.02E-04	19	359	"BCL11A,SEMA3A,AGTR2,COL14A1,CXCL12,PAPPA2,FBLN5,SFRP2,IGF1,IGFBP3,IGFBP4,IGFBP7,PLXNA4,HTRA1,GAS1,WISP1,KAZALD1,H3F3C,GREM1"
GO: Biological Process	GO:0009967	positive regulation of signal transduction	 	3.05E-04	42	1118	"SPRY2,CRLF1,PDGFRA,GDF6,F2R,CITED2,FZD4,S100A4,FZD8,S100A13,SALL1,AGTR2,HAND2,GAREM,MDFIC,SFRP2,BMF,NDFIP2,IGF1,IGFBP3,IGFBP4,GLIPR2,PRKCE,PRKD1,GAS1,ZEB2,FGF18,BMP4,BMPR1B,SULF1,FZD5,ACKR3,TRIM8,CDON,RAP1B,DUSP15,LPAR1,TGFBR3,TSPAN6,TRIM13,CDH2,DISP1"
GO: Biological Process	GO:0061318	renal filtration cell differentiation	 	3.11E-04	4	16	"BASP1,FOXC2,PROM1,BMP4"
GO: Biological Process	GO:0072112	glomerular visceral epithelial cell differentiation	 	3.11E-04	4	16	"BASP1,FOXC2,PROM1,BMP4"
GO: Biological Process	GO:1902533	positive regulation of intracellular signal transduction	 	3.22E-04	31	740	"SPRY2,CRLF1,PDGFRA,F2R,FZD4,S100A4,FZD8,S100A13,GAREM,MDFIC,BMF,NDFIP2,IGF1,IGFBP3,IGFBP4,GLIPR2,PRKCE,PRKD1,ZEB2,FGF18,BMP4,FZD5,ACKR3,TRIM8,CDON,RAP1B,DUSP15,LPAR1,TSPAN6,TRIM13,CDH2"
GO: Biological Process	GO:0060676	ureteric bud formation	 	3.23E-04	3	7	"SIX1,SIX4,GREM1"
GO: Biological Process	GO:0060509	Type I pneumocyte differentiation	 	3.23E-04	3	7	"KLF2,IGF1,NFIB"
GO: Biological Process	GO:0061308	cardiac neural crest cell development involved in heart development	 	3.23E-04	3	7	"TWIST1,CITED2,HAND2"
GO: Biological Process	GO:0016198	axon choice point recognition	 	3.23E-04	3	7	"GAP43,ROBO1,ROBO2"
GO: Biological Process	GO:0030336	negative regulation of cell migration	 	3.35E-04	12	171	"PFN2,CITED2,SEMA3A,AGTR2,SFRP2,IGFBP3,NBL1,PTPRK,SULF1,TGFBR3,GREM1,HAS1"
GO: Biological Process	GO:0010634	positive regulation of epithelial cell migration	 	3.46E-04	8	81	"FOXC2,AQP1,GLIPR2,PRKCE,PRKD1,BMP4,SRPX2,ZNF580"
GO: Biological Process	GO:0014033	neural crest cell differentiation	 	3.56E-04	7	62	"TWIST1,CITED2,SEMA3A,HAND2,FOXC2,SEMA3C,ZEB2"
GO: Biological Process	GO:0012501	programmed cell death	 	3.61E-04	61	1832	"GDF5,DDAH2,SPRY2,CRLF1,GDF6,ACTC1,MECOM,ACTN2,F2R,TWIST1,CITED2,HOXA5,SEMA3A,FAM188A,AES,PIK3R1,AGTR2,TNFAIP8,MNAT1,CXCL12,HAND2,GULP1,FOXC2,KLF11,SFRP2,ING3,MAGEH1,BMF,XRCC4,SIX1,AQP1,CYFIP2,IGF1,IGFBP3,PRKCE,PRKD1,GAS1,GAS2,SIX4,EPB41L3,ELMO1,RRAGC,BMP4,JUN,BMPR1B,SULF1,FZD5,ACKR3,ARNT2,CACNA1A,PRUNE2,NOL3,DUSP1,DUSP6,GRINA,LPAR1,EFNA5,TLE1,ROBO1,ROBO2,GREM1"
GO: Biological Process	GO:0051101	regulation of DNA binding	 	3.76E-04	8	82	"TWIST1,LHX2,HAND2,IGF1,JUN,NFIB,RUNX1T1,WFIKKN2"
GO: Biological Process	GO:0017015	regulation of transforming growth factor beta receptor signaling pathway	 	3.77E-04	9	103	"MECOM,CITED2,FBN2,PRDM16,HTRA1,ASPN,ZEB1,TGFBR3,LTBP1"
GO: Biological Process	GO:0010605	negative regulation of macromolecule metabolic process	 	3.78E-04	58	1721	"MKKS,SPRY2,MECOM,BCL11A,TCEAL1,TWIST1,HOXA2,CIRBP,CITED2,FZD8,HOXC8,SALL1,HOXD8,AES,BASP1,PIK3R1,ARID5B,FOXC2,KLF11,MDFIC,SFRP2,NDFIP2,SIX1,SFMBT2,IGFBP3,PKIA,MKX,FOXP1,PRDM16,GLIS1,DKK3,GAS1,ZNF189,ZEB2,BMP4,JUN,KAT2B,PTPRK,NFIB,TRIM8,JAZF1,PID1,DR1,ZEB1,DUSP1,DUSP6,GLIS3,TBL1XR1,ZNF503,TBX18,TLE1,TLE4,DUSP16,GREM1,TRIM13,HBG2,HBZ,MAF"
GO: Biological Process	GO:0033002	muscle cell proliferation	 	3.82E-04	11	149	"PIK3R1,MNAT1,FOXC2,IGF1,TENM4,IGFBP3,BMP4,JUN,RAB5A,OGN,TGFBR3"
GO: Biological Process	GO:0040017	positive regulation of locomotion	 	3.87E-04	18	337	"PDGFRA,F2R,TWIST1,SEMA3A,PIK3R1,CXCL12,FOXC2,AQP1,IGF1,GLIPR2,PRKCE,PRKD1,MYLK,BMP4,SRPX2,RAB5A,LPAR1,ZNF580"
GO: Biological Process	GO:0045669	positive regulation of osteoblast differentiation	 	3.93E-04	7	63	"FBN2,CTHRC1,SFRP2,IGF1,PRKD1,BMP4,BMPR1B"
GO: Biological Process	GO:0048645	organ formation	 	3.93E-04	7	63	"HOXA3,CITED2,HOXD11,HAND2,SIX1,BMP4,SULF1"
GO: Biological Process	GO:0043069	negative regulation of programmed cell death	 	3.95E-04	31	749	"GDF5,DDAH2,SPRY2,CRLF1,ACTC1,MECOM,F2R,TWIST1,CITED2,PIK3R1,AGTR2,TNFAIP8,MNAT1,CXCL12,HAND2,FOXC2,SFRP2,XRCC4,SIX1,AQP1,IGF1,PRKCE,GAS1,SIX4,BMP4,JUN,ARNT2,CACNA1A,NOL3,DUSP1,TLE1"
GO: Biological Process	GO:0044087	regulation of cellular component biogenesis	 	3.99E-04	23	489	"TMOD3,BCL11A,PFN2,FOXC2,BMF,SIX1,AQP1,PRKCE,PALLD,GAP43,MYO10,SIX4,SRPX2,FZD5,RAB5A,GPM6B,RAP1B,RHOQ,EFNA5,TMSB4X,ROBO2,ELN,GREM1"
GO: Biological Process	GO:0072311	glomerular epithelial cell differentiation	 	4.00E-04	4	17	"BASP1,FOXC2,PROM1,BMP4"
GO: Biological Process	GO:0072283	metanephric renal vesicle morphogenesis	 	4.00E-04	4	17	"SALL1,SIX2,BMP4,GREM1"
GO: Biological Process	GO:0002042	cell migration involved in sprouting angiogenesis	 	4.08E-04	5	30	"FOXC2,SRPX2,EFNB2,ROBO1,GREM1"
GO: Biological Process	GO:0022604	regulation of cell morphogenesis	 	4.12E-04	20	398	"BCL11A,TWIST1,SEMA3A,S100A13,SDC2,CXCL12,SFRP2,PLXNA4,GLIPR2,MYO10,GAS2,EPB41L3,PTPRD,CACNA1A,TGFBR3,RHOQ,ROBO1,ROBO2,GREM1,CDH2"
GO: Biological Process	GO:0051051	negative regulation of transport	 	4.12E-04	20	398	"ACTN2,F2R,TWIST1,AGTR2,FGF12,MDFIC,NDFIP2,PDE8B,GNB5,PKIA,PRKCE,PRKD1,PTGS1,SSC5D,STXBP3,OXSR1,PID1,GPM6B,RAP1B,RHOQ"
GO: Biological Process	GO:2000146	negative regulation of cell motility	 	4.13E-04	12	175	"PFN2,CITED2,SEMA3A,AGTR2,SFRP2,IGFBP3,NBL1,PTPRK,SULF1,TGFBR3,GREM1,HAS1"
GO: Biological Process	GO:0009892	negative regulation of metabolic process	 	4.14E-04	62	1880	"MKKS,SPRY2,MECOM,TNIP1,BCL11A,TCEAL1,TWIST1,HOXA2,CIRBP,CITED2,FZD8,HOXC8,SALL1,HOXD8,AES,BASP1,PIK3R1,ARID5B,FOXC2,KLF11,MDFIC,SFRP2,NDFIP2,SIX1,SFMBT2,IGF1,IGFBP3,PDE8B,PKIA,MKX,FOXP1,PRDM16,GLIS1,DKK3,GAS1,ZNF189,ZEB2,BMP4,JUN,KAT2B,PTPRK,NFIB,TRIM8,JAZF1,PID1,CACNA1A,DR1,ZEB1,DUSP1,DUSP6,GLIS3,TBL1XR1,ZNF503,TBX18,TLE1,TLE4,DUSP16,GREM1,TRIM13,HBG2,HBZ,MAF"
GO: Biological Process	GO:0048638	regulation of developmental growth	 	4.28E-04	11	151	"BCL11A,SEMA3A,BASP1,COL14A1,CXCL12,SFRP2,SIX1,PLXNA4,SIX4,BMP4,DUSP6"
GO: Biological Process	GO:0048641	regulation of skeletal muscle tissue development	 	4.33E-04	7	64	"TWIST1,PIK3R1,IGFBP3,MKX,MBNL3,BMP4,CDON"
GO: Biological Process	GO:0050925	negative regulation of negative chemotaxis	 	4.71E-04	2	2	"ROBO1,ROBO2"
GO: Biological Process	GO:0030335	positive regulation of cell migration	 	4.97E-04	17	315	"PDGFRA,F2R,SEMA3A,PIK3R1,CXCL12,FOXC2,AQP1,IGF1,GLIPR2,PRKCE,PRKD1,MYLK,BMP4,SRPX2,RAB5A,LPAR1,ZNF580"
GO: Biological Process	GO:0045664	regulation of neuron differentiation	 	5.04E-04	22	466	"GDF5,GDF6,BCL11A,HOXA2,SEMA3A,SALL1,SDC2,CXCL12,SIX1,PLXNA4,PRKD1,NBL1,BMP4,PTPRD,NTM,CDON,CACNA1A,ZEB1,LPAR1,ROBO1,ROBO2,CDH2"
GO: Biological Process	GO:0085029	extracellular matrix assembly	 	5.05E-04	4	18	"FBLN5,GPM6B,LOX,HAS1"
GO: Biological Process	GO:0042473	outer ear morphogenesis	 	5.08E-04	3	8	"TWIST1,SALL1,GAS1"
GO: Biological Process	GO:0032353	negative regulation of hormone biosynthetic process	 	5.08E-04	3	8	"PDE8B,DKK3,CACNA1A"
GO: Biological Process	GO:0061307	cardiac neural crest cell differentiation involved in heart development	 	5.08E-04	3	8	"TWIST1,CITED2,HAND2"
GO: Biological Process	GO:0030155	regulation of cell adhesion	 	5.11E-04	18	345	"COL26A1,CITED2,FZD4,PIK3R1,CXCL12,FOXC2,COL8A1,SFRP2,ABI3BP,CCDC80,EGFL6,PRKCE,MYO10,GPM6B,ECM2,TBX18,EFNA5,GREM1"
GO: Biological Process	GO:0030500	regulation of bone mineralization	 	5.24E-04	7	66	"TWIST1,FBN2,BMP4,BMPR1B,GPM6B,LTBP3,GREM1"
GO: Biological Process	GO:0051149	positive regulation of muscle cell differentiation	 	5.24E-04	7	66	"PIK3R1,IGFBP3,BMP4,CDON,EFNB2,GREM1,CDH2"
GO: Biological Process	GO:0001974	blood vessel remodeling	 	5.42E-04	6	48	"HOXA3,AGTR2,FOXC2,SEMA3C,IGF1,ELN"
GO: Biological Process	GO:0021537	telencephalon development	 	5.59E-04	13	207	"MKKS,SEMA3A,LHX2,SALL1,CXCL12,AQP1,PLXNA4,ZEB2,BMP4,NFIB,CDON,ROBO1,ROBO2"
GO: Biological Process	GO:0048864	stem cell development	 	5.73E-04	15	262	"TWIST1,CITED2,S100A4,SEMA3A,HAND2,FOXC2,SEMA3C,SFRP2,GLIPR2,PRDM16,SIX2,ZEB2,ZFP36L2,TGFBR3,GREM1"
GO: Biological Process	GO:0060419	heart growth	 	5.74E-04	7	67	"BASP1,AGTR2,COL14A1,FOXC2,TENM4,DUSP6,TGFBR3"
GO: Biological Process	GO:0051240	positive regulation of multicellular organismal process	 	5.76E-04	28	665	"MKKS,DDX58,F2R,TWIST1,FBN2,HOXD11,BASP1,PIK3R1,AGTR2,SIX1,AQP1,IGF1,TENM4,MKX,ULBP1,PRKCE,SIX4,PTGS1,BMP4,BMPR1B,KAT2B,SULF1,FZD5,GPM6B,TSPAN6,ZNF580,LTBP3,GREM1"
GO: Biological Process	GO:0009948	anterior/posterior axis specification	 	6.06E-04	6	49	"CER1,HOXD8,BASP1,BMP4,FZD5,TBX18"
GO: Biological Process	GO:0044708	single-organism behavior	 	6.17E-04	20	411	"ETV1,CHRNB1,HOXD9,HOXD10,AGTR2,FGF12,CXCL12,CNP,AFF2,USP46,IGF1,PDE8B,PRKCE,PTGS1,PTN,JUN,SRPX2,CACNA1A,RCAN1,GRPR"
GO: Biological Process	GO:0043066	negative regulation of apoptotic process	 	6.27E-04	30	736	"GDF5,DDAH2,SPRY2,CRLF1,ACTC1,F2R,TWIST1,CITED2,PIK3R1,AGTR2,TNFAIP8,MNAT1,CXCL12,HAND2,FOXC2,SFRP2,XRCC4,SIX1,AQP1,IGF1,PRKCE,GAS1,SIX4,BMP4,JUN,ARNT2,CACNA1A,NOL3,DUSP1,TLE1"
GO: Biological Process	GO:0043534	blood vessel endothelial cell migration	 	6.29E-04	7	68	"AGTR2,FOXC2,PRKD1,SRPX2,EFNB2,ROBO1,GREM1"
GO: Biological Process	GO:2000725	regulation of cardiac muscle cell differentiation	 	6.29E-04	4	19	"COL14A1,BMP4,EFNB2,GREM1"
GO: Biological Process	GO:0048738	cardiac muscle tissue development	 	6.47E-04	12	184	"PDGFRA,ACTC1,AGTR2,COL14A1,FOXC2,TENM4,BMP4,CSRP3,TBX18,TGFBR3,EFNB2,GREM1"
GO: Biological Process	GO:0001841	neural tube formation	 	6.53E-04	9	111	"TWIST1,CITED2,FZD6,LHX2,SALL1,CTHRC1,SFRP2,ZEB2,BMP4"
GO: Biological Process	GO:0031324	negative regulation of cellular metabolic process	 	6.73E-04	57	1723	"SPRY2,MECOM,TNIP1,BCL11A,TCEAL1,TWIST1,HOXA2,CIRBP,CITED2,FZD8,HOXC8,SALL1,HOXD8,AES,BASP1,PIK3R1,ARID5B,FOXC2,KLF11,MDFIC,SFRP2,SIX1,IGF1,IGFBP3,PDE8B,PKIA,MKX,FOXP1,PRDM16,GLIS1,DKK3,ZNF189,ZEB2,BMP4,JUN,KAT2B,PTPRK,NFIB,TRIM8,JAZF1,PID1,CACNA1A,DR1,ZEB1,DUSP1,DUSP6,GLIS3,TBL1XR1,TBX18,TLE1,TLE4,DUSP16,GREM1,TRIM13,HBG2,HBZ,MAF"
GO: Biological Process	GO:0048146	positive regulation of fibroblast proliferation	 	6.76E-04	6	50	"PDGFRA,XRCC4,AQP1,IGF1,JUN,PDGFC"
GO: Biological Process	GO:0031589	cell-substrate adhesion	 	6.96E-04	15	267	"COL26A1,ACTN2,FZD4,PIK3R1,COL8A1,FBLN5,ABI3BP,CCDC80,EGFL6,PRKCE,PTPRK,GPM6B,ECM2,EFNA5,GREM1"
GO: Biological Process	GO:0045667	regulation of osteoblast differentiation	 	6.97E-04	9	112	"TWIST1,FBN2,CTHRC1,HAND2,SFRP2,IGF1,PRKD1,BMP4,BMPR1B"
GO: Biological Process	GO:0060548	negative regulation of cell death	 	7.06E-04	32	810	"GDF5,DDAH2,SPRY2,CRLF1,ACTC1,MECOM,F2R,TWIST1,CITED2,PIK3R1,AGTR2,TNFAIP8,MNAT1,CXCL12,HAND2,FOXC2,SFRP2,XRCC4,SIX1,AQP1,IGF1,PRKCE,PRKD1,GAS1,SIX4,BMP4,JUN,ARNT2,CACNA1A,NOL3,DUSP1,TLE1"
GO: Biological Process	GO:0050795	regulation of behavior	 	7.12E-04	12	186	"PDGFRA,SEMA3A,CXCL12,PLXNA4,PRKD1,NBL1,LPAR1,EFNB2,ROBO1,ROBO2,ZNF580,GREM1"
GO: Biological Process	GO:0010769	regulation of cell morphogenesis involved in differentiation	 	7.24E-04	15	268	"BCL11A,TWIST1,SEMA3A,SDC2,CXCL12,SFRP2,PLXNA4,GLIPR2,PTPRD,CACNA1A,TGFBR3,ROBO1,ROBO2,GREM1,CDH2"
GO: Biological Process	GO:0048593	camera-type eye morphogenesis	 	7.43E-04	9	113	"TSPAN12,TWIST1,CITED2,COL8A1,AQP1,PROM1,BMP4,CDON,ZEB1"
GO: Biological Process	GO:0032351	negative regulation of hormone metabolic process	 	7.50E-04	3	9	"PDE8B,DKK3,CACNA1A"
GO: Biological Process	GO:1901342	regulation of vasculature development	 	7.62E-04	13	214	"TSPAN12,TWIST1,HOXA5,FOXC2,SFRP2,ADAMTS1,AQP1,PRKD1,BMP4,SRPX2,SULF1,HHIP,GREM1"
GO: Biological Process	GO:0072010	glomerular epithelium development	 	7.73E-04	4	20	"BASP1,FOXC2,PROM1,BMP4"
GO: Biological Process	GO:0072077	renal vesicle morphogenesis	 	7.73E-04	4	20	"SALL1,SIX2,BMP4,GREM1"
GO: Biological Process	GO:0007267	cell-cell signaling	 	7.77E-04	45	1281	"GDF5,ACTN2,PFN2,CHRNB1,FZD4,HOXA5,SALL1,HOXD11,AGTR2,FGF11,FGF12,CNP,SFRP2,USP46,SIX1,AQP1,PCDHB16,PDE8B,PRKCE,SIX4,PTGS1,FGF18,WISP1,BMP3,BMP4,SRPX2,STXBP3,KCND1,FZD5,KCNJ15,SEMA3B,BARX1,RAB5A,CACNA1A,CACNA1D,GPM6B,CACNB2,RAP1B,GRPR,EFNA5,EFNB2,NETO2,ROBO2,GREM1,MARCKS"
GO: Biological Process	GO:0045666	positive regulation of neuron differentiation	 	8.16E-04	8	92	"GDF5,GDF6,SALL1,CXCL12,NBL1,BMP4,CDON,ZEB1"
GO: Biological Process	GO:0048839	inner ear development	 	8.20E-04	12	189	"SPRY2,FZD6,CTHRC1,SIX1,IGF1,IGFBP7,LRIG1,SIX4,BMP4,ZEB1,TBX18,MAF"
GO: Biological Process	GO:0042325	regulation of phosphorylation	 	8.28E-04	44	1248	"SPRY2,CRLF1,PDGFRA,GDF6,MECOM,TNIP1,PFN2,F2R,TWIST1,FZD4,FZD8,PIK3R1,MNAT1,SLC25A23,GAREM,MDFIC,SFRP2,IGF1,IGFBP3,IGFBP4,PKIA,GLIPR2,PRKCE,PRKD1,ZEB2,FGF18,BMP4,JUN,KAT2B,SRPX2,FZD5,ACKR3,PDGFC,PID1,CDON,RAP1B,DUSP1,DUSP6,DUSP15,LPAR1,EFNA5,DUSP16,GREM1,CDH2"
GO: Biological Process	GO:0048010	vascular endothelial growth factor receptor signaling pathway	 	8.36E-04	6	52	"FZD4,FOXC2,PRKD1,FGF18,BMP4,SULF1"
GO: Biological Process	GO:0051093	negative regulation of developmental process	 	8.51E-04	29	716	"BCL11A,TWIST1,HOXA2,HOXA5,SEMA3A,CER1,SALL1,PIK3R1,MMP11,HAND2,FOXC2,SFRP2,ADAMTS1,SIX1,MKX,PRDM16,SIX2,MBNL3,ASPN,BMP4,ZFP36L2,SULF1,ZEB1,RCAN1,TGFBR3,HHIP,ROBO2,LTBP3,GREM1"
GO: Biological Process	GO:0008038	neuron recognition	 	8.51E-04	5	35	"SEMA3A,GAP43,NTM,ROBO1,ROBO2"
GO: Biological Process	GO:0072088	nephron epithelium morphogenesis	 	8.51E-04	5	35	"SALL1,SIX1,SIX2,BMP4,GREM1"
GO: Biological Process	GO:0060795	cell fate commitment involved in formation of primary germ layer	 	8.51E-04	5	35	"FOXC2,SFRP2,SIX2,BMP4,DUSP6"
GO: Biological Process	GO:0090090	negative regulation of canonical Wnt signaling pathway	 	8.77E-04	8	93	"FZD6,AES,CTHRC1,SFRP2,DKK3,TBX18,GREM1,CDH2"
GO: Biological Process	GO:2000736	regulation of stem cell differentiation	 	8.77E-04	8	93	"PDGFRA,TWIST1,SFRP2,GLIPR2,ZFP36L2,TGFBR3,LTBP3,GREM1"
GO: Biological Process	GO:0030512	negative regulation of transforming growth factor beta receptor signaling pathway	 	8.88E-04	7	72	"MECOM,FBN2,PRDM16,HTRA1,ASPN,TGFBR3,LTBP1"
GO: Biological Process	GO:0048844	artery morphogenesis	 	9.26E-04	6	53	"CITED2,HAND2,FOXC2,SIX1,MYLK,BMP4"
GO: Biological Process	GO:0072087	renal vesicle development	 	9.39E-04	4	21	"SALL1,SIX2,BMP4,GREM1"
GO: Biological Process	GO:0001755	neural crest cell migration	 	9.71E-04	5	36	"TWIST1,SEMA3A,HAND2,SEMA3C,ZEB2"
GO: Biological Process	GO:0050954	sensory perception of mechanical stimulus	 	9.92E-04	11	167	"MKKS,SPRY2,TUB,FZD4,SIX1,IGF1,LRIG1,FAM107B,WDR1,CACNA1D,TBX18"
GO: Biological Process	GO:0021915	neural tube development	 	9.92E-04	11	167	"TWIST1,CITED2,FZD6,LHX2,SALL1,CTHRC1,SEMA3C,SFRP2,GAS1,ZEB2,BMP4"
GO: Biological Process	GO:0048608	reproductive structure development	 	1.00E-03	21	459	"MKKS,PDGFRA,CITED2,FZD4,FZD6,SEMA3A,FZD8,SALL1,HOXD13,BASP1,ARID5B,SFRP2,ADAMTS1,IDH1,IGF1,PLAC1,BMP4,BMPR1B,SULF1,FZD5,ROBO2"
GO: Biological Process	GO:0023056	positive regulation of signaling	 	1.03E-03	42	1188	"SPRY2,CRLF1,PDGFRA,GDF6,F2R,CITED2,FZD4,S100A4,FZD8,S100A13,SALL1,AGTR2,HAND2,GAREM,MDFIC,SFRP2,BMF,NDFIP2,IGF1,IGFBP3,IGFBP4,GLIPR2,PRKCE,PRKD1,GAS1,ZEB2,FGF18,BMP4,BMPR1B,SULF1,FZD5,ACKR3,TRIM8,CDON,RAP1B,DUSP15,LPAR1,TGFBR3,TSPAN6,TRIM13,CDH2,DISP1"
GO: Biological Process	GO:0021772	olfactory bulb development	 	1.10E-03	5	37	"SEMA3A,LHX2,SALL1,ROBO1,ROBO2"
GO: Biological Process	GO:0061458	reproductive system development	 	1.12E-03	21	463	"MKKS,PDGFRA,CITED2,FZD4,FZD6,SEMA3A,FZD8,SALL1,HOXD13,BASP1,ARID5B,SFRP2,ADAMTS1,IDH1,IGF1,PLAC1,BMP4,BMPR1B,SULF1,FZD5,ROBO2"
GO: Biological Process	GO:0090103	cochlea morphogenesis	 	1.13E-03	4	22	"CTHRC1,SIX1,ZEB1,TBX18"
GO: Biological Process	GO:0021602	cranial nerve morphogenesis	 	1.13E-03	4	22	"HOXA3,CITED2,SIX1,PLXNA4"
GO: Biological Process	GO:0007416	synapse assembly	 	1.16E-03	8	97	"SIX1,PCDHB16,SIX4,SRPX2,PTPRD,CACNA1A,ROBO2,CDH2"
GO: Biological Process	GO:0045765	regulation of angiogenesis	 	1.17E-03	12	197	"TSPAN12,TWIST1,HOXA5,FOXC2,SFRP2,ADAMTS1,AQP1,PRKD1,SRPX2,SULF1,HHIP,GREM1"
GO: Biological Process	GO:0010647	positive regulation of cell communication	 	1.18E-03	42	1196	"SPRY2,CRLF1,PDGFRA,GDF6,F2R,CITED2,FZD4,S100A4,FZD8,S100A13,SALL1,AGTR2,HAND2,GAREM,MDFIC,SFRP2,BMF,NDFIP2,IGF1,IGFBP3,IGFBP4,GLIPR2,PRKCE,PRKD1,GAS1,ZEB2,FGF18,BMP4,BMPR1B,SULF1,FZD5,ACKR3,TRIM8,CDON,RAP1B,DUSP15,LPAR1,TGFBR3,TSPAN6,TRIM13,CDH2,DISP1"
GO: Biological Process	GO:0002040	sprouting angiogenesis	 	1.24E-03	6	56	"FOXC2,BMP4,SRPX2,EFNB2,ROBO1,GREM1"
GO: Biological Process	GO:0070373	negative regulation of ERK1 and ERK2 cascade	 	1.25E-03	5	38	"SPRY2,TNIP1,IGF1,DUSP1,DUSP6"
GO: Biological Process	GO:0060541	respiratory system development	 	1.26E-03	13	226	"SPRY2,PDGFRA,KLF2,HOXA5,BASP1,IGF1,FGF18,BMP4,NFIB,HHIP,LOX,LTBP3,DISP1"
GO: Biological Process	GO:0007605	sensory perception of sound	 	1.31E-03	10	147	"MKKS,SPRY2,TUB,FZD4,SIX1,LRIG1,FAM107B,WDR1,CACNA1D,TBX18"
GO: Biological Process	GO:0043122	regulation of I-kappaB kinase/NF-kappaB signaling	 	1.31E-03	13	227	"TNIP1,F2R,S100A4,S100A13,NDFIP2,PRKCE,PRKD1,TRIM8,LPAR1,TLE1,TSPAN6,GREM1,TRIM13"
GO: Biological Process	GO:0055007	cardiac muscle cell differentiation	 	1.32E-03	8	99	"PDGFRA,ACTC1,AGTR2,COL14A1,BMP4,CSRP3,EFNB2,GREM1"
GO: Biological Process	GO:0015669	gas transport	 	1.34E-03	4	23	"AQP1,HBB,HBG2,HBZ"
GO: Biological Process	GO:0001710	mesodermal cell fate commitment	 	1.34E-03	4	23	"FOXC2,SFRP2,SIX2,BMP4"
GO: Biological Process	GO:0003007	heart morphogenesis	 	1.36E-03	13	228	"MKKS,ACTC1,TWIST1,CITED2,HAND2,FOXC2,SEMA3C,SFRP2,ADAMTS1,SIX1,BMP4,JUN,TGFBR3"
GO: Biological Process	GO:0035583	sequestering of TGFbeta in extracellular matrix	 	1.36E-03	2	3	"FBN2,LTBP1"
GO: Biological Process	GO:0010159	specification of organ position	 	1.36E-03	2	3	"HOXA3,BMP4"
GO: Biological Process	GO:0030185	nitric oxide transport	 	1.36E-03	2	3	"AQP1,HBB"
GO: Biological Process	GO:0003253	cardiac neural crest cell migration involved in outflow tract morphogenesis	 	1.36E-03	2	3	"TWIST1,HAND2"
GO: Biological Process	GO:2000729	positive regulation of mesenchymal cell proliferation involved in ureter development	 	1.36E-03	2	3	"SIX1,TBX18"
GO: Biological Process	GO:0060425	lung morphogenesis	 	1.36E-03	6	57	"SPRY2,HOXA5,IGF1,BMP4,NFIB,HHIP"
GO: Biological Process	GO:0021988	olfactory lobe development	 	1.41E-03	5	39	"SEMA3A,LHX2,SALL1,ROBO1,ROBO2"
GO: Biological Process	GO:0072028	nephron morphogenesis	 	1.41E-03	5	39	"SALL1,SIX1,SIX2,BMP4,GREM1"
GO: Biological Process	GO:0031344	regulation of cell projection organization	 	1.44E-03	19	409	"BCL11A,PFN2,SEMA3A,SDC2,CXCL12,AQP1,PLXNA4,PRKD1,GAP43,MYO10,PTPRD,NTM,RAB5A,CACNA1A,LPAR1,RHOQ,ROBO1,ROBO2,CDH2"
GO: Biological Process	GO:0042327	positive regulation of phosphorylation	 	1.50E-03	31	813	"SPRY2,CRLF1,PDGFRA,GDF6,PFN2,F2R,FZD4,FZD8,PIK3R1,GAREM,MDFIC,SFRP2,IGF1,IGFBP3,IGFBP4,GLIPR2,PRKCE,PRKD1,ZEB2,FGF18,BMP4,FZD5,ACKR3,PDGFC,CDON,RAP1B,DUSP15,LPAR1,EFNA5,GREM1,CDH2"
GO: Biological Process	GO:0048660	regulation of smooth muscle cell proliferation	 	1.50E-03	8	101	"PIK3R1,MNAT1,IGF1,IGFBP3,BMP4,JUN,RAB5A,OGN"
GO: Biological Process	GO:0030323	respiratory tube development	 	1.52E-03	12	203	"SPRY2,PDGFRA,KLF2,HOXA5,IGF1,HECA,FGF18,BMP4,NFIB,HHIP,LOX,LTBP3"
GO: Biological Process	GO:0070374	positive regulation of ERK1 and ERK2 cascade	 	1.52E-03	9	125	"SPRY2,PDGFRA,F2R,GAREM,GLIPR2,FGF18,BMP4,ACKR3,RAP1B"
GO: Biological Process	GO:0031128	developmental induction	 	1.58E-03	5	40	"SALL1,HOXD11,SIX1,BMP4,FZD5"
GO: Biological Process	GO:0044259	multicellular organismal macromolecule metabolic process	 	1.61E-03	9	126	"COL26A1,F2R,TUB,COL14A1,MMP11,COL8A1,MKX,COL25A1,BMP4"
GO: Biological Process	GO:0010830	regulation of myotube differentiation	 	1.63E-03	6	59	"PIK3R1,IGFBP3,MKX,MBNL3,BMP4,CDON"
GO: Biological Process	GO:0030168	platelet activation	 	1.65E-03	13	233	"PDGFRA,ACTN2,F2R,F13A1,FZD6,PIK3R1,IGF1,GNA14,PRKCE,STXBP3,WDR1,RAP1B,TMSB4X"
GO: Biological Process	GO:0033077	T cell differentiation in thymus	 	1.65E-03	7	80	"FZD8,XRCC4,BMP4,ZFP36L1,ZFP36L2,FZD5,ZEB1"
GO: Biological Process	GO:0048145	regulation of fibroblast proliferation	 	1.65E-03	7	80	"PDGFRA,AGTR2,XRCC4,AQP1,IGF1,JUN,PDGFC"
GO: Biological Process	GO:0050679	positive regulation of epithelial cell proliferation	 	1.68E-03	10	152	"TWIST1,CXCL12,IGF1,PRKD1,HTRA1,GAS1,BMP4,JUN,TBX18,ZNF580"
GO: Biological Process	GO:0045168	cell-cell signaling involved in cell fate commitment	 	1.77E-03	5	41	"SALL1,HOXD11,SIX1,BMP4,FZD5"
GO: Biological Process	GO:0060840	artery development	 	1.78E-03	6	60	"CITED2,HAND2,FOXC2,SIX1,MYLK,BMP4"
GO: Biological Process	GO:0051098	regulation of binding	 	1.78E-03	13	235	"TWIST1,LHX2,AES,CTHRC1,HAND2,IGF1,BMP4,JUN,NFIB,CDON,RUNX1T1,TGFBR3,WFIKKN2"
GO: Biological Process	GO:0048659	smooth muscle cell proliferation	 	1.81E-03	8	104	"PIK3R1,MNAT1,IGF1,IGFBP3,BMP4,JUN,RAB5A,OGN"
GO: Biological Process	GO:0045995	regulation of embryonic development	 	1.81E-03	8	104	"SFRP2,SIX1,TENM4,SIX4,BMP4,SULF1,DUSP6,TBX18"
GO: Biological Process	GO:0008045	motor neuron axon guidance	 	1.86E-03	4	25	"HOXA2,ALCAM,CXCL12,PLXNA4"
GO: Biological Process	GO:0046885	regulation of hormone biosynthetic process	 	1.86E-03	4	25	"IGF1,PDE8B,DKK3,CACNA1A"
GO: Biological Process	GO:0048263	determination of dorsal identity	 	1.87E-03	3	12	"CER1,NBL1,GREM1"
GO: Biological Process	GO:0048262	determination of dorsal/ventral asymmetry	 	1.87E-03	3	12	"CER1,NBL1,GREM1"
GO: Biological Process	GO:0042472	inner ear morphogenesis	 	1.92E-03	8	105	"SPRY2,FZD6,CTHRC1,SIX1,LRIG1,SIX4,ZEB1,TBX18"
GO: Biological Process	GO:0014902	myotube differentiation	 	1.92E-03	8	105	"PIK3R1,IGF1,IGFBP3,MKX,MBNL3,BMP4,CDON,RCAN1"
GO: Biological Process	GO:0055013	cardiac muscle cell development	 	1.94E-03	6	61	"PDGFRA,ACTC1,AGTR2,COL14A1,BMP4,CSRP3"
GO: Biological Process	GO:0048592	eye morphogenesis	 	1.94E-03	10	155	"TSPAN12,TWIST1,CITED2,COL8A1,AQP1,GAS1,PROM1,BMP4,CDON,ZEB1"
GO: Biological Process	GO:0001708	cell fate specification	 	2.05E-03	7	83	"HOXD10,SFRP2,SIX1,TENM4,SIX2,CDON,DUSP6"
GO: Biological Process	GO:0048144	fibroblast proliferation	 	2.05E-03	7	83	"PDGFRA,AGTR2,XRCC4,AQP1,IGF1,JUN,PDGFC"
GO: Biological Process	GO:0060343	trabecula formation	 	2.16E-03	4	26	"FBN2,ADAMTS1,TGFBR3,GREM1"
GO: Biological Process	GO:0043392	negative regulation of DNA binding	 	2.19E-03	5	43	"LHX2,HAND2,JUN,NFIB,WFIKKN2"
GO: Biological Process	GO:0060428	lung epithelium development	 	2.19E-03	5	43	"KLF2,HOXA5,IGF1,BMP4,NFIB"
GO: Biological Process	GO:0009880	embryonic pattern specification	 	2.29E-03	6	63	"MEOX2,HOXD8,BASP1,FZD5,OOEP,DISP1"
GO: Biological Process	GO:0014812	muscle cell migration	 	2.29E-03	6	63	"SIX1,IGF1,IGFBP3,SIX4,RAB5A,LPAR1"
GO: Biological Process	GO:0043542	endothelial cell migration	 	2.33E-03	9	133	"AGTR2,FOXC2,PRKD1,BMP4,SRPX2,EFNB2,ROBO1,ZNF580,GREM1"
GO: Biological Process	GO:0048771	tissue remodeling	 	2.34E-03	10	159	"F2R,HOXA3,AGTR2,CTHRC1,FOXC2,SEMA3C,IGF1,LTBP3,ELN,GREM1"
GO: Biological Process	GO:0061140	lung secretory cell differentiation	 	2.40E-03	3	13	"HOXA5,IGF1,NFIB"
GO: Biological Process	GO:0032101	regulation of response to external stimulus	 	2.40E-03	25	628	"MKKS,DDX58,PDGFRA,TNIP1,F2R,SEMA3A,CXCL12,GNB5,PLXNA4,PRKD1,HTRA1,NBL1,ELMO1,AP1S2,C4B,NT5E,LPAR1,EFNB2,TSPAN8,TSPAN6,ROBO1,ROBO2,ZNF580,GREM1,TRIM13"
GO: Biological Process	GO:0048538	thymus development	 	2.43E-03	5	44	"HOXA3,CITED2,HAND2,SIX1,SIX4"
GO: Biological Process	GO:0043123	positive regulation of I-kappaB kinase/NF-kappaB signaling	 	2.45E-03	10	160	"F2R,S100A4,S100A13,NDFIP2,PRKCE,PRKD1,TRIM8,LPAR1,TSPAN6,TRIM13"
GO: Biological Process	GO:0043409	negative regulation of MAPK cascade	 	2.45E-03	9	134	"SPRY2,MECOM,TNIP1,SFRP2,IGF1,BMP4,DUSP1,DUSP6,DUSP16"
GO: Biological Process	GO:0060041	retina development in camera-type eye	 	2.45E-03	9	134	"TSPAN12,PDGFRA,TUB,FZD4,LHX2,MDM1,PROM1,BMPR1B,CDON"
GO: Biological Process	GO:0072273	metanephric nephron morphogenesis	 	2.49E-03	4	27	"SALL1,SIX2,BMP4,GREM1"
GO: Biological Process	GO:0008585	female gonad development	 	2.58E-03	8	110	"PDGFRA,FZD4,ARID5B,ADAMTS1,IDH1,BMP4,BMPR1B,ROBO2"
GO: Biological Process	GO:0044744	protein targeting to nucleus	 	2.66E-03	13	246	"DDX58,F2R,PIK3R1,AGTR2,MDFIC,SFRP2,IGF1,PKIA,SIX2,BMP4,JUN,SNUPN,GREM1"
GO: Biological Process	GO:0006606	protein import into nucleus	 	2.66E-03	13	246	"DDX58,F2R,PIK3R1,AGTR2,MDFIC,SFRP2,IGF1,PKIA,SIX2,BMP4,JUN,SNUPN,GREM1"
GO: Biological Process	GO:1902593	single-organism nuclear import	 	2.66E-03	13	246	"DDX58,F2R,PIK3R1,AGTR2,MDFIC,SFRP2,IGF1,PKIA,SIX2,BMP4,JUN,SNUPN,GREM1"
GO: Biological Process	GO:0060686	negative regulation of prostatic bud formation	 	2.68E-03	2	4	"BMP4,SULF1"
GO: Biological Process	GO:0072107	positive regulation of ureteric bud formation	 	2.68E-03	2	4	"SIX1,SIX4"
GO: Biological Process	GO:0035582	sequestering of BMP in extracellular matrix	 	2.68E-03	2	4	"CER1,NBL1"
GO: Biological Process	GO:0021615	glossopharyngeal nerve morphogenesis	 	2.68E-03	2	4	"HOXA3,PLXNA4"
GO: Biological Process	GO:0090027	negative regulation of monocyte chemotaxis	 	2.68E-03	2	4	"NBL1,GREM1"
GO: Biological Process	GO:2000381	negative regulation of mesoderm development	 	2.68E-03	2	4	"CER1,SALL1"
GO: Biological Process	GO:0008582	regulation of synaptic growth at neuromuscular junction	 	2.68E-03	2	4	"SIX1,SIX4"
GO: Biological Process	GO:0072106	regulation of ureteric bud formation	 	2.68E-03	2	4	"SIX1,SIX4"
GO: Biological Process	GO:0055006	cardiac cell development	 	2.69E-03	6	65	"PDGFRA,ACTC1,AGTR2,COL14A1,BMP4,CSRP3"
GO: Biological Process	GO:0048521	negative regulation of behavior	 	2.69E-03	5	45	"SEMA3A,NBL1,ROBO1,ROBO2,GREM1"
GO: Biological Process	GO:0042326	negative regulation of phosphorylation	 	2.77E-03	16	338	"SPRY2,MECOM,TNIP1,TWIST1,SFRP2,IGF1,IGFBP3,PKIA,BMP4,JUN,KAT2B,PID1,DUSP1,DUSP6,DUSP16,GREM1"
GO: Biological Process	GO:0003205	cardiac chamber development	 	2.85E-03	9	137	"CITED2,SALL1,HAND2,FOXC2,SEMA3C,SFRP2,ADAMTS1,BMP4,TGFBR3"
GO: Biological Process	GO:0035270	endocrine system development	 	2.85E-03	9	137	"PDGFRA,HOXA3,CITED2,HOXA5,SALL1,ARID5B,SIX1,DKK3,BMP4"
GO: Biological Process	GO:0010811	positive regulation of cell-substrate adhesion	 	2.86E-03	7	88	"COL26A1,COL8A1,ABI3BP,CCDC80,EGFL6,PRKCE,ECM2"
GO: Biological Process	GO:0007350	blastoderm segmentation	 	3.00E-03	3	14	"HOXD8,BASP1,FZD5"
GO: Biological Process	GO:0043568	positive regulation of insulin-like growth factor receptor signaling pathway	 	3.00E-03	3	14	"IGF1,IGFBP3,IGFBP4"
GO: Biological Process	GO:0008595	"anterior/posterior axis specification, embryo"	 	3.00E-03	3	14	"HOXD8,BASP1,FZD5"
GO: Biological Process	GO:0007351	tripartite regional subdivision	 	3.00E-03	3	14	"HOXD8,BASP1,FZD5"
GO: Biological Process	GO:0045663	positive regulation of myoblast differentiation	 	3.00E-03	3	14	"PIK3R1,IGFBP3,CDON"
GO: Biological Process	GO:0045662	negative regulation of myoblast differentiation	 	3.00E-03	3	14	"MKX,MBNL3,BMP4"
GO: Biological Process	GO:0072189	ureter development	 	3.00E-03	3	14	"SIX1,BMP4,TBX18"
GO: Biological Process	GO:0072091	regulation of stem cell proliferation	 	3.05E-03	7	89	"SIX1,GAS1,BMP4,NFIB,ZEB1,TBX18,LTBP3"
GO: Biological Process	GO:0051170	nuclear import	 	3.05E-03	13	250	"DDX58,F2R,PIK3R1,AGTR2,MDFIC,SFRP2,IGF1,PKIA,SIX2,BMP4,JUN,SNUPN,GREM1"
GO: Biological Process	GO:0008015	blood circulation	 	3.18E-03	19	439	"MKKS,ACTC1,F2R,MEOX2,SEMA3A,PIK3R1,AGTR2,FGF12,MME,CXCL12,FOXC2,PTGS1,KAT2B,CACNA1D,RCAN1,CSRP3,TGFBR3,ELN,HBB"
GO: Biological Process	GO:0009799	specification of symmetry	 	3.21E-03	8	114	"MKKS,CITED2,CER1,HAND2,NBL1,BMP4,GREM1,DISP1"
GO: Biological Process	GO:0040036	regulation of fibroblast growth factor receptor signaling pathway	 	3.26E-03	4	29	"SPRY2,SULF1,DUSP6,HHIP"
GO: Biological Process	GO:1901888	regulation of cell junction assembly	 	3.26E-03	5	47	"FZD5,GPM6B,RAP1B,EFNA5,GREM1"
GO: Biological Process	GO:0021545	cranial nerve development	 	3.26E-03	5	47	"HOXA3,CITED2,SALL1,SIX1,PLXNA4"
GO: Biological Process	GO:0061005	cell differentiation involved in kidney development	 	3.26E-03	5	47	"BASP1,FOXC2,SIX2,PROM1,BMP4"
GO: Biological Process	GO:0007249	I-kappaB kinase/NF-kappaB signaling	 	3.27E-03	13	252	"TNIP1,F2R,S100A4,S100A13,NDFIP2,PRKCE,PRKD1,TRIM8,LPAR1,TLE1,TSPAN6,GREM1,TRIM13"
GO: Biological Process	GO:0003013	circulatory system process	 	3.34E-03	19	441	"MKKS,ACTC1,F2R,MEOX2,SEMA3A,PIK3R1,AGTR2,FGF12,MME,CXCL12,FOXC2,PTGS1,KAT2B,CACNA1D,RCAN1,CSRP3,TGFBR3,ELN,HBB"
GO: Biological Process	GO:0035265	organ growth	 	3.39E-03	8	115	"SPRY2,BASP1,AGTR2,COL14A1,FOXC2,TENM4,DUSP6,TGFBR3"
GO: Biological Process	GO:0009798	axis specification	 	3.45E-03	7	91	"CITED2,CER1,HOXD8,BASP1,BMP4,FZD5,TBX18"
GO: Biological Process	GO:0055123	digestive system development	 	3.45E-03	9	141	"PDGFRA,HOXA5,SALL1,HOXD13,SFRP2,IGF1,SIX2,BMP4,BARX1"
GO: Biological Process	GO:0044236	multicellular organismal metabolic process	 	3.45E-03	9	141	"COL26A1,F2R,TUB,COL14A1,MMP11,COL8A1,MKX,COL25A1,BMP4"
GO: Biological Process	GO:0042060	wound healing	 	3.47E-03	26	681	"PDGFRA,ACTN2,F2R,F13A1,FZD6,PIK3R1,SDC2,FOXC2,AQP1,IGF1,GNA14,PRKCE,ATP1B1,MYLK,GAP43,DOCK11,STXBP3,WDR1,RAB5A,RAP1B,DOCK9,LOX,TSPAN8,TMSB4X,HBB,HBG2"
GO: Biological Process	GO:0042476	odontogenesis	 	3.58E-03	8	116	"PDGFRA,TWIST1,HAND2,AQP1,ZNF22,ASPN,GAS1,BMP4"
GO: Biological Process	GO:0030900	forebrain development	 	3.69E-03	17	380	"MKKS,MECOM,SEMA3A,LHX2,SALL1,BASP1,CXCL12,CNP,AQP1,PLXNA4,ZEB2,BMP4,NFIB,CDON,ZEB1,ROBO1,ROBO2"
GO: Biological Process	GO:0090303	positive regulation of wound healing	 	3.69E-03	3	15	"FOXC2,PRKCE,MYLK"
GO: Biological Process	GO:0015671	oxygen transport	 	3.69E-03	3	15	"HBB,HBG2,HBZ"
GO: Biological Process	GO:0072075	metanephric mesenchyme development	 	3.69E-03	3	15	"BASP1,SIX1,SIX4"
GO: Biological Process	GO:0060442	branching involved in prostate gland morphogenesis	 	3.69E-03	3	15	"HOXD13,IGF1,BMP4"
GO: Biological Process	GO:0010656	negative regulation of muscle cell apoptotic process	 	3.69E-03	4	30	"PIK3R1,HAND2,SFRP2,IGF1"
GO: Biological Process	GO:0060487	lung epithelial cell differentiation	 	3.69E-03	4	30	"KLF2,HOXA5,IGF1,NFIB"
GO: Biological Process	GO:0048333	mesodermal cell differentiation	 	3.69E-03	4	30	"FOXC2,SFRP2,SIX2,BMP4"
GO: Biological Process	GO:0010941	regulation of cell death	 	3.75E-03	47	1466	"GDF5,DDAH2,SPRY2,CRLF1,ACTC1,MECOM,ACTN2,F2R,TWIST1,CITED2,HOXA5,AES,PIK3R1,AGTR2,TNFAIP8,MNAT1,CXCL12,HAND2,FOXC2,KLF11,SFRP2,ING3,BMF,XRCC4,SIX1,AQP1,IGF1,IGFBP3,PRKCE,PRKD1,GAS1,SIX4,BMP4,JUN,BMPR1B,ACKR3,ARNT2,CACNA1A,NOL3,DUSP1,DUSP6,GRINA,LPAR1,TLE1,ROBO1,TRIM13,HBB"
GO: Biological Process	GO:0001756	somitogenesis	 	3.90E-03	6	70	"MEOX2,FOXC2,SEMA3C,SFRP2,ZEB2,TBX18"
GO: Biological Process	GO:0030324	lung development	 	3.94E-03	11	199	"SPRY2,PDGFRA,KLF2,HOXA5,IGF1,FGF18,BMP4,NFIB,HHIP,LOX,LTBP3"
GO: Biological Process	GO:1901215	negative regulation of neuron death	 	3.95E-03	10	171	"GDF5,CRLF1,F2R,AGTR2,XRCC4,SIX1,IGF1,SIX4,JUN,CACNA1A"
GO: Biological Process	GO:0010562	positive regulation of phosphorus metabolic process	 	3.98E-03	32	904	"SPRY2,CRLF1,PDGFRA,GDF6,PFN2,F2R,FZD4,FZD8,PIK3R1,GAREM,MDFIC,SFRP2,IGF1,IGFBP3,IGFBP4,GLIPR2,PRKCE,PRKD1,ZEB2,FGF18,BMP4,FZD5,ACKR3,PDGFC,PID1,CDON,RAP1B,DUSP15,LPAR1,EFNA5,GREM1,CDH2"
GO: Biological Process	GO:0045937	positive regulation of phosphate metabolic process	 	3.98E-03	32	904	"SPRY2,CRLF1,PDGFRA,GDF6,PFN2,F2R,FZD4,FZD8,PIK3R1,GAREM,MDFIC,SFRP2,IGF1,IGFBP3,IGFBP4,GLIPR2,PRKCE,PRKD1,ZEB2,FGF18,BMP4,FZD5,ACKR3,PDGFC,PID1,CDON,RAP1B,DUSP15,LPAR1,EFNA5,GREM1,CDH2"
GO: Biological Process	GO:0043524	negative regulation of neuron apoptotic process	 	4.15E-03	9	145	"GDF5,CRLF1,F2R,AGTR2,XRCC4,SIX1,SIX4,JUN,CACNA1A"
GO: Biological Process	GO:0007169	transmembrane receptor protein tyrosine kinase signaling pathway	 	4.16E-03	27	726	"SPRY2,PDGFRA,FZD4,PIK3R1,AGTR2,ARID5B,FGF12,GAREM,FOXC2,IGF1,IGFBP3,IGFBP4,PRKCE,PRKD1,FGF18,BMP4,SULF1,PDGFC,PID1,MVB12B,DUSP6,ANGPTL1,RHOQ,HHIP,EFNA5,EFNB2,GREM1"
GO: Biological Process	GO:0048821	erythrocyte development	 	4.17E-03	4	31	"KLF2,CITED2,HBA1,HBZ"
GO: Biological Process	GO:0060479	lung cell differentiation	 	4.17E-03	4	31	"KLF2,HOXA5,IGF1,NFIB"
GO: Biological Process	GO:0071901	negative regulation of protein serine/threonine kinase activity	 	4.18E-03	8	119	"SPRY2,SFRP2,PKIA,BMP4,KAT2B,DUSP1,DUSP6,DUSP16"
GO: Biological Process	GO:0032963	collagen metabolic process	 	4.40E-03	8	120	"COL26A1,F2R,COL14A1,MMP11,COL8A1,MKX,COL25A1,BMP4"
GO: Biological Process	GO:0003278	apoptotic process involved in heart morphogenesis	 	4.41E-03	2	5	"HAND2,FOXC2"
GO: Biological Process	GO:0060666	dichotomous subdivision of terminal units involved in salivary gland branching	 	4.41E-03	2	5	"SEMA3A,SEMA3C"
GO: Biological Process	GO:0021563	glossopharyngeal nerve development	 	4.41E-03	2	5	"HOXA3,PLXNA4"
GO: Biological Process	GO:0016199	axon midline choice point recognition	 	4.41E-03	2	5	"ROBO1,ROBO2"
GO: Biological Process	GO:0035992	tendon formation	 	4.41E-03	2	5	"MKX,BMP4"
GO: Biological Process	GO:0072103	glomerulus vasculature morphogenesis	 	4.41E-03	2	5	"PDGFRA,BMP4"
GO: Biological Process	GO:0035990	tendon cell differentiation	 	4.41E-03	2	5	"MKX,BMP4"
GO: Biological Process	GO:0072104	glomerular capillary formation	 	4.41E-03	2	5	"PDGFRA,BMP4"
GO: Biological Process	GO:0072193	ureter smooth muscle cell differentiation	 	4.41E-03	2	5	"SIX1,BMP4"
GO: Biological Process	GO:0051387	negative regulation of neurotrophin TRK receptor signaling pathway	 	4.41E-03	2	5	"SPRY2,AGTR2"
GO: Biological Process	GO:2000727	positive regulation of cardiac muscle cell differentiation	 	4.41E-03	2	5	"EFNB2,GREM1"
GO: Biological Process	GO:0072191	ureter smooth muscle development	 	4.41E-03	2	5	"SIX1,BMP4"
GO: Biological Process	GO:2000136	regulation of cell proliferation involved in heart morphogenesis	 	4.47E-03	3	16	"HAND2,SIX1,BMP4"
GO: Biological Process	GO:0090025	regulation of monocyte chemotaxis	 	4.47E-03	3	16	"CXCL12,NBL1,GREM1"
GO: Biological Process	GO:2000380	regulation of mesoderm development	 	4.47E-03	3	16	"CER1,SALL1,SFRP2"
GO: Biological Process	GO:0048841	regulation of axon extension involved in axon guidance	 	4.47E-03	3	16	"SEMA3A,CXCL12,PLXNA4"
GO: Biological Process	GO:0021889	olfactory bulb interneuron differentiation	 	4.47E-03	3	16	"SALL1,ROBO1,ROBO2"
GO: Biological Process	GO:0032880	regulation of protein localization	 	4.50E-03	22	555	"DDX58,ACTN2,F2R,TWIST1,PIK3R1,AGTR2,MDFIC,SFRP2,BMF,NDFIP2,SIX1,IGF1,PKIA,SIX4,BMP4,SSC5D,RABGAP1L,PID1,GPM6B,RHOQ,GREM1,CDH2"
GO: Biological Process	GO:0009628	response to abiotic stimulus	 	4.67E-03	35	1025	"MKKS,ETV1,TUB,TWIST1,CIRBP,CITED2,ERCC8,S100A13,PIK3R1,MME,SDC2,CXCL12,SFRP2,XRCC4,AQP1,ZNF14,IGF1,IGFBP7,PDE8B,GNB5,PRKCE,ATP1B1,MYLK,JUN,PTPRK,ARNT2,OXSR1,RCAN1,NOL3,DUSP1,LPAR1,CSRP3,TGFBR3,TRIM13,NHEJ1"
GO: Biological Process	GO:0060740	prostate gland epithelium morphogenesis	 	4.69E-03	4	32	"HOXD13,IGF1,BMP4,SULF1"
GO: Biological Process	GO:0043407	negative regulation of MAP kinase activity	 	5.13E-03	6	74	"SPRY2,SFRP2,BMP4,DUSP1,DUSP6,DUSP16"
GO: Biological Process	GO:0060441	epithelial tube branching involved in lung morphogenesis	 	5.24E-03	4	33	"SPRY2,HOXA5,BMP4,HHIP"
GO: Biological Process	GO:0009954	proximal/distal pattern formation	 	5.24E-03	4	33	"HOXD9,HOXD10,HOXD11,GREM1"
GO: Biological Process	GO:0032413	negative regulation of ion transmembrane transporter activity	 	5.24E-03	4	33	"ACTN2,FGF12,GNB5,OXSR1"
GO: Biological Process	GO:0030501	positive regulation of bone mineralization	 	5.24E-03	4	33	"FBN2,BMP4,BMPR1B,GPM6B"
GO: Biological Process	GO:0090066	regulation of anatomical structure size	 	5.28E-03	17	394	"MKKS,TMOD3,BCL11A,PFN2,F2R,SEMA3A,AGTR2,CXCL12,FOXC2,PLXNA4,PRKCE,PTGS1,KAT2B,TGFBR3,TMSB4X,ELN,HBB"
GO: Biological Process	GO:0034504	protein localization to nucleus	 	5.31E-03	14	298	"DDX58,F2R,PIK3R1,AGTR2,MDFIC,SFRP2,SIX1,IGF1,PKIA,SIX2,BMP4,JUN,SNUPN,GREM1"
GO: Biological Process	GO:0090030	regulation of steroid hormone biosynthetic process	 	5.35E-03	3	17	"IGF1,PDE8B,DKK3"
GO: Biological Process	GO:0055003	cardiac myofibril assembly	 	5.35E-03	3	17	"PDGFRA,ACTC1,CSRP3"
GO: Biological Process	GO:0061323	cell proliferation involved in heart morphogenesis	 	5.35E-03	3	17	"HAND2,SIX1,BMP4"
GO: Biological Process	GO:0051150	regulation of smooth muscle cell differentiation	 	5.35E-03	3	17	"BMP4,ZEB1,RCAN1"
GO: Biological Process	GO:0019220	regulation of phosphate metabolic process	 	5.46E-03	57	1892	"SPRY2,CRLF1,PDGFRA,GDF6,MECOM,TNIP1,PFN2,F2R,TWIST1,FZD4,FZD8,PIK3R1,SYDE2,AGTR2,MNAT1,SLC25A23,GAREM,MDFIC,SFRP2,IGF1,IGFBP3,IGFBP4,PKIA,GLIPR2,PRKCE,PRKD1,ARHGAP18,ARHGEF26,DEPDC1B,ARHGAP42,IQGAP2,DOCK11,ZEB2,FGF18,ASAP1,BMP4,JUN,KAT2B,SRPX2,FZD5,ACKR3,RABGAP1L,PDGFC,PID1,CDON,RAP1B,RCAN1,DUSP1,DOCK9,DUSP6,DUSP15,LPAR1,EFNA5,DUSP16,ARHGAP28,GREM1,CDH2"
GO: Biological Process	GO:0060512	prostate gland morphogenesis	 	5.84E-03	4	34	"HOXD13,IGF1,BMP4,SULF1"
GO: Biological Process	GO:0035115	embryonic forelimb morphogenesis	 	5.84E-03	4	34	"MECOM,TWIST1,HOXD9,HOXD11"
GO: Biological Process	GO:1902742	apoptotic process involved in development	 	5.84E-03	4	34	"HAND2,FOXC2,FZD5,ROBO2"
GO: Biological Process	GO:0022617	extracellular matrix disassembly	 	5.88E-03	8	126	"COL26A1,FBN2,COL14A1,MMP11,COL8A1,COL25A1,TLL1,ELN"
GO: Biological Process	GO:0007369	gastrulation	 	5.88E-03	9	153	"MKKS,CER1,FOXC2,SFRP2,TENM4,SIX2,BMP4,DUSP1,DUSP6"
GO: Biological Process	GO:0051145	smooth muscle cell differentiation	 	5.95E-03	5	54	"SIX1,BMP4,ZEB1,RCAN1,TBX18"
GO: Biological Process	GO:0010717	regulation of epithelial to mesenchymal transition	 	5.95E-03	5	54	"TWIST1,SFRP2,GLIPR2,TGFBR3,GREM1"
GO: Biological Process	GO:0048041	focal adhesion assembly	 	5.95E-03	5	54	"ACTN2,PTPRK,GPM6B,EFNA5,GREM1"
GO: Biological Process	GO:0007045	cell-substrate adherens junction assembly	 	5.95E-03	5	54	"ACTN2,PTPRK,GPM6B,EFNA5,GREM1"
GO: Biological Process	GO:0045444	fat cell differentiation	 	6.09E-03	10	182	"MKKS,ARID5B,MMP11,SFRP2,CREB5,IGF1,PRDM16,PID1,RUNX1T1,WIF1"
GO: Biological Process	GO:0046660	female sex differentiation	 	6.17E-03	8	127	"PDGFRA,FZD4,ARID5B,ADAMTS1,IDH1,BMP4,BMPR1B,ROBO2"
GO: Biological Process	GO:0048588	developmental cell growth	 	6.17E-03	8	127	"BCL11A,SEMA3A,LHX2,AGTR2,COL14A1,CXCL12,PLXNA4,DCX"
GO: Biological Process	GO:0046545	development of primary female sexual characteristics	 	6.17E-03	8	127	"PDGFRA,FZD4,ARID5B,ADAMTS1,IDH1,BMP4,BMPR1B,ROBO2"
GO: Biological Process	GO:0021954	central nervous system neuron development	 	6.22E-03	6	77	"SEMA3A,PLXNA4,DCX,NFIB,ROBO1,ROBO2"
GO: Biological Process	GO:0051174	regulation of phosphorus metabolic process	 	6.28E-03	57	1905	"SPRY2,CRLF1,PDGFRA,GDF6,MECOM,TNIP1,PFN2,F2R,TWIST1,FZD4,FZD8,PIK3R1,SYDE2,AGTR2,MNAT1,SLC25A23,GAREM,MDFIC,SFRP2,IGF1,IGFBP3,IGFBP4,PKIA,GLIPR2,PRKCE,PRKD1,ARHGAP18,ARHGEF26,DEPDC1B,ARHGAP42,IQGAP2,DOCK11,ZEB2,FGF18,ASAP1,BMP4,JUN,KAT2B,SRPX2,FZD5,ACKR3,RABGAP1L,PDGFC,PID1,CDON,RAP1B,RCAN1,DUSP1,DOCK9,DUSP6,DUSP15,LPAR1,EFNA5,DUSP16,ARHGAP28,GREM1,CDH2"
GO: Biological Process	GO:0070168	negative regulation of biomineral tissue development	 	6.32E-03	3	18	"ASPN,LTBP3,GREM1"
GO: Biological Process	GO:0071549	cellular response to dexamethasone stimulus	 	6.32E-03	3	18	"AGTR2,AQP1,BMP4"
GO: Biological Process	GO:0050808	synapse organization	 	6.33E-03	10	183	"F2R,SIX1,PCDHB16,SIX4,SRPX2,PTPRD,CACNA1A,CACNB2,ROBO2,CDH2"
GO: Biological Process	GO:0043067	regulation of programmed cell death	 	6.42E-03	44	1392	"GDF5,DDAH2,SPRY2,CRLF1,ACTC1,MECOM,ACTN2,F2R,TWIST1,CITED2,HOXA5,AES,PIK3R1,AGTR2,TNFAIP8,MNAT1,CXCL12,HAND2,FOXC2,KLF11,SFRP2,ING3,BMF,XRCC4,SIX1,AQP1,IGF1,IGFBP3,PRKCE,GAS1,SIX4,BMP4,JUN,BMPR1B,ACKR3,ARNT2,CACNA1A,NOL3,DUSP1,DUSP6,GRINA,LPAR1,TLE1,ROBO1"
GO: Biological Process	GO:0050770	regulation of axonogenesis	 	6.46E-03	8	128	"BCL11A,SEMA3A,CXCL12,PLXNA4,CACNA1A,ROBO1,ROBO2,CDH2"
GO: Biological Process	GO:0070169	positive regulation of biomineral tissue development	 	6.49E-03	4	35	"FBN2,BMP4,BMPR1B,GPM6B"
GO: Biological Process	GO:0032350	regulation of hormone metabolic process	 	6.49E-03	4	35	"IGF1,PDE8B,DKK3,CACNA1A"
GO: Biological Process	GO:0051489	regulation of filopodium assembly	 	6.49E-03	4	35	"GAP43,MYO10,RAB5A,RHOQ"
GO: Biological Process	GO:0060449	bud elongation involved in lung branching	 	6.52E-03	2	6	"SPRY2,BMP4"
GO: Biological Process	GO:0021825	substrate-dependent cerebral cortex tangential migration	 	6.52E-03	2	6	"SEMA3A,ROBO1"
GO: Biological Process	GO:2000778	positive regulation of interleukin-6 secretion	 	6.52E-03	2	6	"F2R,TWIST1"
GO: Biological Process	GO:0061309	cardiac neural crest cell development involved in outflow tract morphogenesis	 	6.52E-03	2	6	"TWIST1,HAND2"
GO: Biological Process	GO:0021610	facial nerve morphogenesis	 	6.52E-03	2	6	"SIX1,PLXNA4"
GO: Biological Process	GO:0061156	pulmonary artery morphogenesis	 	6.52E-03	2	6	"CITED2,BMP4"
GO: Biological Process	GO:0032060	bleb assembly	 	6.52E-03	2	6	"MYLK,LPAR1"
GO: Biological Process	GO:0072201	negative regulation of mesenchymal cell proliferation	 	6.52E-03	2	6	"BMP4,NFIB"
GO: Biological Process	GO:2000739	regulation of mesenchymal stem cell differentiation	 	6.52E-03	2	6	"PDGFRA,LTBP3"
GO: Biological Process	GO:0090032	negative regulation of steroid hormone biosynthetic process	 	6.52E-03	2	6	"PDE8B,DKK3"
GO: Biological Process	GO:0021960	anterior commissure morphogenesis	 	6.52E-03	2	6	"PLXNA4,NFIB"
GO: Biological Process	GO:0051124	synaptic growth at neuromuscular junction	 	6.52E-03	2	6	"SIX1,SIX4"
GO: Biological Process	GO:0006979	response to oxidative stress	 	6.65E-03	15	338	"KLF2,ERCC8,FBLN5,IDH1,AQP1,PRKD1,CYP2E1,PTGS1,JUN,PTPRK,OXSR1,RCAN1,DUSP1,ZNF580,HBB"
GO: Biological Process	GO:0060828	regulation of canonical Wnt signaling pathway	 	6.66E-03	9	156	"FZD6,AES,CTHRC1,SFRP2,DKK3,FZD5,TBX18,GREM1,CDH2"
GO: Biological Process	GO:0007498	mesoderm development	 	6.76E-03	8	129	"CITED2,CER1,LHX2,SALL1,FOXC2,SFRP2,SIX2,BMP4"
GO: Biological Process	GO:0051403	stress-activated MAPK cascade	 	6.92E-03	12	245	"MECOM,FZD4,FZD8,FGF12,MDFIC,SFRP2,ZEB2,JUN,FZD5,DUSP6,DUSP15,GREM1"
GO: Biological Process	GO:0010595	positive regulation of endothelial cell migration	 	6.94E-03	5	56	"FOXC2,PRKD1,BMP4,SRPX2,ZNF580"
GO: Biological Process	GO:0035850	epithelial cell differentiation involved in kidney development	 	7.18E-03	4	36	"BASP1,FOXC2,PROM1,BMP4"
GO: Biological Process	GO:0034394	protein localization to cell surface	 	7.18E-03	4	36	"ACTN2,FBLN5,PTPRK,GPM6B"
GO: Biological Process	GO:0048534	hematopoietic or lymphoid organ development	 	7.34E-03	28	795	"PDGFRA,MECOM,BCL11A,KLF2,HOXA3,CITED2,HOXA5,FZD8,PIK3R1,HAND2,KLF11,SFRP2,XRCC4,SIX1,PRDM16,SIX4,BMP4,JUN,ZFP36L1,ZFP36L2,FZD5,RABGAP1L,BARX1,ZEB1,TGFBR3,HBA1,NHEJ1,HBZ"
GO: Biological Process	GO:0032332	positive regulation of chondrocyte differentiation	 	7.38E-03	3	19	"GDF5,HOXD11,FGF18"
GO: Biological Process	GO:1902667	regulation of axon guidance	 	7.38E-03	3	19	"SEMA3A,CXCL12,PLXNA4"
GO: Biological Process	GO:0030878	thyroid gland development	 	7.38E-03	3	19	"HOXA3,HOXA5,SIX1"
GO: Biological Process	GO:0048546	digestive tract morphogenesis	 	7.48E-03	5	57	"PDGFRA,HOXD13,SFRP2,SIX2,BMP4"
GO: Biological Process	GO:0003231	cardiac ventricle development	 	7.53E-03	7	105	"CITED2,SALL1,HAND2,FOXC2,SEMA3C,SFRP2,TGFBR3"
GO: Biological Process	GO:0017038	protein import	 	7.57E-03	13	279	"DDX58,F2R,PIK3R1,AGTR2,MDFIC,SFRP2,IGF1,PKIA,SIX2,BMP4,JUN,SNUPN,GREM1"
GO: Biological Process	GO:0006024	glycosaminoglycan biosynthetic process	 	7.91E-03	7	106	"CSGALNACT2,SDC2,IGF1,HS3ST3B1,HS3ST3A1,OGN,HAS1"
GO: Biological Process	GO:0090102	cochlea development	 	7.91E-03	4	37	"CTHRC1,SIX1,ZEB1,TBX18"
GO: Biological Process	GO:0061053	somite development	 	7.93E-03	6	81	"MEOX2,FOXC2,SEMA3C,SFRP2,ZEB2,TBX18"
GO: Biological Process	GO:0061515	myeloid cell development	 	8.04E-03	5	58	"KLF2,CITED2,RABGAP1L,HBA1,HBZ"
GO: Biological Process	GO:0031098	stress-activated protein kinase signaling cascade	 	8.06E-03	12	250	"MECOM,FZD4,FZD8,FGF12,MDFIC,SFRP2,ZEB2,JUN,FZD5,DUSP6,DUSP15,GREM1"
GO: Biological Process	GO:0030218	erythrocyte differentiation	 	8.32E-03	7	107	"KLF2,CITED2,HOXA5,BMP4,TGFBR3,HBA1,HBZ"
GO: Biological Process	GO:0006023	aminoglycan biosynthetic process	 	8.32E-03	7	107	"CSGALNACT2,SDC2,IGF1,HS3ST3B1,HS3ST3A1,OGN,HAS1"
GO: Biological Process	GO:0042981	regulation of apoptotic process	 	8.50E-03	43	1376	"GDF5,DDAH2,SPRY2,CRLF1,ACTC1,ACTN2,F2R,TWIST1,CITED2,HOXA5,AES,PIK3R1,AGTR2,TNFAIP8,MNAT1,CXCL12,HAND2,FOXC2,KLF11,SFRP2,ING3,BMF,XRCC4,SIX1,AQP1,IGF1,IGFBP3,PRKCE,GAS1,SIX4,BMP4,JUN,BMPR1B,ACKR3,ARNT2,CACNA1A,NOL3,DUSP1,DUSP6,GRINA,LPAR1,TLE1,ROBO1"
GO: Biological Process	GO:0071548	response to dexamethasone	 	8.55E-03	3	20	"AGTR2,AQP1,BMP4"
GO: Biological Process	GO:0051056	regulation of small GTPase mediated signal transduction	 	8.63E-03	19	483	"SPRY2,F2R,SYDE2,IGF1,ARHGAP18,ARHGEF26,DEPDC1B,IQGAP2,DOCK11,ASAP1,JUN,RABGAP1L,CDON,DOCK9,LPAR1,RHOQ,EFNA5,ARHGAP28,CDH2"
GO: Biological Process	GO:0045740	positive regulation of DNA replication	 	8.64E-03	5	59	"PDGFRA,IGF1,BMP4,JUN,PDGFC"
GO: Biological Process	GO:0048009	insulin-like growth factor receptor signaling pathway	 	8.70E-03	4	38	"PIK3R1,IGF1,IGFBP3,IGFBP4"
GO: Biological Process	GO:2000273	positive regulation of receptor activity	 	8.70E-03	4	38	"ACTN2,SFRP2,PRKCE,GREM1"
GO: Biological Process	GO:0001933	negative regulation of protein phosphorylation	 	8.96E-03	13	285	"SPRY2,TWIST1,SFRP2,IGFBP3,PKIA,BMP4,JUN,KAT2B,PID1,DUSP1,DUSP6,DUSP16,GREM1"
GO: Biological Process	GO:0060526	prostate glandular acinus morphogenesis	 	9.00E-03	2	7	"HOXD13,IGF1"
GO: Biological Process	GO:0036120	cellular response to platelet-derived growth factor stimulus	 	9.00E-03	2	7	"PDGFRA,HAS1"
GO: Biological Process	GO:0060685	regulation of prostatic bud formation	 	9.00E-03	2	7	"BMP4,SULF1"
GO: Biological Process	GO:0060527	prostate epithelial cord arborization involved in prostate glandular acinus morphogenesis	 	9.00E-03	2	7	"HOXD13,IGF1"
GO: Biological Process	GO:0060510	Type II pneumocyte differentiation	 	9.00E-03	2	7	"IGF1,NFIB"
GO: Biological Process	GO:2000009	negative regulation of protein localization to cell surface	 	9.00E-03	2	7	"ACTN2,GPM6B"
GO: Biological Process	GO:0021561	facial nerve development	 	9.00E-03	2	7	"SIX1,PLXNA4"
GO: Biological Process	GO:0035989	tendon development	 	9.00E-03	2	7	"MKX,BMP4"
GO: Biological Process	GO:0071476	cellular hypotonic response	 	9.00E-03	2	7	"MYLK,OXSR1"
GO: Biological Process	GO:0048251	elastic fiber assembly	 	9.00E-03	2	7	"FBLN5,LOX"
GO: Biological Process	GO:0061439	kidney vasculature morphogenesis	 	9.00E-03	2	7	"PDGFRA,BMP4"
GO: Biological Process	GO:0061438	renal system vasculature morphogenesis	 	9.00E-03	2	7	"PDGFRA,BMP4"
GO: Biological Process	GO:0060687	regulation of branching involved in prostate gland morphogenesis	 	9.00E-03	2	7	"HOXD13,BMP4"
GO: Biological Process	GO:1901017	negative regulation of potassium ion transmembrane transporter activity	 	9.00E-03	2	7	"ACTN2,OXSR1"
GO: Biological Process	GO:1902532	negative regulation of intracellular signal transduction	 	9.02E-03	15	350	"SPRY2,MECOM,TNIP1,TWIST1,CXCL12,SFRP2,IGF1,BMP4,ACKR3,DUSP1,DUSP6,GRINA,TLE1,DUSP16,TSPAN6"
GO: Biological Process	GO:0055017	cardiac muscle tissue growth	 	9.26E-03	5	60	"AGTR2,COL14A1,FOXC2,TENM4,TGFBR3"
GO: Biological Process	GO:0003012	muscle system process	 	9.47E-03	15	352	"MKKS,ACTC1,ACTN2,F2R,CHRNB1,MYL9,AGTR2,COL14A1,FGF12,IGF1,MYLK,PTGS1,SULF1,NOL3,CSRP3"
GO: Biological Process	GO:0051057	positive regulation of small GTPase mediated signal transduction	 	9.53E-03	4	39	"F2R,IGF1,CDON,LPAR1"
GO: Biological Process	GO:0031290	retinal ganglion cell axon guidance	 	9.82E-03	3	21	"BMPR1B,EFNA5,ROBO2"
GO: Biological Process	GO:0002063	chondrocyte development	 	9.82E-03	3	21	"SFRP2,FGF18,SULF1"
GO: Biological Process	GO:0043506	regulation of JUN kinase activity	 	9.96E-03	6	85	"FZD4,FZD8,MDFIC,SFRP2,ZEB2,FZD5"
GO: Biological Process	GO:0007422	peripheral nervous system development	 	9.96E-03	6	85	"ETV1,CITED2,HOXD9,HOXD10,HAND2,PLXNA4"
GO: Biological Process	GO:0002262	myeloid cell homeostasis	 	9.98E-03	8	138	"MECOM,KLF2,CITED2,HOXA5,BMP4,TGFBR3,HBA1,HBZ"
							
							
		Higher wild type than mutant					
							
GO: Molecular Function	GO:0005539	glycosaminoglycan binding	 	1.38E-04	13	202	"NOD1,ACAN,VEGFA,NCAM1,PTCH1,BMP7,NAV2,EPYC,RSPO3,THBS3,THBS4,CD44,PCOLCE"
GO: Molecular Function	GO:0070251	pristanate-CoA ligase activity	 	2.26E-04	3	7	"ACSF2,SLC27A3,AASDH"
GO: Molecular Function	GO:0090409	malonyl-CoA synthetase activity	 	2.26E-04	3	7	"ACSF2,SLC27A3,AASDH"
GO: Molecular Function	GO:0052686	perillic acid:CoA ligase (AMP-forming) activity	 	2.26E-04	3	7	"ACSF2,SLC27A3,AASDH"
GO: Molecular Function	GO:0034783	pivalate-CoA ligase activity	 	2.26E-04	3	7	"ACSF2,SLC27A3,AASDH"
GO: Molecular Function	GO:0034942	"cis-2-methyl-5-isopropylhexa-2,5-dienoate-CoA ligase activity"	 	2.26E-04	3	7	"ACSF2,SLC27A3,AASDH"
GO: Molecular Function	GO:0018855	"2-oxo-delta3-4,5,5-trimethylcyclopentenylacetyl-CoA synthetase activity"	 	2.26E-04	3	7	"ACSF2,SLC27A3,AASDH"
GO: Molecular Function	GO:0034865	"2,4,4-trimethylpentanoate-CoA ligase activity"	 	2.26E-04	3	7	"ACSF2,SLC27A3,AASDH"
GO: Molecular Function	GO:0034841	"mentha-1,3-dione-CoA ligase activity"	 	2.26E-04	3	7	"ACSF2,SLC27A3,AASDH"
GO: Molecular Function	GO:0034823	citronellyl-CoA ligase activity	 	2.26E-04	3	7	"ACSF2,SLC27A3,AASDH"
GO: Molecular Function	GO:0052685	perillic acid:CoA ligase (ADP-forming) activity	 	2.26E-04	3	7	"ACSF2,SLC27A3,AASDH"
GO: Molecular Function	GO:0043759	branched-chain acyl-CoA synthetase (ADP-forming) activity	 	2.26E-04	3	7	"ACSF2,SLC27A3,AASDH"
GO: Molecular Function	GO:0034943	"trans-2-methyl-5-isopropylhexa-2,5-dienoate-CoA ligase activity"	 	2.26E-04	3	7	"ACSF2,SLC27A3,AASDH"
GO: Molecular Function	GO:0018854	3-isopropenyl-6-oxoheptanoyl-CoA synthetase activity	 	2.26E-04	3	7	"ACSF2,SLC27A3,AASDH"
GO: Molecular Function	GO:0034796	adipate-CoA ligase activity	 	2.26E-04	3	7	"ACSF2,SLC27A3,AASDH"
GO: Molecular Function	GO:0043955	3-hydroxypropionyl-CoA synthetase activity	 	2.26E-04	3	7	"ACSF2,SLC27A3,AASDH"
GO: Molecular Function	GO:0010435	3-oxo-2-(2'-pentenyl)cyclopentane-1-octanoic acid CoA ligase activity	 	2.26E-04	3	7	"ACSF2,SLC27A3,AASDH"
GO: Molecular Function	GO:0043762	aryl-CoA synthetase (ADP-forming) activity	 	2.26E-04	3	7	"ACSF2,SLC27A3,AASDH"
GO: Molecular Function	GO:0052687	(3R)-3-isopropenyl-6-oxoheptanoate:CoA ligase (ADP-forming) activity	 	2.26E-04	3	7	"ACSF2,SLC27A3,AASDH"
GO: Molecular Function	GO:0018857	"2,4-dichlorobenzoate-CoA ligase activity"	 	2.26E-04	3	7	"ACSF2,SLC27A3,AASDH"
GO: Molecular Function	GO:0018856	benzoyl acetate-CoA ligase activity	 	2.26E-04	3	7	"ACSF2,SLC27A3,AASDH"
GO: Molecular Function	GO:0034793	cyclopropanecarboxylate-CoA ligase activity	 	2.26E-04	3	7	"ACSF2,SLC27A3,AASDH"
GO: Molecular Function	GO:0052688	(3R)-3-isopropenyl-6-oxoheptanoate:CoA ligase (AMP-forming) activity	 	2.26E-04	3	7	"ACSF2,SLC27A3,AASDH"
GO: Molecular Function	GO:0034842	thiophene-2-carboxylate-CoA ligase activity	 	2.26E-04	3	7	"ACSF2,SLC27A3,AASDH"
GO: Molecular Function	GO:0008194	UDP-glycosyltransferase activity	 	2.27E-04	11	158	"EXTL1,MGAT5,GALNT10,HYAL1,POMGNT1,CSGALNACT1,COLGALT2,XYLT1,B4GALNT3,CHSY3,HAS3"
GO: Molecular Function	GO:0015645	fatty acid ligase activity	 	3.20E-04	4	18	"SLC27A6,ACSF2,SLC27A3,AASDH"
GO: Molecular Function	GO:0019899	enzyme binding	 	3.39E-04	47	1475	"EPS8,PFKM,HOXA10,LONP1,SDF2L1,NR1H2,PREX1,MICAL1,TUT1,SORBS1,PPP1R3C,NCOR2,CSK,RANGRF,CD24,ASB4,DIXDC1,IRS2,PRKCZ,SNRPD3,HR,WWOX,HDAC4,KIZ,SYTL2,NCAM1,IRS1,BCL2,BCOR,PTEN,NEK9,RCC2,AURKA,CCS,RAP1GAP,RPS6KA4,PPP1R3B,TRIOBP,ECM1,LDHB,LDB2,INF2,NKX2-1,FANCI,CEP250,CD44,NIN"
GO: Molecular Function	GO:0003996	acyl-CoA ligase activity	 	3.57E-04	3	8	"ACSF2,SLC27A3,AASDH"
GO: Molecular Function	GO:0032403	protein complex binding	 	4.04E-04	33	924	"CDKN1A,HLA-DMA,MFGE8,CNN3,KIF21A,PPP1R9A,GAS7,SORBS1,NCOR2,MB21D2,IRS2,CTSK,MYC,MYO1E,ITGA6,IRS1,PTCH1,PTEN,RCC2,MRC2,GLI1,KCNMA1,NME4,PSRC1,SHANK1,RIPK3,SH2B3,KIF26B,TRIOBP,KIF7,THBS4,CD44,PCOLCE"
GO: Molecular Function	GO:0016757	"transferase activity, transferring glycosyl groups"	 	4.09E-04	15	286	"EXTL1,ST6GALNAC6,MGAT5,GALNT10,HYAL1,POMGNT1,DNPH1,ST6GALNAC2,CSGALNACT1,COLGALT2,XYLT1,PYGL,B4GALNT3,CHSY3,HAS3"
GO: Molecular Function	GO:0016758	"transferase activity, transferring hexosyl groups"	 	5.14E-04	12	202	"EXTL1,MGAT5,GALNT10,HYAL1,POMGNT1,CSGALNACT1,COLGALT2,XYLT1,PYGL,B4GALNT3,CHSY3,HAS3"
GO: Molecular Function	GO:0003779	actin binding	 	5.57E-04	18	392	"EPS8,SYNPO,CNN3,MICAL1,PPP1R9A,ENC1,GAS7,SORBS1,DIXDC1,LIMCH1,MYO1E,VILL,KCNMA1,DNASE1,HIP1R,TRIOBP,INF2,CLMN"
GO: Molecular Function	GO:0015179	L-amino acid transmembrane transporter activity	 	9.26E-04	5	40	"SLC1A1,SLC1A3,SLC38A3,SLC25A22,SLC7A5"
GO: Molecular Function	GO:0004774	succinate-CoA ligase activity	 	1.01E-03	3	11	"ACSF2,SLC27A3,AASDH"
GO: Molecular Function	GO:0034186	apolipoprotein A-I binding	 	1.07E-03	2	3	"LCAT,SCARB1"
GO: Molecular Function	GO:0047756	chondroitin 4-sulfotransferase activity	 	1.07E-03	2	3	"CHST12,CHST11"
GO: Molecular Function	GO:0016595	glutamate binding	 	1.70E-03	3	13	"SLC1A1,SLC1A3,CEP104"
GO: Molecular Function	GO:0005313	L-glutamate transmembrane transporter activity	 	1.70E-03	3	13	"SLC1A1,SLC1A3,SLC25A22"
GO: Molecular Function	GO:0047238	glucuronosyl-N-acetylgalactosaminyl-proteoglycan 4-beta-N-acetylgalactosaminyltransferase activity	 	2.12E-03	2	4	"CSGALNACT1,CHSY3"
GO: Molecular Function	GO:0050501	hyaluronan synthase activity	 	2.12E-03	2	4	"HYAL1,HAS3"
GO: Molecular Function	GO:0015172	acidic amino acid transmembrane transporter activity	 	2.13E-03	3	14	"SLC1A1,SLC1A3,SLC25A22"
GO: Molecular Function	GO:0008201	heparin binding	 	2.25E-03	9	149	"VEGFA,NCAM1,PTCH1,BMP7,NAV2,RSPO3,THBS3,THBS4,PCOLCE"
GO: Molecular Function	GO:0016405	CoA-ligase activity	 	2.63E-03	3	15	"ACSF2,SLC27A3,AASDH"
GO: Molecular Function	GO:0016721	"oxidoreductase activity, acting on superoxide radicals as acceptor"	 	3.48E-03	2	5	"NQO1,CCS"
GO: Molecular Function	GO:0004784	superoxide dismutase activity	 	3.48E-03	2	5	"NQO1,CCS"
GO: Molecular Function	GO:0034481	chondroitin sulfotransferase activity	 	3.48E-03	2	5	"CHST12,CHST11"
GO: Molecular Function	GO:0016877	"ligase activity, forming carbon-sulfur bonds"	 	4.25E-03	4	35	"SLC27A6,ACSF2,SLC27A3,AASDH"
GO: Molecular Function	GO:1901681	sulfur compound binding	 	4.59E-03	11	229	"CHST12,VEGFA,CEP104,NCAM1,PTCH1,BMP7,NAV2,RSPO3,THBS3,THBS4,PCOLCE"
GO: Molecular Function	GO:0008092	cytoskeletal protein binding	 	5.10E-03	26	792	"EPS8,SYNPO,ALDOC,CNN3,MICAL1,KIF21A,PPP1R9A,ENC1,GAS7,SORBS1,DIXDC1,LIMCH1,MYO1E,RCC2,VILL,GLI1,KCNMA1,DNASE1,PSRC1,KIF26B,HIP1R,TRIOBP,KIF7,B9D2,INF2,CLMN"
GO: Molecular Function	GO:0030332	cyclin binding	 	7.06E-03	3	21	"CDKN1A,PTCH1,CDK6"
GO: Molecular Function	GO:0070700	BMP receptor binding	 	7.13E-03	2	7	"BMP6,BMP7"
GO: Molecular Function	GO:0070182	DNA polymerase binding	 	7.13E-03	2	7	"LONP1,FANCI"
GO: Molecular Function	GO:0001786	phosphatidylserine binding	 	9.14E-03	3	23	"MFGE8,SYTL2,SCARB1"
GO: Molecular Function	GO:0004415	hyalurononglucosaminidase activity	 	9.39E-03	2	8	"HYAL1,CD44"
GO: Molecular Function	GO:0005518	collagen binding	 	9.53E-03	5	68	"CTSK,MRC2,THBS4,CD44,PCOLCE"
							
							
GO: Biological Process	GO:0001822	kidney development	 	1.03E-06	19	267	"SERPINF1,HOXA11,ALDH9A1,VEGFA,FRAS1,ITGA8,POU3F3,CD24,MYC,SOX11,MYO1E,BCL2,PTCH1,BMP6,BMP7,WNK4,KIF26B,CD44,SMAD9"
GO: Biological Process	GO:0009888	tissue development	 	1.56E-06	63	1794	"CD109,FZD7,HOXA11,VPS52,CBY1,PITX3,MLLT3,ALDOC,CNN3,VEGFA,FRAS1,HYAL1,ANXA1,ITGA8,SHOX2,POU3F3,CHST11,MSI1,DNPH1,NCOR2,SCUBE1,CD24,DIXDC1,CSGALNACT1,CTSZ,MYC,SOX11,BNC2,HDAC4,MYO1E,CYP27B1,NCAM1,TFIP11,BCL2,PTCH1,BCOR,PTEN,DDIT3,PTK7,BMP6,BMP7,DGAT2,GLI1,KCNMA1,NINJ2,WNK4,CA9,PRICKLE1,KIF26B,ROR2,RUNX3,ECM1,LDB2,HIVEP3,RSPO3,THBS3,EFNA1,NKX2-1,LRTOMT,CD44,LEF1,CDK6,SMAD9"
GO: Biological Process	GO:0072001	renal system development	 	2.33E-06	19	282	"SERPINF1,HOXA11,ALDH9A1,VEGFA,FRAS1,ITGA8,POU3F3,CD24,MYC,SOX11,MYO1E,BCL2,PTCH1,BMP6,BMP7,WNK4,KIF26B,CD44,SMAD9"
GO: Biological Process	GO:0005975	carbohydrate metabolic process	 	4.36E-06	38	900	"EXTL1,PFKM,ST6GALNAC6,MGAT5,ACAN,ALG14,CHST12,ALDH2,ALDOC,GSTO1,GALNT10,LMF1,HYAL1,POMGNT1,CHST11,SORBS1,H6PD,ST6GALNAC2,PPP1R3C,IRS2,FUCA2,CSGALNACT1,MYC,HDAC4,NAGA,IRS1,COLGALT2,PTEN,SLC35D1,DGAT2,PYGL,SLC26A2,PPP1R3B,DOLPP1,LDHB,CD44,CHSY3,HAS3"
GO: Biological Process	GO:0001655	urogenital system development	 	4.58E-06	20	323	"SERPINF1,HOXA11,ALDH9A1,VEGFA,FRAS1,ITGA8,POU3F3,CD24,MYC,SOX11,MYO1E,BCL2,PTCH1,PTEN,BMP6,BMP7,WNK4,KIF26B,CD44,SMAD9"
GO: Biological Process	GO:0072073	kidney epithelium development	 	4.81E-06	13	146	"HOXA11,VEGFA,POU3F3,CD24,MYC,MYO1E,BCL2,PTCH1,BMP7,WNK4,KIF26B,CD44,SMAD9"
GO: Biological Process	GO:0030206	chondroitin sulfate biosynthetic process	 	6.16E-06	6	25	"CHST12,CHST11,CSGALNACT1,SLC35D1,XYLT1,CHSY3"
GO: Biological Process	GO:1900106	positive regulation of hyaluranon cable assembly	 	7.11E-06	3	3	"HYAL1,BMP7,HAS3"
GO: Biological Process	GO:1900104	regulation of hyaluranon cable assembly	 	7.11E-06	3	3	"HYAL1,BMP7,HAS3"
GO: Biological Process	GO:0036118	hyaluranon cable assembly	 	7.11E-06	3	3	"HYAL1,BMP7,HAS3"
GO: Biological Process	GO:0060429	epithelium development	 	8.68E-06	43	1110	"CD109,FZD7,HOXA11,PITX3,MLLT3,ALDOC,CNN3,VEGFA,FRAS1,ANXA1,POU3F3,MSI1,DNPH1,NCOR2,SCUBE1,CD24,DIXDC1,CTSZ,MYC,SOX11,MYO1E,CYP27B1,BCL2,PTCH1,PTK7,BMP6,BMP7,GLI1,KCNMA1,WNK4,CA9,PRICKLE1,KIF26B,ROR2,RUNX3,LDB2,RSPO3,NKX2-1,LRTOMT,CD44,LEF1,CDK6,SMAD9"
GO: Biological Process	GO:0044723	single-organism carbohydrate metabolic process	 	1.02E-05	32	723	"EXTL1,PFKM,ST6GALNAC6,MGAT5,ALG14,CHST12,ALDOC,GSTO1,GALNT10,LMF1,POMGNT1,CHST11,SORBS1,H6PD,ST6GALNAC2,PPP1R3C,IRS2,FUCA2,CSGALNACT1,MYC,HDAC4,NAGA,IRS1,COLGALT2,PTEN,SLC35D1,DGAT2,PYGL,PPP1R3B,DOLPP1,LDHB,HAS3"
GO: Biological Process	GO:0050650	chondroitin sulfate proteoglycan biosynthetic process	 	1.25E-05	6	28	"CHST12,CHST11,CSGALNACT1,SLC35D1,XYLT1,CHSY3"
GO: Biological Process	GO:0009887	organ morphogenesis	 	1.73E-05	37	920	"MDFI,HOXA11,PITX3,MLLT3,VEGFA,FRAS1,HYAL1,ITGA8,SHOX2,CHST11,NCOR2,DIXDC1,CSGALNACT1,CTSZ,MYC,SOX11,BNC2,WWOX,ITGA6,BCL2,PTCH1,BCOR,PTEN,PTK7,BMP6,BMP7,GLI1,WNK4,KIF26B,ROR2,RUNX3,THBS3,EFNA1,NKX2-1,TLE3,CD44,LEF1"
GO: Biological Process	GO:0032787	monocarboxylic acid metabolic process	 	2.21E-05	26	548	"PFKM,CYP39A1,FADS2,CHST12,NR1H2,ACAA2,ALDH9A1,ALDOC,ARV1,SLC27A6,ANXA1,MTHFD1L,GPAM,ACOT1,ACSF2,SLC1A3,IRS2,MYC,HDAC4,IRS1,SLC35D1,DAGLA,SLC27A3,AASDH,LDHB,SLC16A3"
GO: Biological Process	GO:0022603	regulation of anatomical structure morphogenesis	 	3.18E-05	32	766	"EPS8,RAMP2,SERPINF1,FZD7,HOXA11,METRN,MLLT3,PREX1,VEGFA,HYAL1,SH3KBP1,GAS7,SHOX2,GPR124,ASB4,DIXDC1,MYC,BCL2,BCOR,PTEN,RCC2,PTK7,WISP3,BMP7,ROR2,TRIOBP,ECM1,THBS4,EFNA1,INF2,NKX2-1,LEF1"
GO: Biological Process	GO:0001501	skeletal system development	 	3.26E-05	23	463	"EXTL1,MDFI,HOXA10,HOXA11,ACAN,HYAL1,SHOX2,CHST11,CSGALNACT1,MYC,SOX11,BNC2,WWOX,HDAC4,SLC35D1,BMP6,BMP7,ROR2,RUNX3,THBS3,CLEC3A,CD44,SMAD9"
GO: Biological Process	GO:0098602	single organism cell adhesion	 	4.00E-05	20	375	"FZD7,PREX1,ITGA8,CD24,PIEZO1,ITGA6,NCAM1,BCL2,RCC2,BMP7,NINJ2,KIF26B,ROR2,TRIOBP,TSPAN32,THBS4,EFNA1,CD44,MPZL2,LEF1"
GO: Biological Process	GO:0001503	ossification	 	4.00E-05	20	375	"SHOX2,CTSK,CSGALNACT1,SOX11,WWOX,HDAC4,CYP27B1,BCL2,PTCH1,BCOR,BMP6,BMP7,MRC2,GLI1,SLC26A2,ECM1,UCMA,THBS3,LEF1,CDK6"
GO: Biological Process	GO:0050793	regulation of developmental process	 	4.53E-05	61	1912	"EPS8,PDE3A,RAMP2,HLA-DMA,SERPINF1,CD109,FZD7,HOXA11,METRN,MLLT3,NR1H2,PREX1,VEGFA,HYAL1,SH3KBP1,ENC1,GAS7,SHOX2,GPR124,THOC5,NCOR2,CD24,ASB4,DIXDC1,PRKCZ,PCID2,MYC,SOX11,HDAC4,CYP27B1,NCAM1,BCL2,PTCH1,BCOR,PTEN,RCC2,DDIT3,PTK7,XYLT1,AURKA,WISP3,BCL2L12,BMP6,BMP7,TAF8,GLI1,RBM19,SHANK1,PRICKLE1,ROR2,TRIOBP,ECM1,LDB2,UCMA,THBS4,EFNA1,INF2,NKX2-1,LEF1,CDK6,SMAD9"
GO: Biological Process	GO:0016055	Wnt signaling pathway	 	5.51E-05	19	353	"MDFI,FZD7,CBY1,NLE1,MLLT3,CD24,DIXDC1,MYC,WWOX,PTEN,DDIT3,PTK7,GLI1,PRICKLE1,ROR2,RSPO3,TLE3,CD44,LEF1"
GO: Biological Process	GO:0030855	epithelial cell differentiation	 	7.35E-05	26	589	"CD109,FZD7,PITX3,ALDOC,CNN3,VEGFA,ANXA1,MSI1,DNPH1,NCOR2,SCUBE1,CD24,SOX11,MYO1E,CYP27B1,BCL2,PTCH1,PTK7,BMP6,BMP7,GLI1,KCNMA1,NKX2-1,LRTOMT,LEF1,CDK6"
GO: Biological Process	GO:0060070	canonical Wnt signaling pathway	 	8.00E-05	14	217	"FZD7,CBY1,NLE1,MLLT3,DIXDC1,MYC,PTEN,DDIT3,PTK7,GLI1,PRICKLE1,ROR2,RSPO3,LEF1"
GO: Biological Process	GO:0060272	embryonic skeletal joint morphogenesis	 	8.25E-05	4	13	"HOXA11,HYAL1,SHOX2,BMP7"
GO: Biological Process	GO:0033692	cellular polysaccharide biosynthetic process	 	9.24E-05	8	75	"SORBS1,PPP1R3C,IRS2,CSGALNACT1,IRS1,COLGALT2,PPP1R3B,HAS3"
GO: Biological Process	GO:0001656	metanephros development	 	9.39E-05	9	96	"HOXA11,FRAS1,ITGA8,POU3F3,MYC,BCL2,PTCH1,BMP7,KIF26B"
GO: Biological Process	GO:0048705	skeletal system morphogenesis	 	9.72E-05	14	221	"MDFI,HOXA11,HYAL1,SHOX2,CHST11,CSGALNACT1,MYC,SOX11,BNC2,WWOX,BMP6,BMP7,ROR2,THBS3"
GO: Biological Process	GO:0030204	chondroitin sulfate metabolic process	 	1.16E-04	7	58	"CHST12,HYAL1,CHST11,CSGALNACT1,SLC35D1,XYLT1,CHSY3"
GO: Biological Process	GO:0030155	regulation of cell adhesion	 	1.28E-04	18	345	"FZD7,PREX1,VEGFA,HYAL1,ARHGDIB,PRKCZ,PIEZO1,ITGA6,BCL2,PTEN,RCC2,BMP7,KIF26B,TRIOBP,EFNA1,CD44,LEF1,CDK6"
GO: Biological Process	GO:0043436	oxoacid metabolic process	 	1.28E-04	40	1128	"PFKM,CYP39A1,ENOPH1,ACAN,FADS2,CHST12,NR1H2,ACAA2,ALDH9A1,ALDOC,GSTO1,ARV1,SLC27A6,HYAL1,ANXA1,MTHFD1L,FPGS,GPAM,ACOT1,CHST11,SCLY,ACSF2,SLC1A3,IRS2,CSGALNACT1,MYC,HDAC4,IRS1,SLC35D1,XYLT1,NQO1,DAGLA,SLC27A3,SLC26A2,AASDH,NFS1,LDHB,SLC16A3,SLC7A5,CHSY3"
GO: Biological Process	GO:0051128	regulation of cellular component organization	 	1.30E-04	55	1733	"CDKN1A,EPS8,PDE3A,PPAN,SERPINF1,SYNPO,MFGE8,LONP1,METRN,NR1H2,ACAA2,PREX1,VEGFA,ARHGEF19,HYAL1,ANXA1,SH3KBP1,ENC1,GAS7,SHOX2,SORBS1,DNPH1,CSK,RANGRF,CEP131,DIXDC1,PRKCZ,PCID2,MYC,PIEZO1,CYP27B1,NCAM1,BCL2,BCOR,PTEN,RCC2,PTK7,XYLT1,AURKA,WISP3,BMP7,VILL,PSRC1,SHANK1,RPS6KA4,TRIOBP,LCAT,EFNA1,INF2,NKX2-1,SCARB1,CEP250,CD44,HAS3,LEF1"
GO: Biological Process	GO:0006790	sulfur compound metabolic process	 	1.37E-04	18	347	"ENOPH1,ACAN,CHST12,ACAA2,MICAL1,HYAL1,GPAM,ACOT1,CHST11,CSGALNACT1,MVK,SLC35D1,XYLT1,DGAT2,SLC27A3,SLC26A2,NFS1,CHSY3"
GO: Biological Process	GO:0050654	chondroitin sulfate proteoglycan metabolic process	 	1.44E-04	7	60	"CHST12,HYAL1,CHST11,CSGALNACT1,SLC35D1,XYLT1,CHSY3"
GO: Biological Process	GO:0045785	positive regulation of cell adhesion	 	1.45E-04	12	175	"PREX1,VEGFA,HYAL1,PRKCZ,PIEZO1,ITGA6,BMP7,KIF26B,TRIOBP,CD44,LEF1,CDK6"
GO: Biological Process	GO:0000271	polysaccharide biosynthetic process	 	1.74E-04	8	82	"SORBS1,PPP1R3C,IRS2,CSGALNACT1,IRS1,COLGALT2,PPP1R3B,HAS3"
GO: Biological Process	GO:0006082	organic acid metabolic process	 	1.75E-04	40	1145	"PFKM,CYP39A1,ENOPH1,ACAN,FADS2,CHST12,NR1H2,ACAA2,ALDH9A1,ALDOC,GSTO1,ARV1,SLC27A6,HYAL1,ANXA1,MTHFD1L,FPGS,GPAM,ACOT1,CHST11,SCLY,ACSF2,SLC1A3,IRS2,CSGALNACT1,MYC,HDAC4,IRS1,SLC35D1,XYLT1,NQO1,DAGLA,SLC27A3,SLC26A2,AASDH,NFS1,LDHB,SLC16A3,SLC7A5,CHSY3"
GO: Biological Process	GO:0022409	positive regulation of cell-cell adhesion	 	1.81E-04	6	44	"PIEZO1,ITGA6,BMP7,KIF26B,CD44,LEF1"
GO: Biological Process	GO:0001657	ureteric bud development	 	1.87E-04	9	105	"HOXA11,VEGFA,MYC,BCL2,PTCH1,BMP7,KIF26B,CD44,SMAD9"
GO: Biological Process	GO:0072498	embryonic skeletal joint development	 	2.01E-04	4	16	"HOXA11,HYAL1,SHOX2,BMP7"
GO: Biological Process	GO:0072163	mesonephric epithelium development	 	2.01E-04	9	106	"HOXA11,VEGFA,MYC,BCL2,PTCH1,BMP7,KIF26B,CD44,SMAD9"
GO: Biological Process	GO:0006024	glycosaminoglycan biosynthetic process	 	2.01E-04	9	106	"ACAN,CHST12,HYAL1,CHST11,CSGALNACT1,SLC35D1,XYLT1,CHSY3,HAS3"
GO: Biological Process	GO:0072164	mesonephric tubule development	 	2.01E-04	9	106	"HOXA11,VEGFA,MYC,BCL2,PTCH1,BMP7,KIF26B,CD44,SMAD9"
GO: Biological Process	GO:0031589	cell-substrate adhesion	 	2.09E-04	15	267	"FZD7,PREX1,VEGFA,ITGA8,SORBS1,PRKCZ,ITGA6,BCL2,PTEN,RCC2,TRIOBP,THBS3,EFNA1,CD44,CDK6"
GO: Biological Process	GO:0006023	aminoglycan biosynthetic process	 	2.16E-04	9	107	"ACAN,CHST12,HYAL1,CHST11,CSGALNACT1,SLC35D1,XYLT1,CHSY3,HAS3"
GO: Biological Process	GO:0051216	cartilage development	 	2.20E-04	12	183	"HOXA11,HYAL1,SHOX2,CHST11,CSGALNACT1,BMP6,BMP7,ROR2,RUNX3,THBS3,CD44,SMAD9"
GO: Biological Process	GO:0034637	cellular carbohydrate biosynthetic process	 	2.23E-04	8	85	"SORBS1,PPP1R3C,IRS2,CSGALNACT1,IRS1,COLGALT2,PPP1R3B,HAS3"
GO: Biological Process	GO:0002009	morphogenesis of an epithelium	 	2.31E-04	21	460	"HOXA11,MLLT3,VEGFA,FRAS1,DIXDC1,CTSZ,MYC,SOX11,BCL2,PTCH1,PTK7,BMP7,WNK4,CA9,PRICKLE1,KIF26B,ROR2,RSPO3,NKX2-1,CD44,LEF1"
GO: Biological Process	GO:0045595	regulation of cell differentiation	 	2.48E-04	46	1405	"PDE3A,RAMP2,HLA-DMA,SERPINF1,CD109,FZD7,HOXA11,METRN,NR1H2,PREX1,VEGFA,ENC1,SHOX2,GPR124,THOC5,NCOR2,CD24,ASB4,DIXDC1,PRKCZ,PCID2,MYC,SOX11,HDAC4,CYP27B1,BCL2,PTCH1,PTEN,RCC2,DDIT3,PTK7,XYLT1,AURKA,BMP6,BMP7,TAF8,SHANK1,PRICKLE1,TRIOBP,LDB2,UCMA,EFNA1,NKX2-1,LEF1,CDK6,SMAD9"
GO: Biological Process	GO:0044264	cellular polysaccharide metabolic process	 	2.49E-04	9	109	"SORBS1,PPP1R3C,IRS2,CSGALNACT1,IRS1,COLGALT2,PYGL,PPP1R3B,HAS3"
GO: Biological Process	GO:0001823	mesonephros development	 	2.66E-04	9	110	"HOXA11,VEGFA,MYC,BCL2,PTCH1,BMP7,KIF26B,CD44,SMAD9"
GO: Biological Process	GO:0016051	carbohydrate biosynthetic process	 	2.83E-04	13	216	"ST6GALNAC6,CHST12,ALDOC,GSTO1,CHST11,SORBS1,PPP1R3C,IRS2,CSGALNACT1,IRS1,COLGALT2,PPP1R3B,HAS3"
GO: Biological Process	GO:0048729	tissue morphogenesis	 	2.95E-04	24	572	"HOXA11,VPS52,MLLT3,VEGFA,FRAS1,SHOX2,DIXDC1,CTSZ,MYC,SOX11,BCL2,PTCH1,PTK7,BMP7,WNK4,CA9,PRICKLE1,KIF26B,ROR2,RUNX3,RSPO3,NKX2-1,CD44,LEF1"
GO: Biological Process	GO:0051093	negative regulation of developmental process	 	2.98E-04	28	716	"SERPINF1,FZD7,NR1H2,THOC5,NCOR2,DIXDC1,MYC,SOX11,HDAC4,BCL2,PTCH1,BCOR,PTEN,RCC2,DDIT3,XYLT1,WISP3,BCL2L12,BMP7,PRICKLE1,ECM1,LDB2,UCMA,THBS4,EFNA1,NKX2-1,LEF1,CDK6"
GO: Biological Process	GO:1902475	L-alpha-amino acid transmembrane transport	 	3.30E-04	5	32	"SLC1A1,SLC1A3,SLC38A3,SLC25A22,SLC7A5"
GO: Biological Process	GO:0048568	embryonic organ development	 	3.52E-04	20	441	"MDFI,HOXA11,VPS52,VEGFA,HYAL1,ITGA8,SHOX2,CHST11,THOC5,MYC,SOX11,PTCH1,PTK7,BMP7,GLI1,SH2B3,ROR2,RSPO3,EFNA1,LEF1"
GO: Biological Process	GO:0007155	cell adhesion	 	3.57E-04	37	1067	"FZD7,MFGE8,ACAN,PREX1,VEGFA,HYAL1,ITGA8,SORBS1,ARHGDIB,CD24,PRKCZ,CTNNAL1,PIEZO1,ITGA6,NCAM1,BCL2,ISLR,PTEN,RCC2,PTK7,BMP7,NINJ2,KIF26B,ROR2,TRIOBP,TSPAN32,LGALS3BP,THBS3,THBS4,EFNA1,SCARB1,CD44,CD151,MPZL2,LEF1,CDH18,CDK6"
GO: Biological Process	GO:0010463	mesenchymal cell proliferation	 	3.70E-04	6	50	"VEGFA,SHOX2,IRS2,MYC,IRS1,BMP7"
GO: Biological Process	GO:0090107	regulation of high-density lipoprotein particle assembly	 	3.73E-04	2	2	"NR1H2,LCAT"
GO: Biological Process	GO:0060675	ureteric bud morphogenesis	 	3.79E-04	7	70	"HOXA11,VEGFA,MYC,BCL2,PTCH1,KIF26B,CD44"
GO: Biological Process	GO:0030203	glycosaminoglycan metabolic process	 	3.85E-04	11	167	"ACAN,CHST12,HYAL1,CHST11,CSGALNACT1,SLC35D1,XYLT1,SLC26A2,CD44,CHSY3,HAS3"
GO: Biological Process	GO:0010810	regulation of cell-substrate adhesion	 	3.93E-04	10	141	"FZD7,PREX1,VEGFA,PRKCZ,ITGA6,BCL2,PTEN,RCC2,TRIOBP,CDK6"
GO: Biological Process	GO:1901137	carbohydrate derivative biosynthetic process	 	3.97E-04	28	729	"RAMP2,EXTL1,ST6GALNAC6,MGAT5,ACAN,ALG14,CHST12,GALNT10,LMF1,HYAL1,POMGNT1,CHST11,ST6GALNAC2,NECAB3,CSGALNACT1,MYC,BCL2,COLGALT2,SLC35D1,XYLT1,PYGL,NME4,GNG7,SLC26A2,DOLPP1,ECE1,CHSY3,HAS3"
GO: Biological Process	GO:0002902	regulation of B cell apoptotic process	 	4.08E-04	4	19	"IRS2,MYC,PTEN,CD44"
GO: Biological Process	GO:0007044	cell-substrate junction assembly	 	4.14E-04	7	71	"VEGFA,SORBS1,ITGA6,BCL2,PTEN,RCC2,CD151"
GO: Biological Process	GO:1901616	organic hydroxy compound catabolic process	 	4.14E-04	7	71	"CYP39A1,ALDH2,CYP27B1,PTEN,SMPDL3B,LRTOMT,SCARB1"
GO: Biological Process	GO:0022610	biological adhesion	 	4.25E-04	37	1077	"FZD7,MFGE8,ACAN,PREX1,VEGFA,HYAL1,ITGA8,SORBS1,ARHGDIB,CD24,PRKCZ,CTNNAL1,PIEZO1,ITGA6,NCAM1,BCL2,ISLR,PTEN,RCC2,PTK7,BMP7,NINJ2,KIF26B,ROR2,TRIOBP,TSPAN32,LGALS3BP,THBS3,THBS4,EFNA1,SCARB1,CD44,CD151,MPZL2,LEF1,CDH18,CDK6"
GO: Biological Process	GO:0048585	negative regulation of response to stimulus	 	4.51E-04	38	1120	"SERPINF1,CD109,MDFI,CBY1,MLLT3,NR1H2,VEGFA,ANXA1,SH3KBP1,CHST11,SCLY,GPR124,THOC5,NRBP2,CSK,PRKCZ,MVK,MYC,WWOX,ITGA6,IRS1,BCL2,PTCH1,PTEN,DDIT3,XYLT1,BCL2L12,BMP7,GLI1,UACA,PRICKLE1,ROR2,ECM1,KIF7,NKX2-1,CD44,LEF1,CDK6"
GO: Biological Process	GO:0009101	glycoprotein biosynthetic process	 	4.78E-04	17	352	"EXTL1,ST6GALNAC6,MGAT5,ALG14,CHST12,GALNT10,LMF1,POMGNT1,CHST11,ST6GALNAC2,NECAB3,CSGALNACT1,BCL2,SLC35D1,XYLT1,DOLPP1,CHSY3"
GO: Biological Process	GO:0007160	cell-matrix adhesion	 	5.45E-04	11	174	"VEGFA,ITGA8,SORBS1,PRKCZ,ITGA6,BCL2,PTEN,RCC2,THBS3,CD44,CDK6"
GO: Biological Process	GO:0097006	regulation of plasma lipoprotein particle levels	 	5.63E-04	6	54	"NR1H2,LMF1,CSK,DGAT2,LCAT,SCARB1"
GO: Biological Process	GO:0005976	polysaccharide metabolic process	 	5.72E-04	9	122	"SORBS1,PPP1R3C,IRS2,CSGALNACT1,IRS1,COLGALT2,PYGL,PPP1R3B,HAS3"
GO: Biological Process	GO:0002053	positive regulation of mesenchymal cell proliferation	 	5.80E-04	5	36	"VEGFA,SHOX2,IRS2,MYC,IRS1"
GO: Biological Process	GO:0006022	aminoglycan metabolic process	 	6.00E-04	11	176	"ACAN,CHST12,HYAL1,CHST11,CSGALNACT1,SLC35D1,XYLT1,SLC26A2,CD44,CHSY3,HAS3"
GO: Biological Process	GO:0030166	proteoglycan biosynthetic process	 	6.22E-04	6	55	"CHST12,CHST11,CSGALNACT1,SLC35D1,XYLT1,CHSY3"
GO: Biological Process	GO:0061448	connective tissue development	 	6.31E-04	13	235	"HOXA11,HYAL1,SHOX2,CHST11,CSGALNACT1,BMP6,BMP7,DGAT2,ROR2,RUNX3,THBS3,CD44,SMAD9"
GO: Biological Process	GO:0001649	osteoblast differentiation	 	6.72E-04	12	207	"SHOX2,SOX11,WWOX,HDAC4,PTCH1,BMP6,BMP7,MRC2,GLI1,UCMA,LEF1,CDK6"
GO: Biological Process	GO:0034332	adherens junction organization	 	6.74E-04	8	100	"RAMP2,VEGFA,SORBS1,CSK,BCL2,PTEN,RCC2,CDH18"
GO: Biological Process	GO:0050678	regulation of epithelial cell proliferation	 	7.22E-04	14	269	"SERPINF1,CD109,FZD7,VEGFA,HYAL1,MYC,SOX11,PTCH1,PTEN,BMP6,RUNX3,ECM1,THBS4,CDK6"
GO: Biological Process	GO:0048742	regulation of skeletal muscle fiber development	 	7.48E-04	5	38	"SHOX2,HDAC4,BCL2,DDIT3,PRICKLE1"
GO: Biological Process	GO:0060350	endochondral bone morphogenesis	 	7.54E-04	6	57	"HOXA11,SHOX2,CSGALNACT1,BNC2,BMP6,THBS3"
GO: Biological Process	GO:0044262	cellular carbohydrate metabolic process	 	8.16E-04	15	304	"PFKM,SORBS1,PPP1R3C,IRS2,CSGALNACT1,MYC,HDAC4,IRS1,COLGALT2,PTEN,DGAT2,PYGL,PPP1R3B,LDHB,HAS3"
GO: Biological Process	GO:0035108	limb morphogenesis	 	8.25E-04	10	155	"HOXA10,HOXA11,FRAS1,SHOX2,CHST11,SOX11,PTCH1,BMP7,ECE1,LEF1"
GO: Biological Process	GO:0035107	appendage morphogenesis	 	8.25E-04	10	155	"HOXA10,HOXA11,FRAS1,SHOX2,CHST11,SOX11,PTCH1,BMP7,ECE1,LEF1"
GO: Biological Process	GO:0046164	alcohol catabolic process	 	8.28E-04	6	58	"CYP39A1,ALDH2,CYP27B1,PTEN,SMPDL3B,SCARB1"
GO: Biological Process	GO:0070228	regulation of lymphocyte apoptotic process	 	8.28E-04	6	58	"GPAM,IRS2,MYC,PTEN,RIPK3,CD44"
GO: Biological Process	GO:0048747	muscle fiber development	 	8.54E-04	7	80	"VEGFA,SHOX2,HDAC4,BCL2,DDIT3,PRICKLE1,LEF1"
GO: Biological Process	GO:0030278	regulation of ossification	 	8.66E-04	11	184	"SOX11,HDAC4,CYP27B1,BCL2,PTCH1,BCOR,BMP6,BMP7,ECM1,UCMA,CDK6"
GO: Biological Process	GO:0060284	regulation of cell development	 	8.70E-04	27	729	"PDE3A,SERPINF1,HOXA11,METRN,PREX1,VEGFA,ENC1,SHOX2,GPR124,DIXDC1,SOX11,HDAC4,BCL2,PTEN,RCC2,DDIT3,PTK7,XYLT1,AURKA,BMP6,BMP7,SHANK1,PRICKLE1,TRIOBP,EFNA1,NKX2-1,LEF1"
GO: Biological Process	GO:0055088	lipid homeostasis	 	8.73E-04	8	104	"NR1H2,GPAM,CD24,IRS2,DGAT2,MALL,LCAT,SCARB1"
GO: Biological Process	GO:0044711	single-organism biosynthetic process	 	8.91E-04	46	1491	"RAMP2,ST6GALNAC6,CYP39A1,ENOPH1,ACAN,FADS2,CHST12,NR1H2,ACAA2,ALDH9A1,ALDOC,GSTO1,HYAL1,ANXA1,MTHFD1L,FPGS,POLRMT,ICT1,GPAM,CHST11,SORBS1,SLC1A3,PPP1R3C,IRS2,CSGALNACT1,MVK,MYC,CYP27B1,IRS1,COLGALT2,PTEN,SLC35D1,XYLT1,BMP6,DGAT2,NME4,GNG7,SLC26A2,PPP1R3B,DOLPP1,LCAT,ECE1,LDHB,SCARB1,CHSY3,HAS3"
GO: Biological Process	GO:0009100	glycoprotein metabolic process	 	8.93E-04	18	406	"EXTL1,ST6GALNAC6,MGAT5,ALG14,CHST12,GALNT10,LMF1,HYAL1,POMGNT1,CHST11,ST6GALNAC2,NECAB3,CSGALNACT1,BCL2,SLC35D1,XYLT1,DOLPP1,CHSY3"
GO: Biological Process	GO:0030178	negative regulation of Wnt signaling pathway	 	9.04E-04	9	130	"MDFI,CBY1,MLLT3,WWOX,DDIT3,GLI1,PRICKLE1,ROR2,LEF1"
GO: Biological Process	GO:2000117	negative regulation of cysteine-type endopeptidase activity	 	9.89E-04	7	82	"NLE1,VEGFA,MICAL1,PCID2,BCL2L12,CD44,LEF1"
GO: Biological Process	GO:0030326	embryonic limb morphogenesis	 	1.01E-03	9	132	"HOXA10,HOXA11,FRAS1,SHOX2,CHST11,PTCH1,BMP7,ECE1,LEF1"
GO: Biological Process	GO:0035113	embryonic appendage morphogenesis	 	1.01E-03	9	132	"HOXA10,HOXA11,FRAS1,SHOX2,CHST11,PTCH1,BMP7,ECE1,LEF1"
GO: Biological Process	GO:0072203	cell proliferation involved in metanephros development	 	1.03E-03	3	11	"MYC,PTCH1,BMP7"
GO: Biological Process	GO:0019752	carboxylic acid metabolic process	 	1.04E-03	34	1010	"PFKM,CYP39A1,ENOPH1,FADS2,CHST12,NR1H2,ACAA2,ALDH9A1,ALDOC,GSTO1,ARV1,SLC27A6,ANXA1,MTHFD1L,FPGS,GPAM,ACOT1,SCLY,ACSF2,SLC1A3,IRS2,CSGALNACT1,MYC,HDAC4,IRS1,SLC35D1,NQO1,DAGLA,SLC27A3,AASDH,NFS1,LDHB,SLC16A3,SLC7A5"
GO: Biological Process	GO:0001783	B cell apoptotic process	 	1.04E-03	4	24	"IRS2,MYC,PTEN,CD44"
GO: Biological Process	GO:2000106	regulation of leukocyte apoptotic process	 	1.06E-03	7	83	"ANXA1,GPAM,IRS2,MYC,PTEN,RIPK3,CD44"
GO: Biological Process	GO:0044092	negative regulation of molecular function	 	1.07E-03	33	972	"CDKN1A,SERPINF1,CD109,MDFI,ZNF462,PPP1R1B,NLE1,GSTO1,CNN3,VEGFA,MICAL1,ANXA1,CSK,IRS2,PRKCZ,PCID2,HR,MYC,SOX11,HDAC4,CYP27B1,SYTL2,PTCH1,PTEN,RCC2,DDIT3,AURKA,BCL2L12,BMP7,NQO1,ECM1,CD44,LEF1"
GO: Biological Process	GO:0035567	non-canonical Wnt signaling pathway	 	1.07E-03	5	41	"FZD7,MLLT3,DIXDC1,PTK7,ROR2"
GO: Biological Process	GO:0048743	positive regulation of skeletal muscle fiber development	 	1.08E-03	2	3	"SHOX2,BCL2"
GO: Biological Process	GO:0090069	regulation of ribosome biogenesis	 	1.08E-03	2	3	"PTEN,SHQ1"
GO: Biological Process	GO:0061002	negative regulation of dendritic spine morphogenesis	 	1.08E-03	2	3	"PTEN,EFNA1"
GO: Biological Process	GO:0033031	positive regulation of neutrophil apoptotic process	 	1.08E-03	2	3	"ANXA1,CD44"
GO: Biological Process	GO:0070777	D-aspartate transport	 	1.08E-03	2	3	"SLC1A1,SLC1A3"
GO: Biological Process	GO:0070779	D-aspartate import	 	1.08E-03	2	3	"SLC1A1,SLC1A3"
GO: Biological Process	GO:0009719	response to endogenous stimulus	 	1.12E-03	44	1424	"CDKN1A,PDE3A,RAMP2,SERPINF1,CD109,LONP1,PPP1R1B,NR1H2,ALDOC,HYAL1,ANXA1,ITGA8,GPAM,CHST11,SORBS1,SCLY,MSI1,SLC1A3,NCOR2,SLC8A3,CSK,CD24,IRS2,PRKCZ,MYC,SOX11,WWOX,CYP27B1,NCAM1,IRS1,BCL2,PTCH1,PTEN,BMP6,BMP7,NQO1,KCNMA1,GNG7,CA9,LCAT,NKX2-1,CD44,LEF1,SMAD9"
GO: Biological Process	GO:0048545	response to steroid hormone	 	1.15E-03	17	381	"CDKN1A,RAMP2,SERPINF1,NR1H2,ANXA1,CD24,CYP27B1,BCL2,PTCH1,PTEN,BMP6,BMP7,NQO1,KCNMA1,CA9,LCAT,LEF1"
GO: Biological Process	GO:2000026	regulation of multicellular organismal development	 	1.17E-03	45	1469	"RAMP2,HLA-DMA,SERPINF1,CD109,FZD7,HOXA11,METRN,MLLT3,PREX1,VEGFA,HYAL1,ENC1,SHOX2,GPR124,THOC5,CD24,ASB4,DIXDC1,PRKCZ,PCID2,MYC,SOX11,HDAC4,CYP27B1,NCAM1,BCL2,BCOR,PTEN,DDIT3,PTK7,XYLT1,WISP3,BMP6,BMP7,GLI1,RBM19,SHANK1,PRICKLE1,ROR2,ECM1,THBS4,EFNA1,NKX2-1,LEF1,CDK6"
GO: Biological Process	GO:0034333	adherens junction assembly	 	1.18E-03	6	62	"RAMP2,VEGFA,SORBS1,BCL2,PTEN,RCC2"
GO: Biological Process	GO:0010464	regulation of mesenchymal cell proliferation	 	1.19E-03	5	42	"VEGFA,SHOX2,IRS2,MYC,IRS1"
GO: Biological Process	GO:0050673	epithelial cell proliferation	 	1.20E-03	15	316	"SERPINF1,CD109,FZD7,VEGFA,HYAL1,MYC,SOX11,PTCH1,PTEN,BMP6,RUNX3,ECM1,THBS4,SCARB1,CDK6"
GO: Biological Process	GO:0044087	regulation of cellular component biogenesis	 	1.27E-03	20	489	"EPS8,SYNPO,NR1H2,PREX1,VEGFA,HYAL1,PRKCZ,PIEZO1,NCAM1,PTEN,RCC2,BMP7,VILL,PSRC1,SHANK1,TRIOBP,LCAT,LDB2,SHQ1,HAS3"
GO: Biological Process	GO:0023056	positive regulation of signaling	 	1.34E-03	38	1188	"EPS8,MDFI,FZD7,NOD1,NLE1,MLLT3,VEGFA,ITGA8,SHOX2,SORBS1,SLC1A3,CSK,CD24,DIXDC1,PRKCZ,MYC,SOX11,WWOX,CYP27B1,NCAM1,IRS1,BCL2,PTEN,ZC3H3,BMP6,BMP7,GLI1,RIPK3,ROR2,SH2D3C,RUNX3,ECE1,ECM1,KIF7,EFNA1,CD44,AVPI1,HCRT"
GO: Biological Process	GO:0001658	branching involved in ureteric bud morphogenesis	 	1.39E-03	6	64	"HOXA11,VEGFA,MYC,BCL2,PTCH1,CD44"
GO: Biological Process	GO:0033032	regulation of myeloid cell apoptotic process	 	1.42E-03	4	26	"ANXA1,BCL2,PTEN,CD44"
GO: Biological Process	GO:0001763	morphogenesis of a branching structure	 	1.44E-03	12	226	"HOXA11,VEGFA,SHOX2,CTSZ,MYC,BCL2,PTCH1,BMP7,RSPO3,NKX2-1,CD44,LEF1"
GO: Biological Process	GO:0072089	stem cell proliferation	 	1.45E-03	9	139	"VEGFA,SHOX2,IRS2,MYC,SOX11,IRS1,BMP7,DAGLA,LEF1"
GO: Biological Process	GO:2000027	regulation of organ morphogenesis	 	1.45E-03	10	167	"HOXA11,MLLT3,VEGFA,DIXDC1,MYC,BCL2,BCOR,PTK7,BMP7,ROR2"
GO: Biological Process	GO:0046323	glucose import	 	1.51E-03	6	65	"SORBS1,IRS2,PRKCZ,MYC,IRS1,RAB4B"
GO: Biological Process	GO:0046889	positive regulation of lipid biosynthetic process	 	1.51E-03	6	65	"NR1H2,ANXA1,GPAM,SORBS1,BMP6,SCARB1"
GO: Biological Process	GO:0010647	positive regulation of cell communication	 	1.52E-03	38	1196	"EPS8,MDFI,FZD7,NOD1,NLE1,MLLT3,VEGFA,ITGA8,SHOX2,SORBS1,SLC1A3,CSK,CD24,DIXDC1,PRKCZ,MYC,SOX11,WWOX,CYP27B1,NCAM1,IRS1,BCL2,PTEN,ZC3H3,BMP6,BMP7,GLI1,RIPK3,ROR2,SH2D3C,RUNX3,ECE1,ECM1,KIF7,EFNA1,CD44,AVPI1,HCRT"
GO: Biological Process	GO:0009967	positive regulation of signal transduction	 	1.61E-03	36	1118	"EPS8,MDFI,FZD7,NOD1,NLE1,MLLT3,VEGFA,ITGA8,SHOX2,SORBS1,CSK,CD24,DIXDC1,PRKCZ,MYC,SOX11,WWOX,CYP27B1,NCAM1,IRS1,BCL2,PTEN,ZC3H3,BMP6,BMP7,GLI1,RIPK3,ROR2,SH2D3C,RUNX3,ECE1,ECM1,KIF7,EFNA1,CD44,AVPI1"
GO: Biological Process	GO:0016337	single organismal cell-cell adhesion	 	1.69E-03	15	327	"ITGA8,CD24,PIEZO1,ITGA6,NCAM1,BCL2,BMP7,NINJ2,KIF26B,ROR2,TSPAN32,THBS4,CD44,MPZL2,LEF1"
GO: Biological Process	GO:0010867	positive regulation of triglyceride biosynthetic process	 	1.73E-03	3	13	"NR1H2,GPAM,SCARB1"
GO: Biological Process	GO:0060033	anatomical structure regression	 	1.73E-03	3	13	"GLI1,LEF1,SMAD9"
GO: Biological Process	GO:2000648	positive regulation of stem cell proliferation	 	1.77E-03	6	67	"VEGFA,SHOX2,IRS2,MYC,SOX11,IRS1"
GO: Biological Process	GO:0010720	positive regulation of cell development	 	1.79E-03	12	232	"PDE3A,SERPINF1,HOXA11,METRN,PREX1,VEGFA,SHOX2,DIXDC1,SOX11,BCL2,TRIOBP,LEF1"
GO: Biological Process	GO:0045838	positive regulation of membrane potential	 	1.88E-03	4	28	"PRKCZ,MYC,PTEN,SHANK1"
GO: Biological Process	GO:0048736	appendage development	 	1.89E-03	10	173	"HOXA10,HOXA11,FRAS1,SHOX2,CHST11,SOX11,PTCH1,BMP7,ECE1,LEF1"
GO: Biological Process	GO:0060173	limb development	 	1.89E-03	10	173	"HOXA10,HOXA11,FRAS1,SHOX2,CHST11,SOX11,PTCH1,BMP7,ECE1,LEF1"
GO: Biological Process	GO:0019216	regulation of lipid metabolic process	 	2.01E-03	13	267	"GOLM1,NR1H2,LMF1,ARV1,ANXA1,GPAM,SORBS1,IRS2,CYP27B1,IRS1,BMP6,KCNMA1,SCARB1"
GO: Biological Process	GO:0090090	negative regulation of canonical Wnt signaling pathway	 	2.06E-03	7	93	"CBY1,MLLT3,DDIT3,GLI1,PRICKLE1,ROR2,LEF1"
GO: Biological Process	GO:0090186	regulation of pancreatic juice secretion	 	2.14E-03	2	4	"NR1H2,WNK4"
GO: Biological Process	GO:0070487	monocyte aggregation	 	2.14E-03	2	4	"BMP7,CD44"
GO: Biological Process	GO:0010668	ectodermal cell differentiation	 	2.14E-03	2	4	"FZD7,VPS52"
GO: Biological Process	GO:0046398	UDP-glucuronate metabolic process	 	2.14E-03	2	4	"CSGALNACT1,SLC35D1"
GO: Biological Process	GO:0072133	metanephric mesenchyme morphogenesis	 	2.14E-03	2	4	"MYC,BMP7"
GO: Biological Process	GO:0072131	kidney mesenchyme morphogenesis	 	2.14E-03	2	4	"MYC,BMP7"
GO: Biological Process	GO:0090344	negative regulation of cell aging	 	2.17E-03	3	14	"PTEN,BCL2L12,CDK6"
GO: Biological Process	GO:0002002	regulation of angiotensin levels in blood	 	2.17E-03	3	14	"ANPEP,CTSZ,ECE1"
GO: Biological Process	GO:0045834	positive regulation of lipid metabolic process	 	2.19E-03	8	120	"NR1H2,ANXA1,GPAM,SORBS1,IRS2,IRS1,BMP6,SCARB1"
GO: Biological Process	GO:0042632	cholesterol homeostasis	 	2.21E-03	6	70	"NR1H2,CD24,DGAT2,MALL,LCAT,SCARB1"
GO: Biological Process	GO:0055092	sterol homeostasis	 	2.38E-03	6	71	"NR1H2,CD24,DGAT2,MALL,LCAT,SCARB1"
GO: Biological Process	GO:0005979	regulation of glycogen biosynthetic process	 	2.45E-03	4	30	"SORBS1,IRS2,IRS1,PPP1R3B"
GO: Biological Process	GO:0010962	regulation of glucan biosynthetic process	 	2.45E-03	4	30	"SORBS1,IRS2,IRS1,PPP1R3B"
GO: Biological Process	GO:0021846	cell proliferation in forebrain	 	2.45E-03	4	30	"POU3F3,NCOR2,DIXDC1,TACC1"
GO: Biological Process	GO:0048589	developmental growth	 	2.59E-03	15	342	"FZD7,HOXA11,VEGFA,CHST11,PRKCZ,BNC2,NCAM1,BCL2,PTEN,PTK7,AURKA,TAF8,NINJ2,KIF26B,THBS3"
GO: Biological Process	GO:0051130	positive regulation of cellular component organization	 	2.60E-03	26	748	"SERPINF1,SYNPO,MFGE8,METRN,NR1H2,PREX1,VEGFA,HYAL1,ANXA1,ENC1,SHOX2,SORBS1,RANGRF,DIXDC1,PIEZO1,BCL2,PTEN,RCC2,PTK7,AURKA,BMP7,PSRC1,RPS6KA4,TRIOBP,HAS3,LEF1"
GO: Biological Process	GO:0007010	cytoskeleton organization	 	2.61E-03	32	987	"EPS8,SYNPO,PREX1,CNN3,MICAL1,ARHGEF19,PPP1R9A,SH3KBP1,GAS7,SORBS1,ARHGDIB,CEP131,DIXDC1,PRKCZ,LIMCH1,KIZ,TTLL5,BCL2,PTEN,RCC2,PTK7,AURKA,VILL,TACC1,PSRC1,SHANK1,MAP7D3,TRIOBP,TSPAN32,INF2,CEP250,NIN"
GO: Biological Process	GO:0006029	proteoglycan metabolic process	 	2.62E-03	7	97	"CHST12,HYAL1,CHST11,CSGALNACT1,SLC35D1,XYLT1,CHSY3"
GO: Biological Process	GO:0048754	branching morphogenesis of an epithelial tube	 	2.63E-03	10	181	"HOXA11,VEGFA,CTSZ,MYC,BCL2,PTCH1,BMP7,NKX2-1,CD44,LEF1"
GO: Biological Process	GO:0045725	positive regulation of glycogen biosynthetic process	 	2.67E-03	3	15	"SORBS1,IRS2,IRS1"
GO: Biological Process	GO:0060177	regulation of angiotensin metabolic process	 	2.67E-03	3	15	"ANPEP,CTSZ,ECE1"
GO: Biological Process	GO:0034381	plasma lipoprotein particle clearance	 	2.77E-03	4	31	"LMF1,CSK,DGAT2,SCARB1"
GO: Biological Process	GO:0042133	neurotransmitter metabolic process	 	2.77E-03	4	31	"ALDH2,ALDH9A1,DAGLA,LRTOMT"
GO: Biological Process	GO:0090207	regulation of triglyceride metabolic process	 	2.77E-03	4	31	"NR1H2,LMF1,GPAM,SCARB1"
GO: Biological Process	GO:0033028	myeloid cell apoptotic process	 	2.77E-03	4	31	"ANXA1,BCL2,PTEN,CD44"
GO: Biological Process	GO:0061138	morphogenesis of a branching epithelium	 	2.78E-03	11	213	"HOXA11,VEGFA,CTSZ,MYC,BCL2,PTCH1,BMP7,RSPO3,NKX2-1,CD44,LEF1"
GO: Biological Process	GO:0048704	embryonic skeletal system morphogenesis	 	2.78E-03	7	98	"MDFI,HOXA11,HYAL1,SHOX2,CHST11,SOX11,BMP7"
GO: Biological Process	GO:0016052	carbohydrate catabolic process	 	2.79E-03	9	153	"PFKM,ALDOC,H6PD,MYC,HDAC4,NAGA,PYGL,PPP1R3B,LDHB"
GO: Biological Process	GO:0033043	regulation of organelle organization	 	2.80E-03	26	752	"EPS8,PDE3A,SYNPO,LONP1,ACAA2,PREX1,VEGFA,ARHGEF19,ANXA1,CEP131,DIXDC1,PCID2,MYC,BCL2,BCOR,PTEN,RCC2,AURKA,BMP7,VILL,PSRC1,SHANK1,RPS6KA4,TRIOBP,INF2,CEP250"
GO: Biological Process	GO:1901342	regulation of vasculature development	 	2.88E-03	11	214	"RAMP2,SERPINF1,VEGFA,HYAL1,GPR124,ASB4,WISP3,BMP7,ECM1,THBS4,EFNA1"
GO: Biological Process	GO:0001952	regulation of cell-matrix adhesion	 	2.94E-03	6	74	"VEGFA,PRKCZ,BCL2,PTEN,RCC2,CDK6"
GO: Biological Process	GO:0070227	lymphocyte apoptotic process	 	2.94E-03	6	74	"GPAM,IRS2,MYC,PTEN,RIPK3,CD44"
GO: Biological Process	GO:0060071	"Wnt signaling pathway, planar cell polarity pathway"	 	3.12E-03	4	32	"MLLT3,DIXDC1,PTK7,ROR2"
GO: Biological Process	GO:0045923	positive regulation of fatty acid metabolic process	 	3.12E-03	4	32	"NR1H2,ANXA1,IRS2,IRS1"
GO: Biological Process	GO:0070482	response to oxygen levels	 	3.12E-03	13	281	"CDKN1A,RAMP2,LONP1,ACAA2,ALDOC,VEGFA,CD24,BCL2,BMP7,KCNMA1,CA9,ECE1,SMAD9"
GO: Biological Process	GO:0060562	epithelial tube morphogenesis	 	3.14E-03	15	349	"HOXA11,VEGFA,CTSZ,MYC,SOX11,BCL2,PTCH1,PTK7,BMP7,WNK4,PRICKLE1,KIF26B,NKX2-1,CD44,LEF1"
GO: Biological Process	GO:0060828	regulation of canonical Wnt signaling pathway	 	3.18E-03	9	156	"CBY1,NLE1,MLLT3,DIXDC1,DDIT3,GLI1,PRICKLE1,ROR2,LEF1"
GO: Biological Process	GO:0043467	regulation of generation of precursor metabolites and energy	 	3.36E-03	6	76	"SORBS1,IRS2,MYC,HDAC4,IRS1,PPP1R3B"
GO: Biological Process	GO:0015807	L-amino acid transport	 	3.39E-03	5	53	"SLC1A1,SLC1A3,SLC38A3,SLC25A22,SLC7A5"
GO: Biological Process	GO:0048706	embryonic skeletal system development	 	3.43E-03	8	129	"MDFI,HOXA11,HYAL1,SHOX2,CHST11,SOX11,SLC35D1,BMP7"
GO: Biological Process	GO:0090175	regulation of establishment of planar polarity	 	3.49E-03	4	33	"MLLT3,DIXDC1,PTK7,ROR2"
GO: Biological Process	GO:0003081	regulation of systemic arterial blood pressure by renin-angiotensin	 	3.49E-03	4	33	"ANPEP,CTSZ,ECE1,NKX2-1"
GO: Biological Process	GO:1901977	negative regulation of cell cycle checkpoint	 	3.52E-03	2	5	"THOC5,AURKA"
GO: Biological Process	GO:0042940	D-amino acid transport	 	3.52E-03	2	5	"SLC1A1,SLC1A3"
GO: Biological Process	GO:0033029	regulation of neutrophil apoptotic process	 	3.52E-03	2	5	"ANXA1,CD44"
GO: Biological Process	GO:0032844	regulation of homeostatic process	 	3.58E-03	15	354	"NR1H2,GSTO1,VEGFA,ANPEP,ANXA1,GPAM,CSK,RANGRF,MYC,BCL2,DDIT3,C2CD2L,RIPK3,CD44,CDK6"
GO: Biological Process	GO:0071887	leukocyte apoptotic process	 	3.67E-03	7	103	"ANXA1,GPAM,IRS2,MYC,PTEN,RIPK3,CD44"
GO: Biological Process	GO:0072006	nephron development	 	3.67E-03	7	103	"POU3F3,CD24,MYO1E,BCL2,BMP7,WNK4,KIF26B"
GO: Biological Process	GO:0048041	focal adhesion assembly	 	3.67E-03	5	54	"VEGFA,SORBS1,BCL2,PTEN,RCC2"
GO: Biological Process	GO:0007045	cell-substrate adherens junction assembly	 	3.67E-03	5	54	"VEGFA,SORBS1,BCL2,PTEN,RCC2"
GO: Biological Process	GO:0030111	regulation of Wnt signaling pathway	 	3.80E-03	11	222	"MDFI,CBY1,NLE1,MLLT3,DIXDC1,WWOX,DDIT3,GLI1,PRICKLE1,ROR2,LEF1"
GO: Biological Process	GO:0070875	positive regulation of glycogen metabolic process	 	3.88E-03	3	17	"SORBS1,IRS2,IRS1"
GO: Biological Process	GO:0042136	neurotransmitter biosynthetic process	 	3.88E-03	3	17	"ALDH2,ALDH9A1,DAGLA"
GO: Biological Process	GO:2000463	positive regulation of excitatory postsynaptic membrane potential	 	3.88E-03	3	17	"PRKCZ,PTEN,SHANK1"
GO: Biological Process	GO:0021542	dentate gyrus development	 	3.88E-03	3	17	"PTEN,LEF1,CDK6"
GO: Biological Process	GO:0048598	embryonic morphogenesis	 	3.90E-03	21	577	"MDFI,FZD7,HOXA10,HOXA11,FRAS1,HYAL1,ITGA8,SHOX2,CHST11,MYC,SOX11,PTCH1,PTK7,BMP7,GLI1,PRICKLE1,ROR2,ECE1,RSPO3,EFNA1,LEF1"
GO: Biological Process	GO:0009250	glucan biosynthetic process	 	3.98E-03	5	55	"SORBS1,PPP1R3C,IRS2,IRS1,PPP1R3B"
GO: Biological Process	GO:0005978	glycogen biosynthetic process	 	3.98E-03	5	55	"SORBS1,PPP1R3C,IRS2,IRS1,PPP1R3B"
GO: Biological Process	GO:0035383	thioester metabolic process	 	4.07E-03	6	79	"ACAA2,GPAM,ACOT1,MVK,DGAT2,SLC27A3"
GO: Biological Process	GO:0043154	negative regulation of cysteine-type endopeptidase activity involved in apoptotic process	 	4.07E-03	6	79	"NLE1,VEGFA,MICAL1,BCL2L12,CD44,LEF1"
GO: Biological Process	GO:0006637	acyl-CoA metabolic process	 	4.07E-03	6	79	"ACAA2,GPAM,ACOT1,MVK,DGAT2,SLC27A3"
GO: Biological Process	GO:0051346	negative regulation of hydrolase activity	 	4.29E-03	15	361	"SERPINF1,CD109,NLE1,CNN3,VEGFA,MICAL1,ANXA1,PRKCZ,PCID2,SYTL2,RCC2,BCL2L12,ECM1,CD44,LEF1"
GO: Biological Process	GO:0048741	skeletal muscle fiber development	 	4.30E-03	5	56	"SHOX2,HDAC4,BCL2,DDIT3,PRICKLE1"
GO: Biological Process	GO:0033077	T cell differentiation in thymus	 	4.33E-03	6	80	"HLA-DMA,FZD7,BCL2,RIPK3,MPZL2,CDK6"
GO: Biological Process	GO:0046326	positive regulation of glucose import	 	4.34E-03	4	35	"SORBS1,IRS2,PRKCZ,IRS1"
GO: Biological Process	GO:0071560	cellular response to transforming growth factor beta stimulus	 	4.35E-03	11	226	"PDE3A,CD109,ITGA8,CHST11,NCOR2,PRKCZ,MYC,SOX11,WWOX,NKX2-1,SMAD9"
GO: Biological Process	GO:0010648	negative regulation of cell communication	 	4.42E-03	31	981	"CD109,MDFI,CBY1,MLLT3,NR1H2,VEGFA,SH3KBP1,CHST11,GPR124,NRBP2,CSK,PRKCZ,MYC,WWOX,ITGA6,IRS1,BCL2,PTCH1,PTEN,DDIT3,BCL2L12,BMP7,GLI1,PRICKLE1,ROR2,ECM1,KIF7,NKX2-1,CD44,LEF1,HCRT"
GO: Biological Process	GO:0035295	tube development	 	4.44E-03	22	622	"HOXA11,VPS52,VEGFA,SHOX2,POU3F3,NCOR2,CD24,CTSZ,MYC,SOX11,BCL2,PTCH1,PTK7,BMP7,GLI1,WNK4,PRICKLE1,KIF26B,NKX2-1,CD44,LEF1,SMAD9"
GO: Biological Process	GO:0051051	negative regulation of transport	 	4.44E-03	16	398	"MDFI,NR1H2,GSTO1,ANPEP,ANXA1,CSK,IRS2,MYC,IRS1,BCL2,PTEN,BMP7,WNK4,UACA,YRDC,HCRT"
GO: Biological Process	GO:0071559	response to transforming growth factor beta	 	4.49E-03	11	227	"PDE3A,CD109,ITGA8,CHST11,NCOR2,PRKCZ,MYC,SOX11,WWOX,NKX2-1,SMAD9"
GO: Biological Process	GO:0030036	actin cytoskeleton organization	 	4.53E-03	19	509	"EPS8,SYNPO,PREX1,CNN3,MICAL1,ARHGEF19,PPP1R9A,GAS7,SORBS1,ARHGDIB,DIXDC1,PRKCZ,LIMCH1,BCL2,PTK7,VILL,SHANK1,TRIOBP,INF2"
GO: Biological Process	GO:0019430	removal of superoxide radicals	 	4.59E-03	3	18	"BMP7,NQO1,CCS"
GO: Biological Process	GO:0034383	low-density lipoprotein particle clearance	 	4.59E-03	3	18	"CSK,DGAT2,SCARB1"
GO: Biological Process	GO:0010866	regulation of triglyceride biosynthetic process	 	4.59E-03	3	18	"NR1H2,GPAM,SCARB1"
GO: Biological Process	GO:0044272	sulfur compound biosynthetic process	 	4.60E-03	9	165	"ENOPH1,ACAN,CHST12,CHST11,CSGALNACT1,SLC35D1,XYLT1,SLC26A2,CHSY3"
GO: Biological Process	GO:0003006	developmental process involved in reproduction	 	4.62E-03	23	663	"PDE3A,SERPINF1,MDFI,FZD7,HOXA10,HOXA11,FANCG,VEGFA,TTLL5,CYP27B1,BCL2,PTEN,AURKA,BMP6,BMP7,CBX2,ROR2,ODF2,RSPO3,NKX2-1,CD44,LEF1,SMAD9"
GO: Biological Process	GO:0035239	tube morphogenesis	 	4.74E-03	15	365	"HOXA11,VEGFA,CTSZ,MYC,SOX11,BCL2,PTCH1,PTK7,BMP7,WNK4,PRICKLE1,KIF26B,NKX2-1,CD44,LEF1"
GO: Biological Process	GO:0032885	regulation of polysaccharide biosynthetic process	 	4.81E-03	4	36	"SORBS1,IRS2,IRS1,PPP1R3B"
GO: Biological Process	GO:0070873	regulation of glycogen metabolic process	 	4.81E-03	4	36	"SORBS1,IRS2,IRS1,PPP1R3B"
GO: Biological Process	GO:0001666	response to hypoxia	 	4.95E-03	12	263	"RAMP2,LONP1,ACAA2,ALDOC,VEGFA,CD24,BCL2,BMP7,KCNMA1,CA9,ECE1,SMAD9"
GO: Biological Process	GO:0044283	small molecule biosynthetic process	 	5.07E-03	18	477	"CYP39A1,ENOPH1,FADS2,CHST12,NR1H2,ACAA2,ALDH9A1,GSTO1,ANXA1,MTHFD1L,FPGS,SLC1A3,MVK,CYP27B1,SLC35D1,BMP6,LCAT,LDHB"
GO: Biological Process	GO:0006732	coenzyme metabolic process	 	5.11E-03	11	231	"ACAA2,MTHFD1L,FPGS,GPAM,ACOT1,H6PD,MVK,DGAT2,SLC27A3,NFS1,LDHB"
GO: Biological Process	GO:0061000	negative regulation of dendritic spine development	 	5.22E-03	2	6	"PTEN,EFNA1"
GO: Biological Process	GO:0021869	forebrain ventricular zone progenitor cell division	 	5.22E-03	2	6	"POU3F3,DIXDC1"
GO: Biological Process	GO:0007223	"Wnt signaling pathway, calcium modulating pathway"	 	5.22E-03	2	6	"FZD7,ROR2"
GO: Biological Process	GO:0051094	positive regulation of developmental process	 	5.28E-03	29	911	"PDE3A,RAMP2,HLA-DMA,SERPINF1,HOXA11,METRN,PREX1,VEGFA,HYAL1,SHOX2,CD24,ASB4,DIXDC1,PRKCZ,PCID2,MYC,SOX11,CYP27B1,NCAM1,BCL2,AURKA,BMP6,BMP7,RBM19,SHANK1,TRIOBP,ECM1,LEF1,SMAD9"
GO: Biological Process	GO:0009725	response to hormone	 	5.34E-03	28	871	"CDKN1A,RAMP2,SERPINF1,LONP1,NR1H2,ANXA1,GPAM,SORBS1,SCLY,MSI1,CSK,CD24,IRS2,PRKCZ,CYP27B1,IRS1,BCL2,PTCH1,PTEN,BMP6,BMP7,NQO1,KCNMA1,GNG7,CA9,LCAT,NKX2-1,LEF1"
GO: Biological Process	GO:0090208	positive regulation of triglyceride metabolic process	 	5.38E-03	3	19	"NR1H2,GPAM,SCARB1"
GO: Biological Process	GO:0061351	neural precursor cell proliferation	 	5.38E-03	8	139	"VEGFA,POU3F3,NCOR2,DIXDC1,GLI1,TACC1,DAGLA,LEF1"
GO: Biological Process	GO:0046324	regulation of glucose import	 	5.38E-03	5	59	"SORBS1,IRS2,PRKCZ,MYC,IRS1"
GO: Biological Process	GO:0010830	regulation of myotube differentiation	 	5.38E-03	5	59	"SHOX2,HDAC4,BCL2,DDIT3,PRICKLE1"
GO: Biological Process	GO:0014904	myotube cell development	 	5.38E-03	5	59	"SHOX2,HDAC4,BCL2,DDIT3,PRICKLE1"
GO: Biological Process	GO:1901615	organic hydroxy compound metabolic process	 	5.45E-03	19	518	"CYP39A1,ACAA2,ALDH2,ALDH9A1,LMF1,ARV1,MVK,CYP27B1,BCL2,PTEN,RETSAT,BMP6,SMPDL3B,DGAT2,KCNMA1,LCAT,LDHB,LRTOMT,SCARB1"
GO: Biological Process	GO:0036293	response to decreased oxygen levels	 	5.57E-03	12	267	"RAMP2,LONP1,ACAA2,ALDOC,VEGFA,CD24,BCL2,BMP7,KCNMA1,CA9,ECE1,SMAD9"
GO: Biological Process	GO:0048562	embryonic organ morphogenesis	 	5.70E-03	13	302	"MDFI,HOXA11,HYAL1,ITGA8,SHOX2,CHST11,MYC,SOX11,PTK7,BMP7,GLI1,ROR2,EFNA1"
GO: Biological Process	GO:0045667	regulation of osteoblast differentiation	 	5.80E-03	7	112	"SOX11,HDAC4,PTCH1,BMP6,BMP7,UCMA,CDK6"
GO: Biological Process	GO:0005977	glycogen metabolic process	 	5.82E-03	6	85	"SORBS1,PPP1R3C,IRS2,IRS1,PYGL,PPP1R3B"
GO: Biological Process	GO:0051353	positive regulation of oxidoreductase activity	 	5.85E-03	4	38	"CYP27B1,CCS,RIPK3,SCARB1"
GO: Biological Process	GO:0044042	glucan metabolic process	 	6.16E-03	6	86	"SORBS1,PPP1R3C,IRS2,IRS1,PYGL,PPP1R3B"
GO: Biological Process	GO:0006073	cellular glucan metabolic process	 	6.16E-03	6	86	"SORBS1,PPP1R3C,IRS2,IRS1,PYGL,PPP1R3B"
GO: Biological Process	GO:0044255	cellular lipid metabolic process	 	6.20E-03	29	922	"PDE3A,ST6GALNAC6,FADS2,NR1H2,ACAA2,LMF1,ARV1,SLC27A6,ANXA1,GPAM,ACOT1,ACSF2,NCOR2,IRS2,MVK,NAGA,IRS1,COLGALT2,PTEN,RETSAT,SMPDL3B,DGAT2,DAGLA,SLC27A3,DOLPP1,AASDH,LCAT,NKX2-1,SCARB1"
GO: Biological Process	GO:0072111	cell proliferation involved in kidney development	 	6.24E-03	3	20	"MYC,PTCH1,BMP7"
GO: Biological Process	GO:0071451	cellular response to superoxide	 	6.24E-03	3	20	"BMP7,NQO1,CCS"
GO: Biological Process	GO:0071450	cellular response to oxygen radical	 	6.24E-03	3	20	"BMP7,NQO1,CCS"
GO: Biological Process	GO:0043627	response to estrogen	 	6.24E-03	9	173	"RAMP2,ANXA1,CD24,CYP27B1,PTCH1,PTEN,BMP7,NQO1,KCNMA1"
GO: Biological Process	GO:0045668	negative regulation of osteoblast differentiation	 	6.42E-03	4	39	"HDAC4,PTCH1,UCMA,CDK6"
GO: Biological Process	GO:0051241	negative regulation of multicellular organismal process	 	6.43E-03	16	414	"VEGFA,ANPEP,CSK,CD24,BCL2,PTCH1,BCOR,PTEN,DDIT3,BMP7,KCNMA1,WNK4,RPS6KA4,ECM1,LEF1,HCRT"
GO: Biological Process	GO:0048646	anatomical structure formation involved in morphogenesis	 	6.58E-03	31	1009	"RAMP2,SERPINF1,CD109,FZD7,HOXA11,MFGE8,CBY1,NLE1,VEGFA,ANPEP,HYAL1,GPR124,CEP164,SOX11,TTLL5,PTCH1,PTEN,PTK7,WISP3,BMP7,PRICKLE1,KIF26B,ROR2,ECM1,B9D2,THBS3,THBS4,EFNA1,NKX2-1,CD44,LEF1"
GO: Biological Process	GO:0034446	substrate adhesion-dependent cell spreading	 	6.64E-03	5	62	"FZD7,PREX1,RCC2,TRIOBP,EFNA1"
GO: Biological Process	GO:0051259	protein oligomerization	 	6.71E-03	17	453	"PFKM,LONP1,NOD1,KCTD15,ALDOC,CNGB1,SLC1A1,SCUBE1,PRKCZ,HR,KCTD4,IRS1,PANX3,KCNMA1,KCNS1,RIPK3,THBS4"
GO: Biological Process	GO:0030217	T cell differentiation	 	6.74E-03	10	207	"HLA-DMA,FZD7,PREX1,ANXA1,PRKCZ,BCL2,RIPK3,MPZL2,LEF1,CDK6"
GO: Biological Process	GO:0006629	lipid metabolic process	 	6.78E-03	37	1265	"PDE3A,GOLM1,ST6GALNAC6,CYP39A1,FADS2,NR1H2,ACAA2,LMF1,ARV1,SLC27A6,ANXA1,GPAM,ACOT1,SORBS1,SCLY,ACSF2,NCOR2,IRS2,MVK,WWOX,CYP27B1,NAGA,IRS1,COLGALT2,PTEN,RETSAT,BMP6,SMPDL3B,DGAT2,KCNMA1,DAGLA,SLC27A3,DOLPP1,AASDH,LCAT,NKX2-1,SCARB1"
GO: Biological Process	GO:0010811	positive regulation of cell-substrate adhesion	 	6.88E-03	6	88	"PREX1,VEGFA,PRKCZ,ITGA6,TRIOBP,CDK6"
GO: Biological Process	GO:0044724	single-organism carbohydrate catabolic process	 	6.90E-03	8	145	"PFKM,ALDOC,H6PD,MYC,HDAC4,PYGL,PPP1R3B,LDHB"
GO: Biological Process	GO:0009968	negative regulation of signal transduction	 	6.96E-03	29	930	"CD109,MDFI,CBY1,MLLT3,NR1H2,VEGFA,SH3KBP1,CHST11,GPR124,CSK,PRKCZ,MYC,WWOX,ITGA6,IRS1,BCL2,PTCH1,PTEN,DDIT3,BCL2L12,BMP7,GLI1,PRICKLE1,ROR2,ECM1,KIF7,NKX2-1,CD44,LEF1"
GO: Biological Process	GO:0060341	regulation of cellular localization	 	7.02E-03	30	972	"CDKN1A,MDFI,PFKM,FZD7,NR1H2,ACAA2,GSTO1,VEGFA,ANXA1,GPAM,SORBS1,THOC5,CSK,RANGRF,CEP131,IRS2,PRKCZ,SOX11,NCAM1,IRS1,BCL2,PTEN,ZC3H3,RCC2,DMAP1,C2CD2L,BMP6,BMP7,UACA,HCRT"
GO: Biological Process	GO:0022008	neurogenesis	 	7.04E-03	41	1441	"SERPINF1,FZD7,METRN,PITX3,PREX1,VEGFA,ANXA1,PPP1R9A,ENC1,GAS7,SHOX2,SLC1A3,NRBP2,CSK,CD24,DIXDC1,PRKCZ,SOX11,NCAM1,BCL2,PTCH1,PTEN,PTK7,XYLT1,AURKA,BMP6,BMP7,KCNMA1,TACC1,DAGLA,SHANK1,RPS6KA4,RUNX3,THBS4,EFNA1,NKX2-1,LRTOMT,CLMN,CD44,LEF1,CDK6"
GO: Biological Process	GO:0016139	glycoside catabolic process	 	7.21E-03	2	7	"FUCA2,NAGA"
GO: Biological Process	GO:0070235	regulation of activation-induced cell death of T cells	 	7.21E-03	2	7	"GPAM,RIPK3"
GO: Biological Process	GO:0001781	neutrophil apoptotic process	 	7.21E-03	2	7	"ANXA1,CD44"
GO: Biological Process	GO:0045475	locomotor rhythm	 	7.21E-03	2	7	"PTEN,KCNMA1"
GO: Biological Process	GO:0010793	regulation of mRNA export from nucleus	 	7.21E-03	2	7	"THOC5,ZC3H3"
GO: Biological Process	GO:0030388	"fructose 1,6-bisphosphate metabolic process"	 	7.21E-03	2	7	"PFKM,ALDOC"
GO: Biological Process	GO:0033034	positive regulation of myeloid cell apoptotic process	 	7.21E-03	2	7	"ANXA1,CD44"
GO: Biological Process	GO:0072091	regulation of stem cell proliferation	 	7.26E-03	6	89	"VEGFA,SHOX2,IRS2,MYC,SOX11,IRS1"
GO: Biological Process	GO:0007568	aging	 	7.39E-03	11	243	"CDKN1A,SERPINF1,LONP1,ALDOC,CYP27B1,NCAM1,BCL2,PTEN,BCL2L12,NQO1,CDK6"
GO: Biological Process	GO:0048641	regulation of skeletal muscle tissue development	 	7.59E-03	5	64	"SHOX2,HDAC4,BCL2,DDIT3,PRICKLE1"
GO: Biological Process	GO:0048608	reproductive structure development	 	7.60E-03	17	459	"SERPINF1,MDFI,FZD7,HOXA10,HOXA11,FANCG,VEGFA,CYP27B1,BCL2,PTEN,BMP6,BMP7,ROR2,RSPO3,NKX2-1,CD44,LEF1"
GO: Biological Process	GO:0016202	regulation of striated muscle tissue development	 	7.67E-03	7	118	"SHOX2,HDAC4,NCAM1,BCL2,DDIT3,PRICKLE1,LEF1"
GO: Biological Process	GO:0010828	positive regulation of glucose transport	 	7.67E-03	4	41	"SORBS1,IRS2,PRKCZ,IRS1"
GO: Biological Process	GO:0001736	establishment of planar polarity	 	7.67E-03	4	41	"MLLT3,DIXDC1,PTK7,ROR2"
GO: Biological Process	GO:0023057	negative regulation of signaling	 	7.73E-03	30	979	"CD109,MDFI,CBY1,MLLT3,NR1H2,VEGFA,SH3KBP1,CHST11,GPR124,CSK,PRKCZ,MYC,WWOX,ITGA6,IRS1,BCL2,PTCH1,PTEN,DDIT3,BCL2L12,BMP7,GLI1,PRICKLE1,ROR2,ECM1,KIF7,NKX2-1,CD44,LEF1,HCRT"
GO: Biological Process	GO:0048732	gland development	 	7.99E-03	16	424	"SERPINF1,ALDH9A1,VEGFA,ANXA1,FPGS,IRS2,IRS1,BCL2,PTCH1,PTEN,BMP7,GLI1,RIPK3,NKX2-1,CD44,LEF1"
GO: Biological Process	GO:0060349	bone morphogenesis	 	8.07E-03	6	91	"HOXA11,SHOX2,CSGALNACT1,BNC2,BMP6,THBS3"
GO: Biological Process	GO:0009798	axis specification	 	8.07E-03	6	91	"MNS1,MDFI,PTCH1,BCOR,DDIT3,AURKA"
GO: Biological Process	GO:0051604	protein maturation	 	8.14E-03	23	696	"SERPINF1,CD109,NOD1,NLE1,NR1H2,VEGFA,MICAL1,LMF1,ANPEP,CTSZ,PCID2,MYC,PTCH1,PTEN,AURKA,BCL2L12,UACA,PRICKLE1,ECE1,ECM1,CD44,LEF1,PCOLCE"
GO: Biological Process	GO:0015813	L-glutamate transport	 	8.19E-03	3	22	"SLC1A1,SLC1A3,SLC25A22"
GO: Biological Process	GO:0061458	reproductive system development	 	8.25E-03	17	463	"SERPINF1,MDFI,FZD7,HOXA10,HOXA11,FANCG,VEGFA,CYP27B1,BCL2,PTEN,BMP6,BMP7,ROR2,RSPO3,NKX2-1,CD44,LEF1"
GO: Biological Process	GO:0007164	establishment of tissue polarity	 	8.35E-03	4	42	"MLLT3,DIXDC1,PTK7,ROR2"
GO: Biological Process	GO:0032881	regulation of polysaccharide metabolic process	 	8.35E-03	4	42	"SORBS1,IRS2,IRS1,PPP1R3B"
GO: Biological Process	GO:0048634	regulation of muscle organ development	 	8.38E-03	7	120	"SHOX2,HDAC4,NCAM1,BCL2,DDIT3,PRICKLE1,LEF1"
GO: Biological Process	GO:1901861	regulation of muscle tissue development	 	8.38E-03	7	120	"SHOX2,HDAC4,NCAM1,BCL2,DDIT3,PRICKLE1,LEF1"
GO: Biological Process	GO:0005996	monosaccharide metabolic process	 	8.41E-03	13	317	"PFKM,ALDOC,GSTO1,SORBS1,H6PD,PPP1R3C,IRS2,FUCA2,MYC,IRS1,SLC35D1,PYGL,PPP1R3B"
GO: Biological Process	GO:0051301	cell division	 	8.44E-03	25	779	"EPS8,PDE3A,MNS1,FZD7,VEGFA,POU3F3,CEP164,THOC5,CHTF18,DIXDC1,PCID2,UTP14C,MYC,PTCH1,PTEN,NEK9,RCC2,AURKA,BMP7,TACC1,PSRC1,TRIOBP,THBS4,LEF1,CDK6"
GO: Biological Process	GO:0040007	growth	 	8.47E-03	29	944	"CDKN1A,PPAN,FZD7,HOXA11,VEGFA,HYAL1,GPAM,CHST11,DNPH1,PRKCZ,BNC2,CYP27B1,NCAM1,BCL2,PTCH1,PTEN,DMAP1,PTK7,AURKA,WISP3,BMP6,BMP7,TAF8,NINJ2,PSRC1,KIF26B,THBS3,CD44,LEF1"
GO: Biological Process	GO:0007167	enzyme linked receptor protein signaling pathway	 	8.50E-03	31	1028	"CDKN1A,EPS8,CD109,GIGYF1,VEGFA,SH3KBP1,ITGA8,CHST11,SORBS1,GPR124,NCOR2,CSK,IRS2,PRKCZ,ARHGEF3,MYC,SOX11,MYO1E,IRS1,PTEN,ZC3H3,BMP6,BMP7,GNG7,ROR1,ROR2,SH2D3C,EFNA1,NKX2-1,LEF1,SMAD9"
GO: Biological Process	GO:0016053	organic acid biosynthetic process	 	8.62E-03	13	318	"CYP39A1,ENOPH1,FADS2,CHST12,NR1H2,ALDH9A1,GSTO1,ANXA1,MTHFD1L,FPGS,SLC1A3,SLC35D1,LDHB"
GO: Biological Process	GO:0046394	carboxylic acid biosynthetic process	 	8.62E-03	13	318	"CYP39A1,ENOPH1,FADS2,CHST12,NR1H2,ALDH9A1,GSTO1,ANXA1,MTHFD1L,FPGS,SLC1A3,SLC35D1,LDHB"
GO: Biological Process	GO:0030500	regulation of bone mineralization	 	8.62E-03	5	66	"CYP27B1,BCOR,BMP6,BMP7,ECM1"
GO: Biological Process	GO:0006066	alcohol metabolic process	 	8.72E-03	15	391	"CYP39A1,ACAA2,ALDH2,LMF1,ARV1,MVK,CYP27B1,PTEN,RETSAT,BMP6,SMPDL3B,DGAT2,KCNMA1,LCAT,SCARB1"
GO: Biological Process	GO:0072359	circulatory system development	 	8.78E-03	28	905	"RAMP2,SERPINF1,FZD7,MFGE8,CBY1,VEGFA,ANPEP,HYAL1,SHOX2,GPR124,NCOR2,SCUBE1,ASB4,SOX11,MYO1E,NCAM1,PTCH1,BCOR,PTEN,DDIT3,WISP3,BMP7,PRICKLE1,ECE1,ECM1,THBS4,EFNA1,LEF1"
GO: Biological Process	GO:0072358	cardiovascular system development	 	8.78E-03	28	905	"RAMP2,SERPINF1,FZD7,MFGE8,CBY1,VEGFA,ANPEP,HYAL1,SHOX2,GPR124,NCOR2,SCUBE1,ASB4,SOX11,MYO1E,NCAM1,PTCH1,BCOR,PTEN,DDIT3,WISP3,BMP7,PRICKLE1,ECE1,ECM1,THBS4,EFNA1,LEF1"
GO: Biological Process	GO:0016477	cell migration	 	8.82E-03	32	1073	"EPS8,SERPINF1,PREX1,VEGFA,HYAL1,SH3KBP1,POU3F3,GPR124,CD24,DIXDC1,IRS2,PRKCZ,CXCR1,ITGA6,IRS1,BCL2,PTEN,RCC2,PTK7,RIPK3,ROR2,ECM1,THBS4,EFNA1,SLC16A3,NKX2-1,ARHGEF39,SCARB1,CD44,SLC7A5,CD151,LEF1"
GO: Biological Process	GO:0030030	cell projection organization	 	8.83E-03	35	1201	"MNS1,SERPINF1,FZD7,METRN,CBY1,PREX1,VEGFA,PPP1R9A,ENC1,ITGA8,GAS7,SHOX2,CEP164,CD24,CEP131,DIXDC1,PRKCZ,TTLL5,ITGA6,NCAM1,BCL2,PTEN,PTK7,XYLT1,AURKA,BMP7,SHANK1,RPS6KA4,RUNX3,B9D2,THBS4,EFNA1,NKX2-1,CLMN,CD44"
GO: Biological Process	GO:0050679	positive regulation of epithelial cell proliferation	 	9.06E-03	8	152	"FZD7,VEGFA,HYAL1,MYC,SOX11,BMP6,ECM1,THBS4"
GO: Biological Process	GO:0043392	negative regulation of DNA binding	 	9.07E-03	4	43	"MDFI,ZNF462,SOX11,LEF1"
GO: Biological Process	GO:0072332	intrinsic apoptotic signaling pathway by p53 class mediator	 	9.18E-03	5	67	"CDKN1A,WWOX,ZNF385B,BCL2L12,CD44"
GO: Biological Process	GO:0015918	sterol transport	 	9.18E-03	5	67	"NR1H2,ARV1,PTCH1,LCAT,SCARB1"
GO: Biological Process	GO:0030301	cholesterol transport	 	9.18E-03	5	67	"NR1H2,ARV1,PTCH1,LCAT,SCARB1"
GO: Biological Process	GO:0046685	response to arsenic-containing substance	 	9.29E-03	3	23	"CDKN1A,GSTO1,PTEN"
GO: Biological Process	GO:0001991	regulation of systemic arterial blood pressure by circulatory renin-angiotensin	 	9.29E-03	3	23	"ANPEP,CTSZ,ECE1"
GO: Biological Process	GO:0000303	response to superoxide	 	9.29E-03	3	23	"BMP7,NQO1,CCS"
GO: Biological Process	GO:0010941	regulation of cell death	 	9.30E-03	41	1466	"CDKN1A,TIAF1,PDE3A,RAMP2,SERPINF1,NOD1,SDF2L1,NLE1,ACAA2,ALDH2,VEGFA,MICAL1,ANXA1,GPAM,POU3F3,CHST11,NRBP2,IRS2,PRKCZ,ARHGEF3,PCID2,MYC,SOX11,BNC2,WWOX,ITGA6,NCAM1,BCL2,PTEN,DDIT3,AURKA,BCL2L12,BMP7,NQO1,KCNMA1,RIPK3,UACA,RUNX3,SHQ1,CD44,LEF1"
GO: Biological Process	GO:0046942	carboxylic acid transport	 	9.39E-03	12	286	"SLC27A6,ANXA1,SLC1A1,SLC1A3,IRS2,MYC,SLC35D1,SLC38A3,SLC27A3,SLC25A22,SLC16A3,SLC7A5"
GO: Biological Process	GO:0015727	lactate transport	 	9.49E-03	2	8	"MYC,SLC16A3"
GO: Biological Process	GO:0035873	lactate transmembrane transport	 	9.49E-03	2	8	"MYC,SLC16A3"
GO: Biological Process	GO:0035879	plasma membrane lactate transport	 	9.49E-03	2	8	"MYC,SLC16A3"
GO: Biological Process	GO:0034380	high-density lipoprotein particle assembly	 	9.49E-03	2	8	"NR1H2,LCAT"
GO: Biological Process	GO:0032344	regulation of aldosterone metabolic process	 	9.49E-03	2	8	"BMP6,KCNMA1"
GO: Biological Process	GO:0060215	primitive hemopoiesis	 	9.49E-03	2	8	"VEGFA,THOC5"
GO: Biological Process	GO:0051938	L-glutamate import	 	9.49E-03	2	8	"SLC1A1,SLC1A3"
GO: Biological Process	GO:0060281	regulation of oocyte development	 	9.49E-03	2	8	"PDE3A,AURKA"
GO: Biological Process	GO:2000773	negative regulation of cellular senescence	 	9.49E-03	2	8	"BCL2L12,CDK6"
GO: Biological Process	GO:0010975	regulation of neuron projection development	 	9.51E-03	13	322	"SERPINF1,METRN,PREX1,VEGFA,ENC1,SHOX2,DIXDC1,PTEN,PTK7,XYLT1,BMP7,SHANK1,EFNA1"
GO: Biological Process	GO:2000116	regulation of cysteine-type endopeptidase activity	 	9.54E-03	10	218	"NOD1,NLE1,VEGFA,MICAL1,PCID2,MYC,BCL2L12,UACA,CD44,LEF1"
GO: Biological Process	GO:0030858	positive regulation of epithelial cell differentiation	 	9.83E-03	4	44	"CD24,CYP27B1,BCL2,BMP6"
GO: Biological Process	GO:0001990	regulation of systemic arterial blood pressure by hormone	 	9.83E-03	4	44	"ANPEP,CTSZ,ECE1,NKX2-1"
GO: Biological Process	GO:0015849	organic acid transport	 	9.88E-03	12	288	"SLC27A6,ANXA1,SLC1A1,SLC1A3,IRS2,MYC,SLC35D1,SLC38A3,SLC27A3,SLC25A22,SLC16A3,SLC7A5"
